# Supplementary material for: RNAseq and targeted metabolomics implicate RIC8 in regulation of energy homeostasis, amino acid compartmentation, and asexual development in Neurospora crassa
Source: mBio. 2024 Nov 18;15(12):e03133-24. doi: 10.1128/mbio.03133-24 (PMC11633382; doi:10.1128/mbio.03133-24)
Supplement: File S1 — TPMs and global DEseq files. [file mbio.03133-24-s0001.xlsx]

## Sheet: TPMs all genes
	WT.r1	WT.r2	WT.r3	gna-1.r1	gna-1.r2	gna-1.r3	gna-3.r1	gna-3.r2	gna-3.r3	ric8.r1	ric8.r2	ric8.r3
NCU00003	24.626	31.1693	31.3305	39.06	38.3272	37.5499	57.8188	56.6548	58.3126	30.8705	47.1353	48.4259
NCU00004	68.0732	65.2032	65.2204	62.9512	64.475	61.3235	88.6161	88.0625	80.8257	52.2769	70.3564	67.1704
NCU00005	21.3046	19.4638	19.0241	23.3005	21.667	22.3728	20.4434	17.3521	21.4115	22.778	19.6921	19.2263
NCU00006	52.0213	50.5776	51.9791	49.5829	49.3735	47.6621	84.0369	78.8759	82.7118	61.7945	68.3473	69.7085
NCU00007	32.2729	40.6617	40.3011	54.9679	44.5458	50.4581	62.7898	57.7807	70.84	41.8539	58.4653	62.6837
NCU00008	36.3911	36.637	37.1012	39.5803	37.8645	39.9137	30.4051	32.1994	34.2113	50.7909	49.8536	48.2546
NCU00009	0	0	0	0	0	0	0	0	0	0	0	0
NCU00010	46.5532	48.3472	48.6391	62.9793	54.621	57.9574	88.6792	81.3282	81.0378	45.8054	58.1186	53.207
NCU00011	1.9081	0.421881	1.46058	2.56901	1.04403	0	0.353614	0.334729	0	1.16648	1.92884	0
NCU00013	0.887565	1.1765	1.7015	0.357049	0	1.19691	0.247356	0.689216	0.977592	0	0.337765	1.39479
NCU00014	38.753	33.4703	34.8896	38.5524	33.6376	35.3572	40.4422	38.3354	39.5396	47.2124	42.0093	41.4704
NCU00015	40.5333	35.8065	38.2204	35.2722	29.1038	31.7547	36.2966	32.1301	34.6342	35.2904	37.9566	36.1747
NCU00017	2.15772	2.6167	3.23008	2.43038	2.0141	2.27772	1.0362	1.38136	2.06369	0.523967	1.02896	0.906017
NCU00018	403.388	444.996	429.527	475.158	460.99	483.541	555.685	562.023	582.119	434.619	478.426	460.262
NCU00019	14.4544	16.4976	16.1991	13.3971	13.0984	15.7641	12.028	11.1925	14.0605	16.4231	15.6095	16.5614
NCU00021	89.634	88.5291	94.6089	70.4276	72.8648	77.3342	52.9569	52.3365	58.8319	99.4194	100.864	107.96
NCU00022	10.8844	9.65396	9.73836	8.52348	8.54852	9.40913	10.4141	8.91059	8.08218	8.52612	7.33356	7.49304
NCU00023	166.823	173.228	176.63	218.855	211.102	223.935	426.351	411.253	413.732	293.483	336.418	310.092
NCU00024	87.3465	82.5754	81.9122	88.2549	89.369	87.5016	89.084	79.9273	79.3333	57.73	64.8322	57.2572
NCU00025	60.937	50.1772	58.4963	67.3428	68.5957	65.0906	79.5638	76.0506	76.4302	39.1909	43.7347	39.5728
NCU00026	54.0453	51.1646	56.7788	101.473	99.1554	98.9784	207.2	174.343	147.093	70.4547	82.9323	76.147
NCU00027	34.1916	27.3178	30.226	32.4824	35.7281	33.2028	25.3407	22.5882	25.6603	19.7901	18.9985	17.0293
NCU00028	59.3697	56.282	54.6786	64.1663	68.1927	58.8628	48.348	40.4798	40.1389	54.007	42.7488	42.8205
NCU00029	36.2501	34.8688	34.8143	35.0796	38.5073	34.065	59.9111	61.2706	62.3223	74.8941	78.7727	74.245
NCU00030	85.7559	79.4671	79.7036	75.8644	75.9229	81.463	69.3926	59.7937	74.1515	82.8084	73.4602	79.0665
NCU00031	1.01887	0.676198	0.261269	0.407174	0.135783	0.793556	2.47743	0.935709	2.43045	2.64813	1.17463	1.481
NCU00032	25.8498	30.5253	32.4618	32.1279	30.973	35.674	26.5528	27.8862	31.4538	19.394	21.6724	23.0625
NCU00033	6.75953	6.38501	8.65975	10.9755	9.68828	9.17536	7.1182	4.94573	7.32633	5.63687	4.87309	3.96041
NCU00034	32.8544	31.9487	30.8993	38.2136	35.393	35.5846	43.6136	38.3212	40.7557	31.4884	30.9126	28.4927
NCU00035	31.9126	29.7886	29.7514	32.0647	32.8023	33.5839	29.6376	26.2734	25.7065	29.1106	24.5125	23.2302
NCU00037	29.0413	26.6275	29.9098	30.5105	34.7432	30.6961	28.0961	23.1361	27.403	22.5851	24.7791	25.3302
NCU00038	30.2239	29.602	28.0068	23.9354	27.0541	22.8733	15.3269	16.5977	18.4091	31.955	28.7928	28.282
NCU00039	1.01691	0.386379	0.728047	0.637574	0.634368	1.01422	0.85857	0.719431	0.800599	1.26605	2.46661	1.75892
NCU00040	184.066	224.535	266.755	236.432	216.528	274.802	165.803	186.717	218.356	177.441	186.106	241.336
NCU00041	367.574	353.761	331.3	349.745	368.591	356.183	398.453	388.149	343.715	373.861	355.459	335.198
NCU00042	59.9353	56.3469	57.2215	54.5772	54.8064	52.2031	50.8047	46.2357	39.3154	41.6634	35.0642	33.8103
NCU00043	226.274	278.096	257.292	265.606	277.491	293.941	309.436	342.006	349.201	226.73	249.287	248.852
NCU00045	10.5152	13.853	12.5238	14.8093	12.2633	14.6301	11.5902	11.6126	12.8131	12.5556	11.0283	10.4561
NCU00046	42.9149	44.9781	46.4156	48.2868	47.1844	48.7605	72.4408	65.2087	64.6924	38.9932	46.6948	41.6787
NCU00047	0	0	0	0	0	0	0.648514	0.379298	0.224817	0	0	0.274706
NCU00048	0	0	0	0.174589	0.350287	0	0	0.76964	0.480311	0.800806	0	1.0895
NCU00050	229.758	286.418	283.003	256.761	240.701	276.457	177.649	196.632	202.246	196.4	218.204	222.922
NCU00051	104.985	99.2992	109.431	88.8276	84.509	94.6965	62.5954	61.7523	64.91	96.621	86.7542	82.6748
NCU00052	0.81961	0.708337	1.45312	1.30824	1.75816	0.926787	1.38357	1.21901	1.6259	1.50376	1.83368	1.47628
NCU00054	8.84418	9.69699	8.3732	8.41996	8.19509	7.94544	7.37856	7.95753	7.09685	7.82865	8.26099	9.39478
NCU00055	11.0106	9.4269	11.9236	12.591	10.0213	10.6304	10.5435	10.0525	11.4764	9.37264	10.0939	9.80172
NCU00056	34.5949	29.6962	30.8658	25.9415	29.2055	27.1638	29.1484	27.1298	26.8204	34.4366	28.2023	32.0925
NCU00057	53.1694	53.5709	54.1154	54.8566	53.6074	51.9078	57.6651	56.812	56.9654	79.0466	72.4764	72.3549
NCU00059	12.9956	16.5719	16.1032	13.9419	10.9613	14.0042	9.09287	8.36336	10.5795	20.6026	19.1633	20.2836
NCU00060	34.2448	32.8037	32.873	34.7601	32.9343	34.3122	27.0883	26.4308	28.6677	20.7118	20.9423	21.7585
NCU00061	4.91225	4.97662	4.56837	5.22686	6.25495	5.18552	7.67901	6.56848	8.37873	1.93128	2.82769	4.26116
NCU00064	115.198	116.143	110.357	116.175	108.441	107.808	63.5252	58.3626	62.9714	59.9489	64.8052	59.7627
NCU00065	31.4101	33.1122	33.3783	28.8499	31.206	32.913	21.2464	22.9755	29.1279	38.2473	37.0632	34.6751
NCU00066	46.1661	48.9826	51.1962	55.7373	49.3081	46.7832	48.5911	49.4921	49.6816	44.9728	42.9444	43.5088
NCU00067	126.352	122.202	115.666	109.703	116.311	107.307	119.091	117.734	107.522	128.528	109.631	112.259
NCU00068	60.6811	68.6153	67.6112	57.8851	51.5451	58.1286	40.5705	42.3336	45.4716	36.7515	43.8334	43.9682
NCU00069	9.28136	6.2948	5.5121	2.19328	3.55276	2.82128	2.95523	2.7608	3.13374	5.80488	3.56049	4.60567
NCU00070	22.7749	24.8775	23.8968	26.9121	24.0644	26.1451	19.9308	17.6538	20.9766	13.9718	15.0621	13.8381
NCU00071	0	0	0	0	0	0	0	0	0	0.25014	0	0
NCU00072	72.134	74.9267	70.2686	79.9677	80.4376	77.3467	96.7409	101.614	99.1394	57.4876	66.1784	63.5817
NCU00073	47.3395	50.4635	51.1973	46.9426	49.3788	52.6904	40.6	39.661	41.1842	31.3708	26.8752	27.078
NCU00074	52.8769	45.9249	47.3478	45.6114	56.0975	43.6179	47.6573	44.5596	42.2934	50.1269	39.9141	36.3972
NCU00075	120.516	111.838	107.721	96.9271	91.3711	94.1637	76.2794	76.8847	76.3022	116.585	113.161	99.9386
NCU00076	11.5648	11.9358	9.84256	12.0891	10.3913	12.5677	15.3673	15.5168	16.9882	24.1975	26.0905	25.1014
NCU00077	24.677	24.9035	25.8156	23.5289	22.6711	22.9732	36.0883	32.784	34.24	36.2404	37.1818	34.534
NCU00078	36.6857	40.7938	38.7422	34.3623	34.2771	37.1768	87.8097	85.8916	75.8466	70.1242	60.0323	56.0313
NCU00079	0.716593	1.4431	0.794338	0.386218	0.232813	0.437345	0.0759536	0.130023	0.0759047	4.3055	1.18306	4.5728
NCU00080	113.589	106.318	96.2782	75.2304	74.7327	68.5957	263.1	235.877	230.674	160.671	176.292	159.915
NCU00081	12.5279	11.1977	12.8736	9.64547	11.2324	9.76717	21.8518	17.4847	20.1581	16.9064	16.8538	15.6645
NCU00082	0.485934	0.3222	0	0.194524	0.195327	0.813463	2.176	1.596	1.47075	0.668828	1.48974	1.06225
NCU00083	91.928	77.0947	74.6133	84.3353	88.3009	94.4343	117.098	105.651	99.724	67.2676	72.8384	66.7551
NCU00084	6.11025	4.90246	6.04332	6.78295	4.11114	5.56269	8.52497	8.18385	8.01634	4.44773	5.58864	6.1844
NCU00085	8.15454	11.2194	10.7054	9.85794	10.6394	12.2135	40.9954	43.6321	46.9612	20.1191	27.4279	26.5857
NCU00086	0.362843	0.842644	1.67434	1.16026	1.45189	1.57526	0.40705	1.27407	1.29813	0.998526	2.92672	1.46981
NCU00087	171.806	175.557	191.292	167.435	146.155	150.956	186.301	182.456	212.379	253.884	214.273	252.771
NCU00088	114.693	93.1613	92.5831	77.1446	77.1349	73.2637	114.649	102.976	106.92	122.924	98.2686	85.9817
NCU00089	31.0354	29.8845	29.1171	24.759	27.4154	22.585	22.7264	22.5566	23.2342	25.8152	23.9676	23.6804
NCU00090	80.2909	74.8095	104.797	182.461	173.194	215.64	351.276	369.704	391.794	234.083	304.355	309.727
NCU00091	18.6157	20.3894	23.9803	24.031	22.3039	22.7831	21.4005	21.0319	23.0483	18.8506	23.0446	21.5502
NCU00092	19.864	18.3447	20.0013	13.1265	14.1901	12.2535	13.0822	13.8075	14.2268	26.4422	20.1058	26.3122
NCU00093	3.18659	1.68923	3.17653	0.255586	3.08737	1.49781	1.77942	3.08267	1.75333	3.79896	5.35728	3.38946
NCU00095	60.6776	58.9728	67.3023	71.6277	66.0861	72.7745	62.7938	58.2385	65.1391	53.3554	59.8396	56.5533
NCU00096	0.58197	0.773271	1.25511	0.836516	0.463531	0.542717	1.83183	0.753201	1.21814	0.106774	0.717298	0.434263
NCU00097	5.64682	10.4335	7.75153	9.51527	6.62706	7.95401	7.34817	7.09852	10.6538	8.1398	4.64372	5.03077
NCU00099	0	0	0	0	0	0	0	0.924445	0.93876	0	0	3.20903
NCU00100	39.1523	40.8043	40.3682	42.6832	40.4838	40.4934	21.3863	18.809	21.4574	15.2314	15.1612	15.8892
NCU00101	57.3326	58.9748	59.934	55.0029	57.5731	56.2921	45.2402	41.5742	42.8469	33.7101	33.2906	28.1586
NCU00102	197.775	168.907	202.472	200.909	209.263	207.711	51.6422	50.4292	51.8389	27.1367	26.5047	25.5693
NCU00103	133.853	109.857	121.166	109.152	105.084	109.18	112.179	98.1385	118.766	164.08	157.958	161.792
NCU00104	172.848	176.914	161.678	185.473	183.521	174.257	200.627	188.33	186.698	247.95	374.754	363.507
NCU00105	52.5305	56.0525	48.3181	38.544	44.7412	42.9681	38.3349	40.7406	34.6368	92.361	72.4643	77.9959
NCU00106	151.15	140.892	153.296	134.066	117.221	131.779	94.2375	93.0922	87.2575	85.6797	83.3284	85.7007
NCU00107	52.6615	41.6732	37.4261	43.6862	46.866	41.3731	43.5097	42.5127	41.6298	59.161	43.2939	45.8884
NCU00108	21.9871	20.5875	21.893	22.4651	22.2323	22.1398	39.6629	31.9091	30.6889	19.5423	15.9039	13.1265
NCU00109	27.861	25.6899	30.1213	29.3151	28.5233	28.3051	28.365	29.409	27.4745	26.161	23.1438	23.6536
NCU00110	3.27192	6.44626	5.37242	2.6988	3.64557	7.50567	5.16316	4.61383	5.0181	3.51117	4.97355	4.45822
NCU00111	107.469	95.6207	93.3566	95.3717	105.371	91.8906	129.27	129.04	138.344	94.8169	97.6118	96.5536
NCU00112	90.6645	95.8254	94.8904	97.9675	89.0607	88.8623	71.4354	74.54	81.1458	82.1636	82.7512	78.9152
NCU00114	114.689	104.876	107.182	107.123	106.2	102.736	79.318	85.0888	85.6025	167.183	139.498	127.817
NCU00115	30.0186	33.6052	29.9152	19.1167	22.1075	19.6326	20.9292	20.7877	20.3624	45.629	36.5967	38.362
NCU00116	83.1135	74.9592	79.8655	86.1698	87.8125	90.738	136.623	127.048	127.794	109.311	93.8119	98.6667
NCU00117	53.706	49.9427	49.0744	52.3014	53.877	53.1311	49.8729	47.1443	44.8352	42.9781	42.7653	35.8674
NCU00118	1.01557	1.23839	0.696276	1.4403	1.11856	1.46206	0.540148	0.669313	0.497587	0.621107	0.95864	1.15542
NCU00119	39.8912	37.0725	40.5557	44.2633	37.0945	41.5465	34.8197	33.497	34.4835	34.9764	31.5752	35.2332
NCU00120	11.5028	12.2387	12.2652	12.0606	12.8334	11.9875	11.9175	10.3756	12.2314	8.6949	10.9197	11.4909
NCU00121	58.3123	58.1876	54.8109	55.7027	57.8557	53.7395	92.9974	96.4035	94.7136	76.5254	140.607	107.278
NCU00122	139.326	153.311	160.066	166.754	167.613	163.889	117.905	121.831	130.948	93.5842	105.769	111.205
NCU00123	0.123684	0	0.190499	0	0.19713	0.0824119	0.139008	0.184861	0.340611	0	0.380993	0.153858
NCU00124	23.2536	26.8221	24.5248	30.8778	32.8523	31.1278	50.0263	48.6885	50.835	40.4903	40.1731	38.0361
NCU00125	14.481	15.1514	14.3337	12.1482	13.0742	13.2444	13.704	14.9709	14.0097	14.0391	13.2662	11.9073
NCU00126	23.9799	28.5275	27.6728	37.846	33.9093	39.3561	73.6584	65.584	73.7851	36.028	40.8834	37.8675
NCU00127	124.678	135.931	139.668	170.499	173.785	175.077	600.138	585.122	569.968	293.267	353.052	349.143
NCU00128	0.807499	1.14144	1.01223	3.0998	4.04051	3.78841	125.249	119.957	120.879	125.655	159.654	152.619
NCU00129	4.35054	6.4448	6.08788	3.81964	4.06119	4.11127	2.14777	2.07981	2.2713	2.03053	1.64911	2.27505
NCU00130	4.94707	5.242	4.46934	6.23026	5.8322	3.75259	2.8276	2.18315	3.15215	7.80015	5.48734	3.74419
NCU00132	71.2346	69.8012	61.2674	53.673	62.4016	46.0886	61.0935	64.0865	53.9342	85.6551	72.3875	64.0848
NCU00133	101.103	94.2605	88.457	102.893	107.673	98.256	127.667	113.462	119.47	115.197	100.927	106.721
NCU00134	49.8969	61.1247	60.1444	51.816	50.9966	54.1978	40.6087	40.843	44.6177	53.8982	48.1329	51.495
NCU00135	73.3407	65.5536	66.713	69.2715	75.0267	63.8911	60.5474	60.6822	59.2589	62.1526	55.4074	54.595
NCU00136	39.9011	32.7249	36.0343	29.8621	28.8211	28.6316	32.2687	30.747	30.2709	74.2418	62.2789	67.6118
NCU00137	327.115	309.183	303.368	290.627	304.524	279.84	241.92	256.709	266.84	360.665	284.778	316.875
NCU00138	1.11798	0.991526	1.47833	0.891818	0.759746	0.884222	2.24878	2.15698	2.75848	0.927932	1.1514	0.759775
NCU00142	21.2847	27.3847	28.1253	20.7731	18.221	22.0235	13.8226	13.9019	15.7361	22.0071	21.9756	19.3581
NCU00143	0	0	0	0	0	0	0	0	0	0	0	0
NCU00144	100.847	87.0444	89.9313	87.9637	83.0513	71.6668	53.5724	50.6743	46.2439	21.373	29.5075	24.969
NCU00145	70.6235	60.8509	61.4974	73.3229	71.0184	65.0741	77.2577	69.8414	69.6801	54.5346	51.3	56.2356
NCU00146	37.0283	30.6529	31.1019	36.4535	38.1857	35.1484	47.2601	42.1559	39.8142	24.7096	29.0393	22.5596
NCU00147	198.442	183.103	189.024	165.504	169.294	155.928	144.466	141.201	122.61	177.69	141.887	140.556
NCU00148	63.7232	59.2823	55.3758	47.0991	44.876	45.589	38.6237	35.2392	36.6862	43.1784	39.0578	38.1732
NCU00149	0	0	0	0	0	0	0	0	0	0	0	0
NCU00150	87.6014	66.0657	68.9542	62.5258	65.0983	62.8232	55.9024	52.3656	50.759	79.3931	62.4705	61.2105
NCU00151	17.3327	12.6195	14.0314	7.92882	11.0753	8.68464	7.28377	6.8675	6.59868	21.7958	18.9181	20.2108
NCU00152	30.5398	40.9416	43.1052	55.322	43.8309	56.9079	97.8528	97.3469	120.477	63.7017	69.7445	73.5965
NCU00153	11.7331	11.9444	13.2563	12.8752	12.7105	16.1402	43.5865	44.7554	59.9069	90.5053	92.4508	112.015
NCU00154	44.0428	40.7391	38.9073	39.0988	39.8279	39.795	30.6346	26.4168	29.2612	25.879	23.867	23.0867
NCU00155	27.9543	25.2381	27.6984	22.0215	19.3655	18.9849	16.8818	16.1728	18.3303	32.4295	32.4418	35.8257
NCU00157	73.7423	73.1734	69.9867	74.5856	81.7538	67.8646	58.5765	49.1852	48.9555	56.6138	47.6825	50.8937
NCU00158	21.5331	22.35	23.7442	26.284	27.5898	26.3299	29.7712	28.5831	28.3025	26.9363	25.8175	25.1112
NCU00159	28.0498	26.6959	28.8138	27.369	29.398	24.2959	17.9681	18.2568	24.3627	21.0092	19.1782	16.9815
NCU00160	343.035	325.744	320.442	302.435	300.641	298.696	226.83	202.775	220.087	130.195	147.761	119.433
NCU00161	18.4687	21.5166	23.6864	19.3703	15.8012	19.399	23.5803	23.2663	25.6487	21.329	23.9394	24.2233
NCU00162	49.2253	47.6107	45.9216	61.2826	64.6626	66.3959	64.9967	62.3851	66.6779	61.1739	49.0779	48.6455
NCU00163	32.1363	35.3997	33.3957	30.1265	33.2232	33.3608	21.445	20.5514	17.3802	28.3084	24.5476	24.124
NCU00164	31.1348	34.3761	39.6276	38.3134	32.6134	38.4337	29.0167	28.0342	32.7177	29.2576	30.272	34.2568
NCU00166	13.3934	11.7173	7.87552	7.50551	10.3931	7.78243	5.30942	4.03708	3.89483	5.0995	5.42199	3.65253
NCU00167	37.1066	40.7506	40.1598	46.4701	40.772	40.7324	45.2949	42.2145	46.6151	40.6866	44.2786	41.9172
NCU00168	67.6649	75.7667	84.6393	73.5031	63.2787	71.2603	56.7577	60.2801	66.7572	80.7593	81.1342	89.8658
NCU00169	120.897	127.445	135.827	169.739	162.117	169.447	174.156	165.448	178.832	110.387	103.253	107.937
NCU00170	74.7028	69.764	75.7701	70.294	67.6445	68.3048	52.7048	51.5967	55.3545	66.9664	67.0847	73.3721
NCU00171	63.4272	61.9031	63.1398	73.8893	69.1253	65.0427	70.2491	66.1018	73.969	63.6373	54.9841	54.7942
NCU00172	46.8608	46.1918	49.2437	50.8212	52.7604	54.5536	36.9558	33.6172	34.0934	38.8101	35.963	31.345
NCU00173	124.391	125.783	104.649	101.369	111.385	103.603	98.0158	92.3085	98.2572	143.121	132.098	121.169
NCU00175	34.6069	37.0355	31.6934	64.1139	60.7948	45.385	18.1761	13.9875	14.1617	3.11575	6.3709	7.4714
NCU00176	19.8285	19.4985	15.2047	19.2397	19.8864	17.6086	18.7517	21.8259	16.8924	2.05284	1.22206	1.00049
NCU00177	334.327	311.626	359.71	257.567	249.879	275.331	179.803	181.333	199.926	261.594	250.039	292.666
NCU00178	19.5324	20.2746	17.9563	19.0649	17.8461	20.2486	17.371	15.9958	12.8352	23.2089	21.7086	20.5151
NCU00179	0	0	0	0	2.77819	0	2.70631	0	0	0	1.33367	0.351184
NCU00180	5.79447	3.38595	4.26065	6.30712	7.0319	5.25297	4.27233	4.52252	4.74623	5.11698	4.46642	4.80457
NCU00181	19.0223	21.1947	23.6541	20.9788	21.7726	17.4888	19.3329	20.2516	23.5439	19.4734	18.9207	21.0111
NCU00182	72.6579	70.617	74.1366	78.1117	77.2582	76.0454	73.5734	66.1257	67.0154	55.2465	50.4411	46.7742
NCU00183	42.1228	40.7308	43.2494	35.8773	36.1812	36.8797	29.1816	28.3162	24.2202	31.4633	31.5956	28.9042
NCU00184	32.6668	26.3369	28.0368	29.4754	27.525	29.9922	40.2161	35.722	34.9538	33.2836	30.4362	27.9967
NCU00185	0.883808	0.838646	1.16672	0.504201	1.10699	0.841364	0.141889	0.62922	0.695381	0.694933	0.777761	0.706836
NCU00186	8.18698	8.6518	5.15846	7.72737	6.91989	7.5215	7.17972	6.3657	5.26071	3.98272	5.44492	4.24352
NCU00187	86.9412	68.7214	65.3092	46.6017	42.516	39.8308	51.0359	55.8593	50.4243	83.2274	77.0494	86.3082
NCU00188	33.6705	37.3422	34.6962	35.6952	29.2275	29.9096	49.6406	46.5235	48.8353	33.6285	37.3206	36.1399
NCU00189	1.43645	1.90477	1.10076	0.385759	1.17173	1.94063	2.93462	2.48525	2.90352	0.878824	1.45678	1.5058
NCU00192	0	0.597085	0	0	0	0	0.250991	0.233251	0.496264	0	0	0
NCU00193	68.9958	64.0236	63.0266	60.5442	67.9691	62.2266	52.7364	53.064	50.8862	43.2831	37.3987	34.2714
NCU00194	136.332	116.509	134.244	99.4664	92.4774	95.5435	81.7718	84.551	92.8757	63.5556	74.3835	75.5154
NCU00195	31.7263	23.8288	20.7875	21.1916	19.5532	19.152	9.09836	9.37407	8.06748	6.01538	5.57342	6.04413
NCU00196	28.4924	31.7975	33.7609	40.4014	33.4289	37.871	71.2796	65.9026	75.5359	37.1586	49.3244	47.4006
NCU00197	0.266354	0.352988	3.68098	0.640086	0.64298	0.891833	0.89349	0.809207	2.34346	0.73299	0.203925	0.166415
NCU00198	140.057	148.305	135.203	136.185	135.752	134.14	171.979	187.744	203.607	258.04	248.353	244.893
NCU00199	51.7363	48.031	55.0266	58.3571	53.2932	59.094	52.4798	48.4858	52.2737	44.7192	48.0034	48.3496
NCU00200	91.5368	84.5177	94.5008	79.7364	71.8709	81.9408	62.8826	68.0683	69.2581	74.5329	71.616	74.7292
NCU00201	2.58376	2.18629	2.17293	1.3123	0.87064	1.56228	3.04026	2.90999	2.6319	2.08295	3.50392	2.67431
NCU00202	180.709	208.264	207.078	226.437	222.28	227.977	178.885	183.129	174.768	137.01	130.038	137.082
NCU00203	50.5629	46.0249	48.9043	41.3363	41.2285	37.4721	51.6048	61.9492	66.9664	72.6419	78.4174	73.2178
NCU00204	29.568	31.2102	29.9718	28.2227	28.9115	31.28	35.5666	25.5497	28.5195	36.9825	28.5135	31.5005
NCU00205	13.5249	13.945	15.6588	17.8506	14.4714	17.4744	15.9557	13.7261	17.1751	10.7157	11.0932	10.9728
NCU00206	3.86489	2.93417	3.8938	2.53864	3.60291	3.11044	5.25108	4.6239	4.18601	2.83645	2.81065	2.76421
NCU00207	19.1374	19.616	19.2983	17.7022	20.26	15.5894	35.92	32.5706	33.6047	9.92645	15.173	13.6672
NCU00208	0.827383	0.137454	0.159367	0.0825703	0.411485	0.757392	1.5702	0.873856	1.08255	0.284626	0.637715	1.1571
NCU00209	49.3225	52.0048	49.7582	54.3252	59.202	51.802	79.9202	70.9744	77.6059	43.2419	52.2482	51.0937
NCU00210	102.566	86.5806	86.8882	82.8887	93.3478	90.8315	130.609	112.816	108.207	87.0603	75.267	69.0663
NCU00211	146.529	125.863	121.16	111.733	120.179	111.518	89.3439	95.6244	91.159	154.35	106.3	114.164
NCU00212	922.222	899.376	867.956	957.91	1005.24	963.847	1397.43	1300.02	1266.74	884.54	887.271	860.558
NCU00213	22.3317	20.9359	20.1522	19.4824	19.8132	20.3668	26.4173	22.178	22.5332	16.9291	18.1858	15.2353
NCU00214	63.3521	52.0481	48.4018	52.8674	70.1484	63.5026	53.1017	52.9107	52.5267	47.762	41.5368	41.1934
NCU00215	76.3429	70.9064	66.0099	64.4933	69.6982	57.7257	60.6254	52.9898	52.884	50.4385	41.4026	41.7845
NCU00216	308.095	332.163	343.232	319.199	310.154	327.072	238.329	240.324	248.886	209.973	225.419	221.54
NCU00218	18.0624	17.9437	15.8747	20.1111	14.7542	13.7516	20.6877	21.4457	17.778	19.4396	18.8235	17.2607
NCU00219	37.3684	44.5037	46.7125	54.0067	50.2666	57.0535	128.846	122.017	142.432	53.1001	74.366	75.0379
NCU00220	29.3191	21.3689	24.7733	22.3818	26.995	21.6156	31.3417	29.3642	30.651	34.631	30.0635	27.3595
NCU00221	0.254515	0.465469	0.539756	0.203063	0.353395	0.296037	1.14638	0.629549	0.596181	0.642084	0.687769	0.868903
NCU00222	37.5584	43.3969	47.3671	48.6485	43.2271	51.5436	59.2303	58.3416	67.8138	29.1062	38.9528	36.0485
NCU00223	57.7706	55.565	62.0987	45.1296	43.3229	43.6647	23.7802	21.8349	21.7326	23.6941	21.8886	24.3619
NCU00224	0	0	0	0	0	0.243864	0.202469	0.371554	0	0	0	0
NCU00225	1009.1	883.303	1020.08	920.535	935.494	960.814	712.272	724.241	802.331	1132.57	970.943	1161.71
NCU00226	29.872	28.0441	27.9244	30.2212	30.2035	26.8017	41.7841	38.5044	35.8175	36.538	28.2515	34.376
NCU00227	53.7655	50.3711	52.7724	49.2322	51.4441	47.1724	43.2683	40.9128	41.2261	53.1532	42.3419	51.7749
NCU00229	2.58832	1.1432	3.31086	0.691398	0.231768	1.1568	1.60678	0.584016	0.948945	0.791569	0.440048	0.53944
NCU00230	45.9465	49.1539	50.7539	59.1786	51.6982	52.5545	47.6478	46.7195	50.0492	40.532	44.0934	41.4026
NCU00231	0	0.104205	0.241659	0.0625408	0.124493	0.416954	0.0441023	0.0776721	0.0863715	0.215676	0.483743	0.194675
NCU00232	25.6923	27.9459	33.3642	26.2302	26.851	28.1366	27.8541	25.6725	28.9817	33.9438	35.3669	38.2501
NCU00233	2.46101	1.13032	1.31011	2.27035	3.18336	1.77077	4.24639	3.70697	4.06333	2.60483	3.92519	2.12417
NCU00234	35.3439	36.2517	38.9743	39.7546	34.5191	38.1603	38.2264	37.2878	40.6046	27.493	32.7983	28.7871
NCU00236	22.2096	28.1448	26.4407	29.7623	33.9483	29.9764	29.3555	29.3013	31.5879	58.3893	48.0417	58.1101
NCU00237	17.5309	20.5898	19.3206	24.2725	22.2812	24.1354	28.2688	25.1514	27.5075	22.108	26.5782	27.3798
NCU00238	1.67926	1.81256	1.87168	1.54751	1.83221	1.80862	1.55606	1.56435	1.46073	3.35491	2.3652	3.19368
NCU00239	29.9182	32.14	36.4966	44.0517	39.0675	43.7545	62.3744	61.2214	70.7684	51.3322	57.3849	54.4368
NCU00240	42.9304	39.9779	48.212	59.8975	58.3038	56.4222	50.2499	45.6354	44.9094	19.5699	25.8041	21.2425
NCU00241	52.3159	54.3078	63.2682	72.8841	61.3524	67.0998	45.0497	41.5316	42.7046	27.8852	28.3706	26.208
NCU00242	95.7212	76.6848	93.1324	100.32	88.7151	97.2363	106.738	105.548	116.11	91.2671	98.7977	94.6367
NCU00243	145.564	131.101	149.5	154.263	150.745	152.943	116.011	117.181	121.501	152.479	143.349	146.721
NCU00244	44.1396	55.8523	48.7068	93.5255	96.2386	86.5704	93.1941	85.7977	86.6857	61.4696	73.2122	75.2163
NCU00245	27.8744	22.5848	20.5221	49.6163	45.5383	49.0931	50.3756	48.5784	45.1855	25.413	31.1482	28.5515
NCU00246	2.66109	2.89607	3.21838	5.50055	6.18879	5.7475	11.6126	9.80993	10.0338	2.60765	4.38989	3.86627
NCU00247	3.36794	5.10455	3.32643	6.1634	4.25447	4.8327	26.9351	24.7944	32.7016	60.7073	54.9535	60.2492
NCU00248	64.9534	44.2518	44.6492	44.8755	42.8297	49.4807	46.9113	40.8589	32.5215	22.5021	37.7022	30.5657
NCU00249	32.599	29.542	33.1158	34.0457	33.1996	34.9203	29.3283	29.9438	29.7618	22.3482	20.9771	20.6766
NCU00250	0.165832	0.330201	0.382754	0.795211	1.19306	0.996211	93.2505	89.4253	111.925	210.233	236.852	237.676
NCU00251	7.50722	7.94191	8.24933	7.36608	6.73825	7.71665	6.33622	5.85039	6.44697	4.85581	5.93708	6.54315
NCU00252	6.14544	5.03279	4.73795	6.51877	4.87999	5.18286	4.97726	4.90043	4.58438	4.12508	4.33761	4.04873
NCU00253	29.3167	23.0304	27.2623	30.6991	32.4705	25.0436	20.6457	19.5707	18.0234	20.0865	18.269	14.4504
NCU00254	0	0	0	0	0	0	0	0	0	0	0	0
NCU00257	21.0883	21.8961	21.3577	26.023	21.3729	28.7478	19.4548	17.9131	22.7194	14.8101	14.6382	17.5903
NCU00258	955.952	1068.65	1080.26	970.94	879.131	958.282	622.637	702.509	762.322	1009.78	921.872	1042.46
NCU00259	56.7218	42.6742	45.3398	34.3317	43.111	40.6222	26.8975	23.8691	19.8202	26.0193	22.1426	21.9821
NCU00260	146.386	141.546	125.978	94.4725	95.3395	84.7292	49.575	44.5611	39.4242	29.3061	33.0444	24.1034
NCU00261	104.745	112.586	120.389	90.5558	101.977	103.708	100.327	99.4549	103.093	146.57	135.434	145.6
NCU00262	5.02792	3.54578	4.82262	6.96325	6.20508	6.4212	17.5409	16.8282	20.8027	15.3432	14.1573	13.3293
NCU00263	46.6858	49.4288	54.2691	23.2656	25.3903	23.1727	17.4458	19.4892	18.0439	12.9997	11.8357	12.4742
NCU00264	32.6524	33.9986	28.1539	32.5229	31.5522	28.0596	24.0147	29.089	23.1219	29.2085	26.2537	25.9571
NCU00265	82.1103	104.557	101.705	167.303	142.513	146.951	41.9192	39.1815	31.2847	1164.08	1423.69	1160.94
NCU00267	1.51397	1.75985	1.16585	1.71301	3.31849	2.52221	1.41784	1.50899	1.87614	1.38883	0.874335	0.549352
NCU00268	12.4128	11.7283	11.4512	9.6184	9.27714	11.443	11.5004	12.3628	12.3443	8.83088	8.21909	8.07867
NCU00269	10.8368	14.815	14.5566	16.4019	12.6868	15.1525	13.0143	12.8965	14.042	14.3316	13.2356	14.7422
NCU00270	48.7071	50.1216	53.3921	34.6237	31.9911	30.7603	18.2959	19.2426	17.9411	15.6876	15.9833	14.5287
NCU00271	0	0.785674	0.227468	0.237595	0	0.397701	0.496658	1.205	0.489079	1.08788	0.453403	0.370741
NCU00272	45.5854	43.5297	46.99	46.3443	46.691	46.5408	51.4097	48.2345	52.2242	45.6459	48.5331	45.4647
NCU00273	48.8898	50.8985	56.6111	63.4615	55.4797	61.064	51.5759	50.0074	59.3635	48.6841	53.7948	52.469
NCU00274	13.1452	12.767	14.3647	14.2776	16.0319	14.6251	14.1471	13.9325	13.7669	11.9936	14.6994	14.2404
NCU00275	15.78	15.4874	14.1318	16.2451	15.5999	14.5058	19.9542	18.1625	20.0948	29.244	29.3775	29.5822
NCU00276	11.4996	14.113	14.0007	9.98587	10.1758	11.2701	14.7911	15.2484	19.4831	42.2651	38.716	44.9621
NCU00277	20.9898	20.1318	23.0186	24.5657	21.852	19.7551	34.6891	32.0815	42.8911	31.4118	34.719	29.074
NCU00278	106.506	98.8627	104.386	101.16	103.872	102.216	114.899	111.139	104.652	57.4731	62.4323	52.6141
NCU00279	10.0654	7.06637	6.76595	7.13319	7.22839	5.73063	8.56396	7.86308	8.60821	10.3417	9.94	8.90192
NCU00280	38.1693	32.1829	39.8852	42.1985	36.4008	38.5384	37.8941	33.7634	38.9545	30.1331	34.6333	31.5065
NCU00281	6.08705	5.44231	7.22602	7.28164	5.06171	5.53176	29.271	25.3131	31.7437	31.0618	31.1385	32.1947
NCU00282	7.54947	6.23458	8.27076	8.97665	8.83203	7.92001	7.86336	6.56283	6.31788	4.42135	5.00249	4.30517
NCU00283	14.6633	16.3169	14.5782	11.0748	10.7434	13.5954	15.6679	17.5258	19.146	21.4307	21.229	24.2188
NCU00284	1.91419	1.45281	1.89474	2.51209	1.30877	1.5496	1.84325	2.11494	2.71063	2.13224	2.31517	2.127
NCU00285	14.074	17.5016	17.8958	28.7084	30.4827	33.3633	49.0942	55.7711	52.6804	27.0838	44.7745	41.665
NCU00287	27.9973	24.0929	27.1875	20.2988	18.9425	17.7128	13.9302	12.7734	13.6726	7.27629	7.07125	6.49498
NCU00288	1.82319	2.33535	1.70466	1.66428	1.24596	1.21514	0.951157	0.649306	1.07581	1.55302	2.00519	0.729157
NCU00289	80.5302	62.18	61.2164	58.301	66.2605	56.0357	22.4496	21.5263	37.3111	78.9731	67.2096	61.571
NCU00290	0.229906	0.356666	0.47265	19.3254	14.4852	21.6594	26.3953	26.4648	24.4099	3.44482	3.90293	5.28248
NCU00291	32.452	25.6605	27.2926	27.5291	29.6312	28.912	30.1616	23.9233	27.3637	19.624	24.3296	23.4751
NCU00292	2.25038	2.5113	3.09778	2.43737	3.25616	2.51241	4.83922	5.93584	5.44746	15.4094	13.2077	12.8284
NCU00293	48.7466	41.8775	50.1012	52.8496	51.5876	53.7181	48.0395	49.1002	54.2323	69.9382	64.461	57.9073
NCU00294	3102.54	3240.71	3183.59	2794.05	2846.66	2956.1	2165.06	2373.93	2463.65	3084.07	2823.6	3210.89
NCU00295	88.1145	93.737	91.4922	99.1184	96.3169	95.6867	78.4406	72.964	82.5772	63.6595	70.6189	69.4759
NCU00296	0	0.257319	0.0994378	0.309436	0.411812	0.344264	0.507895	0.257517	0.071122	0.829248	0.198851	0.723031
NCU00297	1.09183	0	0	7.08322	6.3724	7.47111	5.43763	6.46221	4.86455	3.99993	8.21092	4.84361
NCU00298	1.81688	1.28741	0.93285	1.74118	1.83366	2.25957	0.748789	1.0859	1.80131	3.00008	2.70536	2.25995
NCU00299	9.16629	14.8808	11.1285	16.7575	14.7369	15.9887	10.0111	8.86976	10.0176	8.84546	8.59499	8.31475
NCU00300	9.67906	10.9437	10.1026	10.3127	6.75634	6.90388	12.2898	13.3472	17.2115	27.1545	26.1568	26.7623
NCU00301	41.6177	44.3006	48.6572	36.934	35.5978	42.5836	27.4209	28.8203	37.4409	69.9064	66.9896	75.261
NCU00302	45.752	35.9733	40.7303	43.2769	47.9264	46.4144	44.4567	36.9205	35.5502	73.2543	63.0725	46.7272
NCU00303	78.7019	63.2193	79.6937	72.6762	73.4895	77.7763	58.7775	45.6275	54.911	44.7667	42.1119	45.469
NCU00304	104.754	95.1478	95.0661	79.714	84.9601	78.7251	85.0373	83.3285	61.8162	15.0123	16.2425	16.503
NCU00305	8.43744	7.89466	7.50525	9.30032	10.9816	8.54999	20.9054	22.2486	23.6298	17.2243	15.2863	15.15
NCU00306	78.3251	104.567	87.0171	211.448	213.128	234.352	567.532	536.385	483.819	181.415	326.797	285.963
NCU00307	0	0.644078	0.248389	0	0	0.217542	0.180902	0	1.24786	0.891137	0.990185	0.405505
NCU00308	9.90231	11.9931	11.1255	12.1908	12.072	12.3676	10.71	10.541	11.2264	10.4467	13.2661	12.296
NCU00309	103.424	73.529	100.125	73.0392	72.1823	81.2111	179.282	172.237	163.244	78.9397	92.8772	89.8435
NCU00310	7.77427	7.71703	9.78338	7.26137	7.60751	7.4814	6.39457	5.82588	6.32575	11.4035	11.3734	11.4491
NCU00311	98.9526	107.64	112.602	107.18	103.23	108.814	85.9882	87.3176	88.6819	78.9688	92.921	89.7394
NCU00312	5.64293	2.99306	3.64218	5.05722	6.706	4.0784	8.59666	6.71451	3.97416	5.5908	6.75039	3.52211
NCU00313	0	0	0	0.140808	0	0.235258	0	0.0883071	0	0	0	0
NCU00314	1.33708	1.52061	2.0562	1.37451	1.0708	1.53157	2.78484	2.97368	3.04858	3.50435	3.81355	4.40588
NCU00315	1525.29	1439.79	1336.2	1193.48	1230.96	1172.6	1001.93	1007.16	1047.4	1457.93	1192.65	1259.21
NCU00316	27.9999	30.6543	31.7739	25.7962	24.7086	24.2512	26.481	24.7609	23.9852	42.5752	42.511	37.7774
NCU00317	8.91604	8.80833	7.61003	8.5011	6.94319	8.76239	21.0375	21.2179	21.084	28.8939	23.1063	20.2961
NCU00318	0.727122	0.375978	0.249117	0.70925	0.256729	0.161209	0.363699	0.360434	0.445199	0.963494	1.43362	0.802844
NCU00319	3.37103	5.87614	4.64946	5.04941	4.59492	3.74621	6.15333	5.18865	5.25959	11.081	11.5656	11.8008
NCU00320	24.2138	25.3003	26.6625	28.3198	27.0791	27.0397	24.4468	23.9961	26.1316	23.5082	25.7983	24.9734
NCU00321	87.4003	70.5318	88.8741	81.3196	81.1327	81.0933	51.408	49.0265	47.1217	26.7263	27.1458	29.6102
NCU00322	43.9552	42.4964	43.4781	34.0912	41.9613	30.3702	495.216	520.055	514.951	688.726	686.538	692.468
NCU00324	32.3009	33.9771	33.1343	33.6288	33.9269	33.3032	28.8262	27.7955	28.2652	22.6331	16.1893	20.0402
NCU00325	23.6509	22.5471	24.2003	27.0049	21.2008	27.9344	26.2767	24.9843	23.4974	22.8522	20.1773	22.7685
NCU00326	104.055	101.554	96.9948	87.7199	89.639	89.4443	81.9953	84.5196	84.5737	97.6767	91.3626	89.4256
NCU00327	0.793536	0.966222	0.305493	0.105641	0.527312	0.528931	4.75524	2.30852	3.49614	8.37133	8.2468	9.05134
NCU00329	3.21325	4.2346	3.02891	3.60787	4.48386	5.85236	6.03122	5.79632	5.44445	10.0442	8.91433	6.46282
NCU00330	7.0759	8.08902	9.37893	8.81144	8.55274	7.72276	15.8138	15.3172	15.0744	11.3378	13.5308	11.8418
NCU00331	6.39817	7.29466	7.04913	5.00728	5.36554	5.75042	5.35247	4.79151	5.07145	6.9875	7.01073	8.3204
NCU00332	84.0003	92.6299	85.3754	89.3874	78.7867	89.4887	140.444	138.625	154.245	82.2263	95.2847	91.1251
NCU00333	16.9153	14.475	13.2574	13.2819	12.6894	12.1853	12.4194	9.75821	11.6864	11.3507	9.93618	10.5099
NCU00334	50.5233	44.912	46.3484	49.8194	56.9491	44.5378	49.3218	44.9106	45.2231	58.7798	53.3917	51.6995
NCU00335	57.7825	59.7593	60.0325	56.3192	59.0708	60.2904	68.079	67.4991	66.8273	68.5578	69.9039	65.2401
NCU00336	16.7633	21.2492	22.6926	15.7668	14.745	18.7168	11.806	11.8493	16.6436	24.0477	26.0619	29.7436
NCU00337	22.3155	20.6736	23.661	13.5016	18.6236	17.8431	14.3707	14.376	16.6475	28.7486	29.7719	32.1722
NCU00338	10.2034	8.66049	10.7418	7.01668	8.07097	5.04373	10.6236	9.18914	6.40043	23.7246	22.9726	23.0696
NCU00339	0	0	0	0	0	0.299913	0	0	0	0.2049	0	0
NCU00340	129.962	124.916	130.097	130.681	126.555	135.362	99.7097	91.9041	92.3353	108.874	125.01	110.159
NCU00343	0.561664	0.248424	0	0.299366	0.149895	0	0	0.281938	0.206084	0	0.575151	0.5835
NCU00344	31.3428	29.464	28.4936	27.2984	27.3853	24.0457	20.4145	20.886	21.8899	21.6137	20.463	21.4328
NCU00345	17.8297	17.1698	18.4327	16.1406	15.2925	16.844	13.284	13.6632	14.2768	15.7432	16.1881	15.5947
NCU00346	36.6319	32.3254	32.7863	26.5422	28.2892	27.7903	16.5258	13.925	17.798	19.0632	18.7788	15.7363
NCU00347	60.1238	53.0247	59.9821	56.4015	59.1098	57.3141	54.104	50.7201	55.9336	58.2815	49.703	48.9327
NCU00348	84.3362	80.3423	71.9903	74.551	74.666	71.0371	86.2973	78.6013	73.2214	88.8367	75.2434	71.2395
NCU00349	20.294	21.217	17.6787	17.7851	17.6526	18.6651	15.8007	15.0294	12.4887	16.3066	14.0487	11.5523
NCU00350	104.085	101.576	101.906	103.256	99.9755	92.2343	91.803	86.1979	89.6409	116.282	111.448	108.694
NCU00351	34.4922	32.6941	29.9542	28.0508	31.204	24.9979	26.5257	26.0341	24.3356	33.9508	31.7942	27.5628
NCU00352	49.5485	52.1739	61.587	62.1649	52.321	56.7443	46.6825	47.5743	47.5194	42.0557	43.3052	44.1632
NCU00353	0.545156	0.452549	0.734486	0.21774	0.326131	0.181717	0.382783	1.42803	1.05076	0.125023	0.734293	0.169611
NCU00354	1.25952	1.67054	2.8917	0.508482	1.03343	0.426873	2.80071	1.32445	1.39201	1.15505	0.477459	1.98821
NCU00355	46.9466	29.524	48.0456	28.4742	23.4831	23.7923	41.3529	42.8444	40.9457	7.97741	19.7965	16.6127
NCU00356	18.8693	18.3027	21.1997	19.8994	20.3884	23.5685	34.5021	35.1853	35.4705	18.0568	24.2131	21.5495
NCU00357	46.6887	52.4162	50.4772	53.7715	41.9549	52.1614	49.2098	47.0575	51.3962	42.9686	56.3979	55.1557
NCU00358	16.3044	12.6014	13.2158	15.929	15.3351	13.8559	31.441	28.8967	25.8945	27.0257	20.5147	20.361
NCU00359	26.8729	25.2521	25.2487	21.4924	24.5321	24.6654	29.839	29.8454	29.7068	39.6812	39.8833	40.8664
NCU00360	46.1839	45.2615	46.3112	41.977	39.9002	43.9814	71.9311	72.4511	77.5249	130.479	118.903	125.273
NCU00361	25.4576	22.9115	25.2796	23.1979	34.7583	24.2575	26.4375	31.2103	24.3709	6.15431	7.6463	5.084
NCU00362	4.39961	6.61649	5.48025	4.0505	5.53318	4.72451	3.20073	3.24956	3.43197	1.92489	4.85924	2.77331
NCU00363	1.392	2.51936	2.44435	2.2217	1.47407	1.95429	2.78536	2.83557	1.66202	1.27697	1.84983	1.969
NCU00364	48.2576	38.0623	39.8933	38.1495	33.5854	34.2689	31.1017	31.8885	33.5105	44.3809	33.3077	35.2568
NCU00365	182.369	151.063	152.677	185.432	197.382	195.012	415.47	361.744	364.286	124.769	131.384	107.353
NCU00366	378.61	357.137	373.933	281.181	308.428	289.281	359.437	350.063	366.403	445.204	430.009	421.805
NCU00367	0	0	0	0.150995	0	0.0838574	0	0.187239	0.0695401	0	0.292246	0.234945
NCU00368	10.692	9.54728	11.8526	7.84751	11.1577	10.3287	9.57463	9.70716	11.87	9.73688	10.2974	8.04551
NCU00369	52.1529	41.0169	36.8306	42.9635	38.8852	36.6816	37.8967	36.0231	34.5635	36.6909	30.126	31.77
NCU00370	2.67596	1.29949	1.98246	1.39688	2.04738	1.57593	2.77798	2.76216	2.38141	1.41623	3.64916	3.00661
NCU00371	118.193	112.535	109.342	92.8619	97.0356	102.996	75.784	81.4885	93.2385	159.875	162.203	148.978
NCU00372	23.701	24.8962	24.472	22.3434	21.5816	24.2447	18.0016	18.2801	22.3729	33.4762	35.958	39.6127
NCU00373	134.056	137.674	156.959	200.308	186.53	189.825	164.833	172.094	170.032	178.37	215.912	210.09
NCU00375	3.83617	2.59973	2.73014	2.11928	2.7531	3.13943	3.90308	3.72697	2.96785	2.43635	2.44813	2.33619
NCU00376	23.0703	22.7065	22.3131	25.0903	28.4318	25.9697	17.578	17.4712	19.1718	16.021	15.9063	14.3441
NCU00377	44.5211	41.6628	44.9457	40.988	41.1424	40.1746	41.5458	40.0133	44.152	37.639	34.7832	33.0994
NCU00378	140.533	131.741	129.828	135.844	140.072	124.077	95.7862	92.6779	95.1729	130.588	113.356	101.949
NCU00379	56.8462	52.1872	56.3296	51.9705	55.1073	54.1286	61.9856	57.2856	60.0591	56.9313	51.8121	55.0705
NCU00380	0.356957	0.177953	0.0687781	0	0.212812	0.356256	2.00811	1.41695	1.13092	0.736779	1.03236	0.887047
NCU00382	62.0588	78.8896	75.0491	65.0494	58.248	67.877	77.0048	78.9857	88.3374	56.0568	77.26	73.9547
NCU00384	0	0.930797	0	0	0.576992	0.951845	1.17002	0.370568	1.16257	1.28556	0	0.886461
NCU00385	634.175	648.033	595.421	609.688	606.938	652.537	536.243	565.014	568.81	661.153	645.161	621.91
NCU00386	2.28133	2.05249	2.58699	3.37282	3.51457	3.16682	4.64614	4.41655	5.39908	3.447	5.74947	5.45665
NCU00387	16.2505	12.8167	13.354	11.8696	14.7294	13.5647	11.85	8.60311	11.4031	12.5533	12.8798	7.8177
NCU00388	59.6967	68.2509	74.5613	75.8778	67.2992	75.8332	67.7216	66.3289	76.2208	68.4012	78.7895	76.2009
NCU00389	82.7446	72.9824	78.4896	69.4929	72.0467	74.1607	59.9574	62.7993	65.3561	94.4138	87.253	94.4062
NCU00391	0.429951	0	0.329715	0	1.04982	0	0.479823	0.88891	0.473581	1.97185	2.29208	2.70163
NCU00392	17.7627	22.4698	18.0497	24.6556	18.1834	20.777	10.5764	12.4038	12.5357	24.0572	22.428	15.9033
NCU00395	92.97	97.1162	104.395	95.814	95.9147	99.7416	93.1945	90.6195	97.7394	129.646	131.895	116.02
NCU00396	63.7112	69.5504	70.9239	70.8876	71.1099	73.6836	66.7169	62.3562	68.9885	56.1338	57.4948	57.7208
NCU00397	303.432	293.609	251.763	288.096	274.674	282.601	154.209	144.234	128.341	98.8765	85.0868	75.5635
NCU00398	22.6963	24.4918	23.9096	24.0934	22.6143	22.7869	21.8305	20.4358	19.7716	18.317	18.9653	16.3563
NCU00399	121.655	134.745	103.801	69.7804	79.4732	50.3658	34.8228	36.2582	20.3219	994.681	689.54	502.008
NCU00400	12.7453	11.67	12.59	10.6536	11.3675	10.3396	12.0015	11.7963	12.9372	8.19752	9.92002	10.095
NCU00401	32.9369	29.698	30.4739	37.2574	40.4604	44.9542	26.8511	25.6671	21.9016	15.5393	16.4254	14.5177
NCU00403	20.8753	22.7611	23.9173	20.01	20.2853	20.4187	19.9889	19.0744	18.6487	32.3577	29.4662	31.5777
NCU00404	52.5728	43.6773	53.5569	36.1547	42.1077	37.6933	32.5489	35.1163	34.9045	69.2193	53.3682	57.2849
NCU00405	370.239	374.746	398.156	322.354	312.245	358.528	271.982	278.863	281.884	259.632	242.074	274.765
NCU00406	99.0589	107.319	119.838	125.514	107.927	133.635	59.7786	65.1998	71.2558	81.8034	82.8487	84.6072
NCU00407	18.494	16.839	19.2773	16.8771	19.0991	15.6164	16.4249	14.2688	12.894	11.9498	11.2287	11.2863
NCU00408	29.2101	32.6269	32.5085	27.044	32.9282	27.878	15.5147	19.4685	15.7941	16.1991	14.9224	14.7868
NCU00409	50.0668	45.1957	45.8486	31.7359	31.8168	32.8455	27.2549	27.0917	24.2605	31.2129	26.2571	28.9576
NCU00410	208.92	227.997	229.483	215.604	218.494	221.227	236.21	218.314	246.735	299.65	285.228	305.794
NCU00411	56.7465	46.8565	50.9032	52.1854	46.6972	49.0826	50.453	45.7305	51.2838	38.7948	36.8588	37.3543
NCU00412	36.686	41.1149	40.1092	41.2137	41.83	41.668	43.3601	42.0676	44.6132	47.6285	40.9236	42.9726
NCU00413	3283.65	2938.55	3009.23	2698.33	2855.92	2678.16	2128.25	2101.56	2214.52	3464.91	2786.02	3153.63
NCU00414	666.464	710.5	673.447	730.124	766.55	750.125	586.258	610.108	581.598	605.84	598.566	578.037
NCU00415	40.6633	40.9605	46.8784	37.1962	34.9263	38.7644	31.6173	28.4786	29.7694	35.6903	34.7237	33.3961
NCU00416	21.2609	17.5371	19.3922	15.0362	16.0935	15.2566	13.6927	12.4431	14.0203	15.9009	13.5504	11.4751
NCU00417	79.5021	71.7689	72.7166	73.2697	72.6264	68.9284	62.9443	57.7627	55.1523	55.2901	56.5091	51.332
NCU00418	429.96	450.559	380.818	364.151	397.322	392.223	317.087	330.327	309.911	270.262	262.499	241.684
NCU00419	54.8331	41.7439	49.718	28.0868	33.7737	28.8179	21.7303	23.0184	24.8533	67.0196	54.9621	53.9469
NCU00420	76.2809	71.4246	76.6816	69.774	74.8202	73.9751	51.4046	47.3097	51.1556	43.498	48.0306	43.5281
NCU00421	32.4583	36.0871	37.6539	37.9865	34.5374	38.7308	33.9549	35.2455	41.4219	30.9158	31.3964	32.8878
NCU00422	368.689	435.377	432.525	406.965	391.36	446.728	315.576	332.968	388.423	444.719	473.699	520.073
NCU00423	26.5696	27.3945	28.8216	30.1619	27.5167	29.3749	26.3695	25.376	26.7837	21.2925	25.089	24.7702
NCU00424	52.3565	52.7992	55.9058	58.8341	57.0975	56.9647	53.1576	46.5913	49.9584	40.629	40.551	37.7791
NCU00425	0.645566	0	0.247464	0	0	0	0	0.493433	0	0.591942	0.246642	0.201989
NCU00426	18.1332	14.4167	16.1018	15.2242	16.0429	15.7921	22.828	19.803	21.6492	27.3191	20.3782	19.6815
NCU00427	27.402	23.647	25.3969	23.779	21.5973	19.5869	17.3729	17.2177	17.7272	28.2487	21.2912	23.6899
NCU00428	24.5953	25.4571	25.3498	24.182	21.0646	23.6282	22.5804	18.9584	22.0706	22.5631	20.7261	22.2619
NCU00430	56.584	50.4869	61.4451	63.6893	62.4288	62.5558	78.0053	72.2286	75.3932	105.996	110.905	101.147
NCU00431	237.258	203.881	210.692	190.111	197.571	182.306	171.975	165.692	184.344	299.646	261.829	281.26
NCU00432	32.0584	43.1046	43.4203	39.9102	33.5279	39.6055	28.7898	29.4707	30.0309	23.0108	27.8269	25.4888
NCU00434	58.7304	66.7688	68.6538	69.5111	66.6514	67.2747	85.2705	80.243	93.8921	57.7855	68.4431	59.6943
NCU00435	69.405	59.3819	61.1017	58.7166	59.2561	57.4575	68.276	65.2141	74.3206	67.6684	59.7046	57.1013
NCU00436	96.6971	95.8505	100.128	93.5706	86.8452	88.8236	77.9988	77.9492	81.9584	81.8306	80.562	77.1693
NCU00437	3.97387	4.10059	3.24114	3.69984	2.35153	1.77797	3.70472	2.59214	2.24121	2.31736	3.24003	2.27086
NCU00438	8.62911	9.14437	8.74891	6.91265	8.26438	6.65981	6.43976	4.9692	8.42863	9.62081	9.86628	9.74561
NCU00439	0	0	0	0	0	0	0	0.181515	0	0	0.27087	0
NCU00440	175.855	189.582	194.977	187.601	179.632	191.971	183.38	177.145	174.346	173.621	182.397	179.296
NCU00441	47.1481	40.1555	48.2903	43.3449	41.3339	38.1243	51.1222	47.8013	52.152	43.4334	49.0057	45.4142
NCU00442	39.1658	37.4719	43.7099	40.2923	38.4223	34.5307	43.8096	36.7208	42.4811	23.8149	26.2303	24.0628
NCU00443	437.259	454.847	448.884	455.268	423.733	472.691	346.32	339.302	365.362	323.65	330.952	337.088
NCU00444	70.1183	76.191	68.9361	73.1016	75.1078	80.2716	79.6251	79.1411	74.587	73.2205	64.2194	70.221
NCU00445	22.7256	27.3108	28.2436	26.158	23.3673	25.4612	16.7616	16.8948	16.8212	16.461	16.3846	16.2747
NCU00446	16.1511	17.2316	17.9678	17.0934	16.2283	17.99	13.5996	13.4323	14.7793	13.5453	14.7399	14.1893
NCU00447	126.713	136.222	147.668	165.039	142.474	163.298	153.129	153.705	166.823	136.26	147.224	142.827
NCU00448	14.2232	11.8165	13.5684	12.506	12.3409	12.3807	11.3125	9.96026	9.85671	12.4635	11.4336	11.206
NCU00449	0.400781	0.262251	0.151977	0	0.791954	0.409049	0.443303	0.596121	0.652716	1.99469	1.66929	1.23264
NCU00450	89.4837	91.3026	84.649	78.9913	78.8571	72.2574	82.6008	75.3794	78.7227	50.3567	53.2107	49.4098
NCU00451	82.7087	72.166	73.8175	41.0935	41.0442	35.7339	10.4329	9.95299	11.0878	6.82761	9.77584	7.55845
NCU00453	72.6489	61.2532	63.1133	65.9954	71.354	66.0583	57.934	55.7427	51.9779	59.431	47.3877	44.7267
NCU00454	27.0721	20.7752	21.6742	32.8888	31.8441	30.8827	47.2393	43.9998	49.9336	22.0346	21.9404	20.9547
NCU00455	66.1011	73.236	71.748	76.5062	68.164	72.6315	68.875	68.8808	79.9404	57.4728	61.8445	57.0162
NCU00456	138.936	126.137	116.66	97.7198	105.715	98.065	44.607	48.0723	45.3507	42.6475	34.2007	26.9583
NCU00457	248.657	252.721	286.312	244.514	241.954	255.113	177.892	183.23	198.083	267.35	261.867	293.093
NCU00458	51.5173	42.3586	47.8465	41.6971	44.4626	39.6143	35.1395	35.4287	31.2975	34.3814	28.5325	27.9011
NCU00459	16.8509	16.5765	18.558	20.1778	20.7245	20.7822	20.3031	18.7921	17.1079	23.3127	19.62	16.2426
NCU00461	39.9832	41.6707	42.8607	57.6182	53.5596	54.5325	191.869	180.697	193.986	75.0603	115.582	105.471
NCU00462	1.30877	0.108587	0.755224	0.130743	0.130753	0.109187	0.275448	0.982684	0.270191	0	0	0.407568
NCU00463	72.5945	62.1426	62.9299	56.4828	62.4704	59.184	47.3061	45.4678	42.4942	53.7394	43.1691	41.4196
NCU00464	2793.9	2630.95	2549.44	2372.37	2539.7	2372.78	1849.04	1948.26	2009	2895.66	2281.25	2581.14
NCU00465	152.706	135.976	134.46	117.126	121.263	114.924	91.8192	94.3157	102.152	189.538	147.854	158.926
NCU00466	37.3872	32.9241	35.1992	35.2611	37.1614	33.4985	31.1121	27.6297	28.7688	35.8012	38.0724	36.2962
NCU00467	93.4726	83.272	80.4354	86.4029	90.864	81.3965	84.3654	80.1293	77.7191	68.0307	60.3519	59.4818
NCU00468	56.5807	58.2309	53.628	43.277	45.5951	42.0073	36.9088	34.0041	32.4758	41.2559	38.5163	41.1917
NCU00469	58.6438	46.7567	50.83	44.474	44.2842	37.7857	26.0522	24.1803	23.1807	33.472	22.6854	34.4065
NCU00470	25.493	19.8205	20.7021	21.1918	16.7632	21.5223	23.9385	20.3441	22.7104	15.2653	18.3636	15.3602
NCU00471	11.2177	12.0676	10.3895	10.1333	9.96156	10.0506	9.86398	7.87488	8.62862	4.64512	3.72673	3.33807
NCU00472	96.9053	97.1154	92.7928	84.6153	84.4986	87.5862	69.3687	64.5018	64.77	95.2657	99.1523	95.5753
NCU00473	80.3325	73.0298	65.6889	55.8369	52.7714	54.0267	53.3615	48.227	43.1679	25.4593	21.472	21.9372
NCU00474	0	0.13717	0.158977	0	0.663329	0.138291	0.231842	0.208129	0.227617	0	0.158715	0
NCU00475	2192.1	1971.97	2007.4	1776.6	1921.92	1831.33	1518.08	1420.74	1476.98	2063.57	1845.6	2013.62
NCU00476	59.1238	47.4689	52.8498	39.7183	42.389	39.4724	39.8232	36.2969	34.3377	53.7369	44.7557	44.1395
NCU00477	413.632	409.481	413.783	421.67	419.596	397.668	628.071	618.682	645.518	434.711	443.118	397.53
NCU00478	10.1891	13.3662	11.9581	17.8336	15.9309	16.0133	15.0623	14.5054	15.5252	15.7738	15.6554	15.926
NCU00480	55.2979	61.7248	67.521	66.4874	59.311	65.9987	54.0502	52.288	67.1999	61.588	68.8224	76.049
NCU00481	48.23	43.1405	45.5833	49.7423	48.3452	48.0832	45.2733	42.751	46.1773	46.228	49.9975	50.0401
NCU00483	22.9432	16.138	18.7697	15.1882	16.87	17.7083	13.4116	11.7655	13.7009	25.4463	20.3821	18.5063
NCU00484	309.287	319.762	294.833	316.45	315.448	318.1	225.433	229.77	203.409	135.997	131.142	105.723
NCU00485	0.81471	0	0.312515	0.327621	0.662348	0.274549	0.454818	0.209952	0	0	0.310549	0
NCU00486	63.0607	77.3712	71.9591	86.8575	82.5869	84.7186	47.8765	50.2224	51.7466	28.8077	30.8367	29.7604
NCU00487	29.8581	28.2625	27.4006	25.7342	24.4895	27.6048	19.9941	18.9679	22.8174	42.3405	28.9326	38.6136
NCU00488	159.852	164.188	156.797	161.041	151.847	158.253	140.459	138.516	138.725	142.163	124.743	116.2
NCU00489	1975.08	2063.98	2132.98	1893.62	1862.35	1949.95	1384.16	1527.18	1649.85	2194.54	1857.92	2222.89
NCU00490	54.8255	55.2801	54.8499	57.133	54.3738	57.483	50.4809	46.5186	46.2743	29.9268	30.7315	30.3592
NCU00491	1.44878	0.317462	0	0.792632	0	0.330841	0.559906	0	0.56964	0.481127	0	0
NCU00492	50.1825	42.8935	48.8837	43.3182	43.126	43.4893	38.151	35.2643	41.5503	41.7464	42.044	41.1141
NCU00493	200.541	209.406	196.372	230.475	233.767	234.153	242.766	224.584	234.043	175.574	177.261	163.591
NCU00494	17.4294	16.3256	15.4858	16.5	15.7449	16.7476	20.0354	19.4357	19.4882	19.5818	18.8294	18.9958
NCU00495	24.5819	24.3434	32.351	32.4543	28.722	33.1331	42.3644	41.4014	45.2707	49.5624	51.674	48.0907
NCU00496	4.73305	4.41549	5.61027	3.77667	3.53295	4.46179	4.33432	4.72174	4.28251	1.36091	1.90837	1.00877
NCU00497	10.4886	12.2917	11.4185	11.3374	11.1489	11.7528	11.3192	11.8363	11.6988	8.04832	6.85354	6.84174
NCU00498	29.7224	27.476	25.9041	23.3982	23.4808	18.3727	22.2234	19.8088	20.7335	31.5286	30.8667	27.6493
NCU00499	376.847	398.802	423.661	377.626	359.165	388.223	281.474	268.807	282.485	90.4623	151.751	157.231
NCU00500	2.37687	2.50642	2.46399	2.55107	2.40933	2.67133	4.51965	4.7135	4.15507	4.58646	4.10998	4.27613
NCU00501	25.5747	25.7176	27.7259	18.683	21.9602	21.0331	18.6721	18.9741	20.2395	48.4572	37.1681	41.6634
NCU00502	543.159	557.112	552.574	526.613	507.4	548.97	414.463	421.565	466.087	547.128	551.693	506.42
NCU00503	20.1417	20.5324	19.9261	26.399	26.9133	27.4874	54.1763	52.2005	50.7176	34.5902	29.7181	28.35
NCU00504	18.7575	16.8335	20.361	18.4197	17.448	14.2042	12.2388	14.7827	15.135	16.0124	16.2619	15.2613
NCU00505	193.95	173.712	169.79	164.887	172.385	162.916	193.07	172.999	176.501	191.969	149.735	156.809
NCU00506	110.333	104.97	112.515	98.4119	97.1206	103.497	107.672	103.852	97.7551	90.0543	91.7198	85.1893
NCU00509	5.02744	4.26588	4.62278	5.02028	4.0111	6.42479	3.13747	3.55504	2.15327	1.53728	1.82701	1.91197
NCU00510	2.38139	0	0.729997	0.767478	0.388463	0	0.265387	0	0.787752	0.437063	3.62335	0.898634
NCU00512	10.6199	10.5225	10.2154	12.255	12.497	11.225	12.4237	12.1356	10.9865	7.6696	10.301	10.4845
NCU00513	73.1847	69.9303	70.5282	88.3344	97.6813	94.4121	75.4649	71.1104	70.3701	62.5824	56.8471	60.455
NCU00515	29.8147	42.0912	42.9275	49.8561	42.0444	49.1591	65.3864	66.8623	70.5738	46.2761	63.9669	64.3484
NCU00516	0.634051	0.561765	0.407074	0.843717	0.336413	0.773958	0.594179	1.47103	0.931448	1.45412	0.244328	0.262752
NCU00517	30.1964	30.6626	29.6012	29.0546	28.3358	28.3362	34.8852	32.3626	29.6672	33.1994	33.0663	32.3295
NCU00518	102.413	102.214	104.718	93.5372	92.1066	87.4496	95.7157	91.4354	85.3686	104.86	100.548	93.7537
NCU00519	211.342	177.661	166.193	149.965	145.488	148.021	145.246	136.013	134.325	195.166	154.137	153.396
NCU00520	272.899	253.62	264.905	232.509	211.454	198.497	147.099	142.622	147.214	160.477	168.787	158.429
NCU00521	90.6497	107.417	98.9577	110.225	110.236	115.115	106.763	108.13	106.811	100.168	95.362	94.932
NCU00522	165.023	131.424	156.869	132.486	142.554	141.826	135.024	150.863	142.128	76.0824	89.9314	85.3151
NCU00523	31.9415	28.3681	31.3197	28.0445	33.0066	31.3468	26.405	24.0364	27.5728	24.6624	22.5134	21.6625
NCU00524	0.968124	0.770668	0.893232	1.70301	0.930565	0.258782	1.08565	0.972677	0.532792	1.06569	1.78398	1.08646
NCU00525	0	0	0.194327	0	0	0	0	0	0	0	0	0
NCU00526	0.419002	0.429458	0.249481	0.580985	0.674852	0.294	0.538689	0.381729	0.453008	0.610536	0.327985	0.881394
NCU00527	65.9684	58.2737	62.5829	59.3595	60.6018	56.6915	52.3796	53.861	56.4351	67.1889	60.4296	60.338
NCU00528	31.1056	35.0749	35.1904	36.0517	32.414	36.1586	35.1205	32.5461	40.0431	36.1328	33.3123	33.7245
NCU00529	0	0	0	0	0	0	0	0	0	0	0	0.79252
NCU00530	0	0	0	0	0	0	0	0	0	0	0	0
NCU00531	0	0	0	0	0	0	0	0	0	0	0	0
NCU00532	0.867736	0	0	0	0.718693	1.1835	0	0	0	0	0	0
NCU00533	0	0	0	0	0	0	0	0	0	0	0	0
NCU00534	1.01486	0.824112	0.521162	0.630282	1.16726	0.525702	0.443717	0.561065	0.683257	0.206884	0.347511	0.490769
NCU00535	11.6611	11.1302	9.42452	10.0153	10.5877	9.13806	7.03946	6.18888	6.98288	10.4297	9.30813	9.16379
NCU00536	96.1128	95.286	89.7509	80.1647	84.6435	78.9858	73.9206	76.0176	67.8741	64.3047	73.7198	71.9104
NCU00537	103.779	99.263	92.393	88.7151	88.0948	93.5224	112.463	110.629	111.975	82.893	83.539	77.9303
NCU00538	17.3211	21.2458	20.0828	21.6631	19.4804	21.3782	21.0065	21.2822	21.4525	19.0817	19.4399	18.2094
NCU00541	120.927	114.266	123.171	106.866	98.4568	104.821	82.0531	86.516	91.742	77.1388	79.7647	75.4015
NCU00542	118.831	126.341	140.621	135.886	138.62	139.29	97.6783	88.6682	98.0804	47.4084	55.6417	60.6808
NCU00545	48.5619	62.5209	56.3121	67.0444	62.2092	70.5917	85.6662	83.9917	88.9086	34.5252	40.8252	38.4128
NCU00547	0	0	0.140805	0.437507	0.508391	0.607866	1.59301	1.54153	1.96298	0.251405	1.0567	0.567566
NCU00548	10.7794	7.83818	10.8836	6.24243	11.7505	8.21719	8.31366	10.0218	8.43319	6.97297	6.35639	9.6501
NCU00549	120.114	119.006	111.601	117.458	117.298	109.996	99.4941	93.6355	86.3685	66.2375	70.8723	62.889
NCU00550	19.5482	18.918	20.537	19.4722	18.7354	21.1956	23.6562	25.2434	26.7553	19.9467	18.6643	22.1171
NCU00551	43.8505	42.6273	46.4573	60.2309	58.7709	61.2399	63.3404	58.1708	59.8107	36.6659	48.6567	49.8991
NCU00552	14.7069	35.3203	45.8074	198.28	245.507	231.237	1176.23	1095.6	1114.28	331.92	719.58	704.782
NCU00553	48.7784	51.3026	59.3299	72.1779	70.396	73.7902	88.7514	86.8288	88.0839	47.3148	51.1753	45.8583
NCU00554	302.958	261.038	274.823	200.306	198.866	214.316	159.059	151.389	138.054	124.805	115.906	125.807
NCU00556	61.4269	68.0313	74.4738	75.5529	65.0874	80.3693	73.7092	76.2486	84.4002	37.3729	49.6587	44.6905
NCU00557	0.148569	0.0986418	0.228697	0.118704	0.474449	0.49548	0.333688	0.668126	0.32722	0.136287	0.228582	0.184971
NCU00558	4.92407	4.12973	3.83946	3.92796	5.559	4.76488	2.68282	2.24795	2.09469	1.2275	1.28158	1.32844
NCU00559	7.55696	7.62288	6.45776	8.61917	7.33756	7.33807	5.17352	3.94891	5.06212	3.2054	3.95633	3.25072
NCU00560	47.4008	34.4199	35.5943	36.0496	39.6196	35.5799	31.806	26.3104	28.1727	37.834	30.4348	29.5681
NCU00561	5.36744	4.26972	4.47598	4.63528	4.40613	4.85901	6.08879	5.32579	4.79983	3.63237	4.34335	3.71706
NCU00562	105.171	107.804	107.216	98.8355	97.7398	101.298	90.1464	83.5824	95.8711	76.7354	78.5592	74.9929
NCU00563	2.15551	2.04731	1.72111	2.88739	2.69015	2.20138	2.03625	1.37316	1.4848	2.40112	2.3761	2.15128
NCU00564	220.218	220.356	210.866	189.176	199.278	203.081	175.762	170.895	177.219	199.541	184.683	164.592
NCU00565	70.5148	68.2844	67.7075	58.3783	54.5094	57.2606	62.7918	63.323	69.8997	97.893	108.744	106.9
NCU00566	209.308	187.379	185.047	193.859	205.939	185.505	225.991	215.409	202.669	217.829	200.896	184.156
NCU00567	181.324	211.163	210.984	153.8	136.103	166.097	106.145	114.598	127.148	142.273	164.601	169.816
NCU00568	29.1124	25.0541	29.4509	34.7158	34.6373	32.2225	37.5351	37.3918	36.6657	30.0449	31.6106	30.7871
NCU00569	47.9143	47.101	45.2529	51.0387	50.548	45.2781	61.2819	50.8653	38.3352	49.2041	41.313	41.5214
NCU00570	49.9001	46.5012	43.3606	39.3592	41.3598	37.8926	29.7273	32.8355	28.9382	39.8289	31.064	26.1713
NCU00571	119.159	109.403	110.404	127.057	119.231	121.637	119.124	115.017	103.358	118.581	109.247	94.8397
NCU00572	3.46792	4.10452	3.58997	2.50934	1.89787	2.81439	2.68089	3.39537	4.35807	1.8889	1.25268	2.56009
NCU00573	237.949	245.397	267.864	317.218	312.411	335.864	242.792	241.401	258.952	132.799	170.848	164.225
NCU00574	7.19255	5.2443	10.4752	16.7617	16.3153	12.8202	8.43666	14.1821	10.4957	1.31967	3.02117	3.60473
NCU00575	245.525	308.776	299.851	387.283	397.5	416.368	469.415	470.931	476.571	316.399	390.251	384.445
NCU00576	42.6159	50.6207	46.757	48.867	46.8515	50.4949	42.9439	42.5762	45.9005	29.8459	34.7007	35.1895
NCU00577	28.3039	29.6595	28.965	26.5366	29.3767	30.6788	30.8859	29.6406	30.8467	35.0743	27.6915	30.8819
NCU00578	30.9064	27.2436	27.4414	35.2116	27.2143	31.3032	32.9332	28.6286	32.4078	41.2524	27.3519	35.2664
NCU00579	64.7393	65.5068	70.7893	77.4435	70.8773	75.3423	90.5493	87.7477	89.6008	65.104	70.5059	68.0869
NCU00580	27.1159	20.5619	21.2181	19.8668	22.6819	20.1079	18.7139	17.3413	19.3312	16.6808	18.8485	18.5082
NCU00581	29.8879	29.5342	28.5334	43.7942	33.0692	40.0759	61.2135	57.2223	56.3912	28.7771	31.2913	31.879
NCU00582	2.05075	1.98971	2.73596	4.40261	7.41251	5.3623	11.8668	12.3553	17.1232	45.3869	64.4468	71.2863
NCU00583	0	0	0	0.487117	0	0	0	0	0	0	0	0.219245
NCU00584	88.4431	94.6395	97.3911	122.018	114.366	134.929	136.749	131.653	150.174	89.7428	89.5029	86.9056
NCU00585	109.827	134.416	142.783	240.009	290.358	267.443	279.55	260.398	279.364	97.1596	195.244	204.451
NCU00586	11.5878	12.3369	12.1322	14.6835	14.4899	12.6533	156.507	180.381	201.233	576.904	520.936	551.053
NCU00587	56.5375	61.9299	59.5098	74.5695	71.0164	74.1991	97.6371	95.264	104.826	113.015	122.698	120.096
NCU00589	90.128	85.4868	91.5687	106.131	109.223	104.382	208.437	200.952	212.296	232.202	241.26	247.587
NCU00590	79.123	70.5826	75.0465	73.7786	70.1812	70.9076	57.0721	54.7979	59.6012	49.7325	43.6773	42.6175
NCU00591	12.2289	14.6318	11.4656	16.6428	16.0243	14.3412	17.0461	17.0741	14.8023	13.8581	14.859	11.7567
NCU00592	39.4348	31.7835	30.1999	34.0451	36.8006	41.8113	33.6121	32.2575	34.8376	36.8408	37.1352	38.8183
NCU00593	55.8432	59.1807	59.0077	63.9714	64.0823	61.8714	65.7142	64.1267	52.4427	72.7625	60.3877	61.4156
NCU00594	0.570329	0.568066	0.987801	0.683453	0.682695	0.950789	0.0800756	0.0711943	0	0	0.109713	0.0887406
NCU00595	57.9514	65.248	59.2704	77.4202	71.734	78.6569	25.0747	25.8232	21.5735	10.8124	12.9509	12.4142
NCU00596	91.1965	89.9552	90.3229	99.9205	102.433	101.409	23.4961	24.5579	24.4982	32.8913	39.5017	31.0223
NCU00597	25.7334	24.4603	25.2258	19.107	23.6236	27.7034	18.2524	20.0577	21.5278	47.8209	40.1942	46.1475
NCU00598	64.8734	59.0167	56.8157	60.3846	58.1045	63.9578	49.3735	51.1781	45.9223	44.5056	40.2315	38.3708
NCU00599	31.7182	27.534	31.4499	28.4748	28.1179	28.2581	20.6548	20.1706	22.9558	31.2042	32.3025	29.0875
NCU00600	234.598	263.073	255.218	250.849	255.864	263.141	188.127	185.789	167.701	191.234	181.177	164.369
NCU00602	40.803	36.6332	40.7455	43.7946	44.2932	42.6839	22.9339	23.3329	22.9985	27.6034	25.2712	25.5756
NCU00603	0	0	0	0	0	0	0	0	0	1.04034	0	0.357593
NCU00604	7.17345	8.70909	7.57387	8.46254	9.97076	9.4895	5.22173	3.94109	4.38272	3.71951	3.48949	2.22743
NCU00605	30.7899	31.0766	36.9458	31.3455	32.1866	30.1451	28.7167	27.2454	29.216	49.9208	46.2698	48.3233
NCU00606	1.40793	1.24481	1.08173	5.44743	3.77098	2.19914	2.89032	4.85605	2.06591	4.30655	2.15888	3.36991
NCU00607	0	0	0	0.251359	0	1.05222	0.35012	0	0	0	0	0.392247
NCU00608	14.147	13.8675	15.1795	20.7086	20.7868	21.4611	18.2863	16.0015	16.6119	12.9781	14.0107	13.3237
NCU00609	61.7842	64.1068	61.1394	94.6894	96.3935	94.6382	123.083	112.981	113.177	63.8015	68.6583	63.9952
NCU00611	29.5834	28.9362	30.3307	24.7385	24.1254	22.994	18.1521	15.1135	15.4903	16.1184	11.6095	13.2008
NCU00614	81.8402	85.8461	90.3679	97.5025	95.0193	92.4993	81.8441	76.7508	77.813	65.5805	73.07	67.7996
NCU00616	10.2854	9.16865	11.0426	7.78229	8.04722	10.0317	7.16072	5.51095	7.17955	7.61829	6.81982	6.81287
NCU00617	66.4611	76.7247	67.662	82.2531	81.7709	85.6722	71.7992	72.5996	72.2204	83.8995	86.2715	85.6552
NCU00618	1946.75	1931.66	1874.83	1757.83	1895.08	1772.55	1439.85	1524.83	1437.15	1896.19	1761.04	1892.26
NCU00619	55.7741	52.0494	52.1752	56.0046	51.7098	52.2133	92.831	94.8737	87.6891	92.5987	84.073	73.8074
NCU00620	19.972	14.7856	17.7574	19.3199	18.8131	15.6587	20.3362	22.093	20.6196	24.2888	21.1016	22.5657
NCU00621	34.5279	35.6422	39.5252	37.3251	37.7575	38.6227	34.0739	34.0669	35.5523	27.2111	29.7663	26.5612
NCU00622	60.5515	57.7872	64.7186	65.4101	61.8099	60.8533	60.418	56.1644	54.776	44.0748	44.3201	41.4696
NCU00623	65.4277	63.3493	62.3726	56.7702	57.0023	49.5254	65.6599	72.8483	67.846	83.3123	74.3546	66.4562
NCU00624	87.2615	88.1944	85.8292	78.2625	86.6574	89.2675	99.4841	85.7136	81.1182	71.4214	59.1197	60.4758
NCU00627	308.292	303.177	314.286	379.932	356.747	362.574	248.109	258.547	243.154	272.811	242.305	225.545
NCU00628	47.1885	47.3599	49.8452	54.7362	46.773	49.5291	58.5342	57.139	55.8989	40.0872	42.6976	42.8788
NCU00629	585.675	596.093	605.871	589.999	524.683	542.454	543.95	549.667	555.703	412.413	499.884	491.831
NCU00630	7.8449	6.60142	8.4914	8.94035	8.78638	7.90352	10.029	8.76799	10.2657	4.02677	4.54071	5.07765
NCU00631	25.0604	28.0743	28.4859	31.2983	28.543	27.1225	35.0695	31.1972	32.1126	15.3654	18.9109	16.9298
NCU00632	55.2225	54.3945	54.2578	48.5695	51.2945	45.6878	36.6864	31.2769	29.3973	31.4684	28.7901	24.9229
NCU00633	271.637	232.521	234.318	187.03	185.727	170.19	236.761	217.154	200.109	133.733	146.327	127.623
NCU00634	1817.87	1787.61	1758.95	1613.22	1730.43	1678.9	1300.3	1344.61	1373.15	1852.98	1627.56	1796.8
NCU00635	1254.99	1248.32	1238.53	1096.66	1118.28	1144.63	835.054	859.949	846.477	1121.4	973.525	1062.54
NCU00636	342.713	365.771	361.913	369.63	341.843	361.62	298.823	309.884	324.45	342.371	323.652	306.967
NCU00638	6.12672	5.66123	4.20445	5.4258	6.90391	7.01368	34.5682	34.0789	32.4939	87.4808	63.3616	58.0078
NCU00640	37.3702	41.8716	27.251	30.5613	32.8788	28.7708	45.6383	29.4588	37.0761	58.9695	54.4663	47.0648
NCU00641	51.2547	61.3205	65.1953	58.3583	54.7357	50.0116	50.1936	70.3513	61.4951	104.634	77.6294	90.8204
NCU00642	48.6351	45.3727	51.4648	38.8882	44.1526	35.5777	23.5409	22.6453	17.1269	5.63903	5.97004	6.82666
NCU00643	15.5686	15.4508	14.8363	18.317	18.4998	17.2512	6.16281	7.38069	8.3512	7.51678	5.60535	5.79312
NCU00644	292.471	283.835	296.98	286.025	301.42	311.277	282.051	284.46	285.802	317.205	291.443	305.323
NCU00645	0	0.0795016	0.0921706	0	0.0953421	0	0.0672594	0.178784	0.329585	0	0	0
NCU00646	4.83512	5.00229	4.32753	5.04796	4.40341	4.48252	10.9577	12.2199	11.6142	12.5402	10.3714	10.3733
NCU00648	2.13821	3.1163	3.04286	2.29719	1.96018	2.24279	4.02591	3.05795	3.71597	4.67745	5.39274	5.61872
NCU00649	96.353	89.9712	95.6297	79.5068	82.2638	81.4297	70.8186	64.8244	65.6589	84.6421	69.2273	80.3005
NCU00650	35.2769	38.2085	38.7406	26.8824	34.8136	34.5775	25.8536	26.3893	28.7486	56.3773	57.487	59.0395
NCU00651	39.6363	35.7895	35.7971	42.737	42.496	45.1871	46.544	41.6768	41.9938	46.0877	39.6482	38.375
NCU00652	25.9944	20.7826	19.7662	20.6183	26.0971	20.4005	13.5466	13.1157	16.5092	28.799	24.4043	23.1109
NCU00653	2.48589	1.91416	2.37098	3.34047	3.42615	2.30462	1.9888	2.33059	2.16329	2.22046	1.71713	1.74617
NCU00654	28.037	25.8258	25.3764	35.3733	33.5918	36.0646	36.8853	31.5295	28.3548	31.1574	29.671	29.2884
NCU00655	136.559	125.009	129.608	133.238	139.244	129.832	129.399	123.732	127.657	168.248	165.379	153.037
NCU00656	41.6416	44.239	40.9061	43.4014	43.2525	46.1021	33.1132	33.406	32.4372	26.1848	33.053	28.8883
NCU00657	27.868	27.8715	30.7426	26.024	31.2304	30.6584	27.9136	25.8487	24.6333	21.2917	23.8954	22.4862
NCU00658	0.801768	0.676669	0.895344	0.947322	0.860257	0.978145	1.21912	1.17604	1.53963	1.30032	1.26283	1.73895
NCU00659	7.66284	9.10766	6.72641	6.26507	4.71473	4.44954	66.0157	65.3933	64.5239	167.542	132.286	137.75
NCU00660	67.0393	59.6457	63.9223	64.6199	65.4273	64.3213	56.5799	55.9524	57.6928	68.0259	56.0709	58.841
NCU00662	11.8931	9.45528	9.58087	8.53502	10.4401	9.49562	8.93975	8.61452	9.48422	8.95989	8.25799	6.72302
NCU00663	73.7285	60.2042	66.2497	54.3561	59.2852	58.508	41.2966	29.2691	32.9971	22.9807	20.8485	20.932
NCU00664	37.8587	27.0322	28.9377	32.6512	31.8267	34.7272	39.5869	31.9245	39.612	35.3891	35.434	32.0844
NCU00665	84.6881	97.419	94.6749	86.0622	83.5325	82.4788	38.4316	39.2946	33.8442	3.88959	4.04366	5.82441
NCU00666	15.1683	13.4804	12.2228	13.5035	11.5617	10.5938	10.5958	9.96951	12.6013	7.41193	5.88179	7.28927
NCU00667	133.663	134.823	128.287	132.804	125.598	123.863	144.876	145.497	139.974	107.483	103.677	95.8917
NCU00668	68.5882	75.6334	77.1171	82.9598	75.1872	79.5843	70.6192	67.9158	78.1798	56.8335	60.6602	58.6445
NCU00669	126.225	143.645	151.81	183.623	168.741	198.14	164.21	163.09	178.458	96.2865	90.2791	104.626
NCU00670	420.636	398.659	364.866	351.339	377.789	360.014	250.606	228.834	204.063	140.953	150.227	111.904
NCU00671	30.7232	31.8223	35.1545	36.3227	32.651	35.0939	28.6425	26.2509	30.9935	23.9019	24.786	24.5874
NCU00673	421.125	415.597	426.747	416.479	394.336	403.273	626.406	617.481	705.46	248.685	302.237	271.478
NCU00674	1.58204	1.09263	1.50166	1.55343	1.35152	1.77926	1.98717	2.79854	2.17995	4.07485	2.81908	2.22818
NCU00675	11.2502	12.6716	12.888	16.1376	12.8935	16.01	28.559	27.2154	33.4466	19.2325	19.0825	18.8362
NCU00676	35.8995	31.7775	36.409	33.7877	33.8724	33.8026	33.6557	30.9084	30.6855	58.6382	44.0466	47.2297
NCU00677	6.21026	6.06605	6.08811	8.07627	7.48946	7.85188	8.112	6.03992	7.94314	5.3454	6.62614	6.09426
NCU00678	17.9114	17.0485	15.2419	15.0641	20.183	15.5672	60.23	63.8708	64.4263	89.7246	104.444	105.682
NCU00679	0.6515	0.818259	1.67439	1.44409	1.37933	1.58832	1.14087	1.29052	1.31649	1.12892	1.73193	1.16861
NCU00680	147.625	207.397	182.702	214.598	194.749	228.358	144.953	156.319	180.801	117.028	117.179	117.137
NCU00681	32.6285	31.6489	38.1982	40.6798	31.4434	35.155	34.5822	33.3359	44.5925	38.6317	43.198	36.9819
NCU00682	104.794	109.324	97.4931	130.374	137.701	136.495	147.42	145.568	150.672	78.3912	98.2622	100.309
NCU00684	84.9863	73.2024	84.7674	106.706	90.0757	87.7307	139.15	127.648	134.078	127.781	122.572	117.26
NCU00685	313.044	288.758	279.911	290.538	280.361	280.212	352.993	324.596	332.557	324.288	306.428	295.212
NCU00687	99.0474	111.917	109.887	116.993	117.651	125.605	145.085	141.578	145.404	107.337	124.874	122.378
NCU00688	4.07318	5.69094	4.42562	5.50335	4.15565	5.076	3.99337	3.94556	3.91245	3.92816	2.73684	2.66163
NCU00689	17.8307	16.8862	18.1982	14.0504	15.9913	15.2778	15.2162	15.2856	14.2934	19.5491	17.803	17.8784
NCU00690	23.9583	23.5244	25.1008	20.3687	22.227	22.5591	19.5817	19.5175	17.8777	20.334	19.6799	20.8335
NCU00691	13.6428	13.3561	12.9894	17.5415	17.7884	17.0612	34.084	35.4317	34.8878	36.4167	54.5756	45.203
NCU00692	128.389	171.778	176.198	142.565	147.829	181.233	121.902	138.875	146.047	197.99	194.774	257.73
NCU00693	37.7852	30.0824	37.1237	27.0258	33.0991	31.501	27.9191	22.7069	22.4898	40.2904	34.9161	36.8695
NCU00694	67.3763	87.65	87.6784	93.5931	85.7545	88.3826	49.4765	48.5336	51.3035	37.4722	41.7133	43.4199
NCU00695	0	0	0	0	0	0	0	0	0	0	0	0
NCU00696	85.8689	84.8034	87.7045	101.788	93.0796	101.315	86.4824	86.0555	94.4932	101.898	93.2729	93.4749
NCU00697	1.84272	0.966854	0.523144	1.31618	0.462829	0.96826	0.763657	1.15601	0.801504	1.69043	2.01887	1.74779
NCU00698	0.424185	1.1267	0.653069	0.564791	1.80521	1.31996	0.952943	1.27065	1.24578	0.778241	2.17611	1.67197
NCU00699	6.79293	7.58047	8.60271	15.3602	17.0889	18.2878	8.55506	6.93501	8.0212	1.92882	2.37083	2.00903
NCU00700	7.2176	5.68765	6.68901	5.32272	6.0141	7.41657	5.05445	3.59933	3.64386	2.16998	3.23155	3.42561
NCU00701	18.6232	14.6576	19.3286	13.6647	13.4259	11.9564	12.5526	11.015	10.5594	5.1884	6.58251	5.49401
NCU00704	0	0.195753	0	0	0.238182	0.198157	0	0.30024	0.162461	0.813103	0.45189	0.369448
NCU00705	2.25056	2.32043	2.49685	2.40282	3.41887	1.50689	2.09918	1.89663	1.37583	1.1472	1.72424	2.4993
NCU00706	2311.35	2078.04	2048	1824.41	1897.99	1677.85	1512.04	1427.42	1523.89	2484.49	1888.36	2036.23
NCU00707	58.6917	54.4495	56.9455	35.8723	41.4794	40.6023	26.7885	26.2202	33.1373	67.3251	56.4041	68.9449
NCU00708	1.31534	0.21786	1.00843	2.37481	0.531389	0.662648	0	0.67067	1.0858	2.71317	1.50742	0
NCU00709	0.874	0.93886	0.72579	1.07286	0.800354	0.759758	0.79481	0.865108	0.741063	1.35686	1.19368	1.08515
NCU00710	5.97894	4.93506	5.57335	3.23324	3.68146	3.20913	4.82719	4.69328	3.87853	3.89245	4.08927	3.35581
NCU00711	5.12829	4.80946	5.32349	3.04255	2.08696	2.62217	2.59103	1.59414	2.02922	1.93007	2.53786	2.40799
NCU00712	180.502	222.959	209.545	183.957	159.864	188.092	149.402	149.216	167.869	145.074	159.617	162.593
NCU00713	45.0392	36.6945	34.2503	31.2051	30.5926	28.1299	19.9134	19.3071	15.8963	15.1681	16.9383	15.5136
NCU00714	189.625	183.715	180.921	149.573	159.768	150.925	130.33	126.888	121.159	142.479	131.866	131.503
NCU00715	32.0116	26.5295	30.1066	26.5659	27.7093	24.2891	16.4345	11.9174	14.4575	14.7999	14.1476	12.0256
NCU00716	16.0835	29.9216	14.8675	15.0565	14.5134	15.2908	14.4044	12.36	12.7702	6.61394	12.478	15.3093
NCU00717	11.3297	12.2016	11.2583	10.7121	8.67001	9.05008	106.189	102.04	122.252	67.4664	79.4904	74.2463
NCU00718	4.74577	1.88783	3.62256	3.0723	9.45974	8.42905	67.8671	67.5753	57.9355	22.6169	32.8751	34.8048
NCU00719	24.0341	27.8699	25.3021	34.8204	48.6221	41.9363	47.6138	54.0452	49.6952	68.7745	92.5644	103.877
NCU00720	112.846	98.3912	101.403	91.9306	104.458	95.0821	89.8604	85.9682	89.7453	98.9189	92.7883	100.804
NCU00721	19.1698	15.1313	13.4748	8.3241	7.92864	7.89512	4.67119	4.81898	4.95373	4.32438	5.77483	5.26665
NCU00722	6.97759	6.54177	5.91423	5.94843	7.04837	6.49436	8.59091	7.68834	8.24743	10.1599	10.9711	9.4972
NCU00723	9.45084	9.18434	8.68797	6.96132	8.25388	7.4923	18.9456	17.0652	17.2276	19.4739	19.357	18.5523
NCU00724	1.04929	0.697582	0.435541	0.579743	0.448847	0.85896	0.635871	0.800197	0.889552	0.592356	1.18317	0.902339
NCU00725	106.43	117.218	110.031	131.309	126.119	132.247	123.661	126.64	136.64	86.1659	95.0371	99.2994
NCU00726	1532.17	1471.24	1475.94	1430.74	1480.9	1481.84	1323.27	1454.43	1312.01	1199.61	1121.32	1137.7
NCU00727	34.2597	31.3826	28.2324	22.8126	23.4755	24.1082	16.1871	15.576	18.1819	32.4722	29.8165	32.5543
NCU00728	7.23434	4.4215	5.63404	3.49865	5.39577	4.3729	5.55255	4.70471	5.03386	6.77061	6.76751	9.43757
NCU00729	521.987	522.318	537.694	774.678	749.753	732.104	894.374	855.699	823.046	1707.96	2077.25	1898.2
NCU00730	1.8569	2.08211	2.12804	2.37	1.6825	2.00908	4.512	3.87963	4.00653	5.74314	3.72923	3.75288
NCU00732	0.176439	0.175923	0.0679937	0.140828	0.210364	0.23478	0.248153	0.393917	0.243045	0.809289	0.816485	1.15091
NCU00733	2.91898	3.12632	3.27829	2.51519	5.04766	4.0569	4.27598	4.75529	3.58259	3.50159	2.4107	1.96192
NCU00734	51.2772	56.8421	51.4246	55.1088	57.1632	57.8387	48.3603	42.3659	48.4555	47.8953	49.5212	50.3165
NCU00735	12.6629	12.0691	10.8673	8.82235	9.60083	11.3764	10.5696	15.1129	13.8533	30.2314	24.3801	27.2993
NCU00736	6.36362	7.03355	5.4685	4.79576	6.89396	7.23811	5.31424	5.55644	5.7103	4.46232	7.69718	4.84145
NCU00737	74.3346	62.8436	64.8848	69.8681	71.4812	71.5644	76.1286	73.8479	72.3641	78.3957	67.4767	72.3779
NCU00738	25.7077	27.6391	27.2555	27.8707	24.4546	25.6366	35.2341	26.4224	24.0624	21.02	21.1371	19.2135
NCU00739	0	0	0	0	0	0	0	0	0	0	0	0
NCU00740	3.61444	2.85079	2.46948	3.04793	3.27463	2.29824	2.21028	2.21921	2.2201	1.70527	3.11115	2.2106
NCU00741	53.7254	44.2477	51.6094	43.112	46.5369	48.0269	54.1404	47.7618	52.1333	42.2098	52.0975	43.4528
NCU00742	45.8824	67.7008	60.5184	55.5664	49.5735	66.9848	27.718	37.4178	43.0706	73.7628	44.0552	73.8258
NCU00743	182.932	191.236	207.828	181.206	174.337	173.881	158.122	147.746	149.138	84.0844	90.7462	85.0676
NCU00744	83.2881	76.6057	75.3734	67.4072	62.7729	72.0264	56.6574	54.0124	54.6633	70.7751	69.8906	75.1855
NCU00745	0.698812	0.115935	0.403146	0.139645	0	0.233308	0.39206	0.175131	0	0	0.402735	0.326552
NCU00746	0	0	0	0	0	0	0	0	0	0	0.125052	0
NCU00747	0.26352	1.39683	1.2139	3.1659	2.33215	2.47056	1.62116	2.2681	1.73868	2.4174	4.43904	4.11574
NCU00748	70.4524	75.9735	74.705	153.056	151.714	156.006	283.172	293.07	255.549	99.5759	190.738	193.554
NCU00749	56.2732	65.4798	64.1298	75.1428	70.426	72.085	50.0114	55.1858	53.723	18.1025	32.0576	28.6691
NCU00751	4.77696	4.81433	3.81024	5.27889	5.49042	5.46155	6.60845	5.89018	5.91501	2.34945	3.33429	2.62839
NCU00752	82.4175	62.2258	58.7121	55.8073	58.2623	70.8969	54.262	49.691	62.7105	41.2756	53.3562	44.0273
NCU00753	76.674	72.7836	71.4646	74.4414	72.6711	77.2881	63.8369	63.9338	64.4627	60.6292	66.033	66.2651
NCU00754	193.618	225.522	178.368	116.776	106.001	77.9422	131.661	106.216	111.01	107.57	238.23	216.781
NCU00755	5.25579	4.33928	4.41669	9.28254	7.36319	7.97906	16.7332	15.5467	14.2796	49.5069	59.0262	61.3094
NCU00756	0.465221	0.308488	0	0	0	0	0	0.482489	0	0	0	0
NCU00757	1.06687	0.94393	0.68382	2.13208	2.98753	2.49366	2.59349	2.49639	1.76173	4.5671	7.37729	6.09399
NCU00758	4.39698	5.0894	5.37328	4.96547	5.52492	5.27417	6.94598	6.15367	8.87606	9.3246	11.5985	12.6157
NCU00759	21.3625	24.0092	22.8761	30.3058	27.1753	29.5784	29.8085	28.2773	31.2148	27.4723	30.7095	29.1697
NCU00760	0.144328	2.99144	2.86208	7.00391	5.52487	5.29488	2.08851	4.37321	3.71381	0.902334	1.36831	4.86268e-07
NCU00761	1.70694	4.38061	2.31687	6.04364	6.9889	8.97319	4.61676	7.09032	6.38469	1.72218	4.58217	5.08408
NCU00762	1.00595	0.911766	0.704781	1.16794	1.59953	2.12983	1.23462	1.58859	0.856578	25.5032	19.2525	13.1249
NCU00763	0.0411505	0	0.0952516	0	0.0977904	0.0819757	0.0927411	0.0609117	0.0226862	0.302006	0.286218	0.510469
NCU00764	0	0	0	0	0	0	0	0	0.271845	0	0	0
NCU00765	0.595869	0.73563	0.787353	1.29086	1.35292	1.30245	0.71841	0.971004	1.07882	0.780896	0.525295	0.475889
NCU00766	44.7865	37.1593	35.5621	39.387	42.7334	40.7405	303.067	299.757	295.824	523.952	423.228	437.379
NCU00768	102.508	111.497	113.685	107.134	99.2571	111.998	113.841	126.118	140.821	167.96	178.143	198.24
NCU00770	30.0244	28.9421	32.4058	31.5447	26.5066	26.7547	32.7549	30.1982	33.3963	24.0976	28.6453	26.2291
NCU00771	45.1784	52.6008	53.9506	57.0623	46.9634	60.053	64.2274	63.7606	72.5292	50.2281	53.8218	55.5791
NCU00772	28.3219	30.8182	30.65	29.3155	29.384	30.8141	23.5294	21.7259	21.3256	22.572	19.6127	19.3923
NCU00773	4.04016	3.80868	2.70947	5.20487	3.94858	3.64824	3.66109	5.26348	2.65571	1.19555	1.1037	1.45944
NCU00774	88.4411	77.7839	82.2487	102.831	107.004	91.1521	41.0004	38.6937	40.5977	13.6958	12.9578	10.9859
NCU00775	267.044	300.562	313.966	324.478	307.183	366.623	247.162	270.628	297.504	313.249	334.13	360.921
NCU00776	0	0	0	0	0	0	0	0	0	0	0	0
NCU00777	16.9975	14.2895	14.4426	11.043	12.8475	11.9452	10.4069	8.51628	9.80437	19.7965	15.4152	15.8947
NCU00778	28.5524	25.2622	25.4133	30.7876	27.3264	27.413	25.3337	21.879	22.7706	19.385	20.9888	17.161
NCU00779	0	0.385656	0	0	0.226809	0	0	0	0.290121	0.326905	0.428472	0
NCU00780	3.58961	2.38378	2.33831	4.85272	4.73596	4.6944	7.52215	8.13024	7.22272	9.62534	8.39417	9.10688
NCU00781	0	0	3.16631	0	0	0	6.89256	9.85878	11.6132	11.4608	7.30682	16.7929
NCU00782	1.4215	1.76358	1.5336	2.49639	4.22023	2.08125	1.17266	1.12927	1.93186	1.39095	0.730694	1.23659
NCU00783	5.63533	12.1224	6.41414	10.3191	4.71262	13.5406	2.32515	14.5829	3.91815	6.44464	12.6807	3.5812
NCU00784	37.1294	34.6116	33.994	32.3658	34.6437	35.5005	29.8515	30.9506	30.1657	29.2239	27.1409	32.9895
NCU00786	0.704013	0.572074	0.84425	0.374553	0.683441	0.936412	1.18857	0.930332	0.732806	0.358798	1.68999	1.02016
NCU00787	3.2868	2.91118	3.09381	5.83313	4.17087	3.89307	3.21536	3.45617	3.15132	1.89841	1.40631	1.43851
NCU00788	4.77649	5.2569	4.47389	6.98581	5.99911	6.5371	8.42406	7.85639	7.20863	3.91181	3.99574	4.5515
NCU00789	88.3067	89.0567	101.069	98.2692	102.495	104.7	96.3461	99.2487	96.5468	61.1497	74.0442	62.9998
NCU00790	214.977	281.66	299.664	194.715	188.351	148.755	23.5055	24.7223	22.889	4.29147	6.61794	7.43594
NCU00792	286.435	256.831	259.578	223.044	232.018	213.889	126.337	130.27	129.57	166.412	137.759	146.18
NCU00793	243.713	276.467	290.789	337.825	317.059	302.839	410.493	409.633	414.795	388.808	482.793	452.4
NCU00794	26.0445	20.8289	21.5666	18.7324	18.1837	16.8416	18.9576	19.4677	19.7014	44.97	38.441	40.4042
NCU00795	2.07329	2.63072	1.59774	1.12842	2.02339	2.2578	2.43836	2.5266	2.07692	1.29678	2.90662	3.22066
NCU00796	19.1003	14.5888	15.6448	13.1283	14.0901	12.4671	7.65122	6.68307	8.44939	10.8162	11.5872	11.82
NCU00797	0.285225	0.408224	0	0.797358	0.24888	0.342633	0.375879	0.444271	0.71436	0.235299	0.669843	0.273096
NCU00798	176.622	165.792	182.368	148.988	148.124	168.986	26.136	17.6568	19.7897	0.750944	0.731754	2.323
NCU00799	24.9977	18.7187	20.5406	18.8823	17.7035	19.7415	14.2128	14.3427	13.7364	17.4824	16.8705	19.3894
NCU00800	0.990812	0.746744	0.916851	0.527029	0.73386	0.834239	0.334684	0.490298	0.473267	0.666556	0.764903	0.738078
NCU00801	9.76144	10.3652	8.89376	10.2464	9.28055	8.91376	9.12961	10.215	10.2261	3.56101	5.20214	5.24298
NCU00802	18.7856	16.0442	16.2864	15.7453	13.7429	15.0019	8.82303	8.62691	9.98793	12.6663	8.8359	7.76223
NCU00803	9.26307	11.3172	6.88285	16.7173	15.2509	15.8208	88.8861	85.2007	67.1368	15.2344	23.8835	17.4164
NCU00804	1.51332	1.40356	1.39336	0.727773	0.976396	1.01544	0.506942	0.307673	0.49936	0.832791	1.38856	0.757039
NCU00805	91.246	97.4481	92.659	89.05	85.6437	81.7766	99.0006	91.6364	89.7957	82.8836	69.1807	71.4297
NCU00806	0.0727299	0.0483593	0	0.0580359	0.173233	0.145075	0	0.0360182	0.120244	0.06672	0.224524	0.0451587
NCU00807	0	0.232227	0	0	0	0	0	0	0	0	0	0
NCU00808	4.18606	6.41905	4.6635	5.33394	4.79559	4.59742	3.01205	2.18451	2.98029	1.01338	2.33474	1.40719
NCU00809	19.7156	20.5873	19.2625	17.8901	14.691	16.4679	7.49191	5.32153	5.92303	4.50528	4.83428	4.46331
NCU00810	38.1436	37.0389	39.0318	33.5481	32.8505	31.4356	18.8868	16.6912	17.6855	11.55	10.124	8.99649
NCU00811	1322.06	1203.83	1377.38	948.491	963.269	990.201	701.097	706.239	680.776	1068.56	917.353	802.536
NCU00812	48.6727	46.4588	53.6616	46.4517	50.5486	45.9868	36.1007	36.9193	41.5329	48.29	45.7375	46.4472
NCU00813	160.805	205.296	186.305	387.863	352.512	370.448	484.237	462.504	490.797	179.472	242.416	243.172
NCU00814	39.4574	46.0109	41.98	52.4166	45.6871	52.4686	82.7185	82.7055	79.7173	56.189	63.4585	65.7026
NCU00817	0	0	0	0	0	0	0	0	0	0	0	0
NCU00818	1.96772	1.1943	1.71451	2.66303	2.24363	2.44733	12.7075	12.9843	13.3881	10.3597	10.5586	10.6287
NCU00819	0.820326	1.08812	1.10347	0.492035	0.822047	1.37112	1.37937	1.1348	1.12849	0.564368	0.786923	0.511641
NCU00821	37.7235	31.3561	36.6252	45.3698	49.6125	57.845	73.7823	69.1733	78.3431	54.1198	46.2821	46.1558
NCU00822	0	0.0595677	0	0	0.142477	0	0.100828	0.0444687	0	0	0	0
NCU00823	169.013	154.656	157.609	160.24	167.318	176.358	214.561	206.686	197.016	148.654	133.162	135.664
NCU00824	20.0251	21.7822	19.9259	18.49	16.5369	20.3252	10.3118	10.471	13.5994	11.8749	9.01497	9.0624
NCU00825	3.69987	2.85365	2.9096	3.83816	4.23044	4.37912	2.99869	2.16243	2.5691	1.49342	1.48476	1.33248
NCU00826	1.44197	1.32658	0.939902	0.974241	1.94285	0.960289	1.30949	2.0416	1.77194	0.101753	0.683728	0.551687
NCU00827	64.4529	42.3819	46.8612	44.8027	42.8856	42.3755	26.6261	24.0821	33.5909	59.6607	54.4685	44.4243
NCU00828	33.1668	30.0861	29.0662	30.51	34.3533	33.4134	42.4217	41.5992	40.2173	26.6626	20.6736	25.4346
NCU00829	17.7195	11.4351	12.9725	9.08995	8.98604	14.5054	11.6911	12.4648	11.4472	11.406	10.4569	7.44309
NCU00830	16.558	17.4449	14.6251	8.54397	8.43419	17.1384	11.7529	11.9396	9.28902	6.66859	5.60355	5.39643
NCU00831	51.1355	52.9652	56.3992	54.502	48.6041	54.2826	41.8056	41.0255	50.7141	32.6543	29.979	35.4111
NCU00832	24.0986	18.9462	20.3845	24.8284	31.6219	24.8812	7.26123	5.75535	5.39053	1.23541	1.91473	2.72839
NCU00833	23.678	25.1002	26.1774	30.0127	27.0559	30.0206	32.0517	27.8088	28.1161	27.2994	27.533	26.6168
NCU00834	5.12433	4.78052	5.61223	6.81702	7.57543	11.1859	5.7654	5.93332	5.00297	9.64911	8.18118	7.76351
NCU00835	9.85055	10.1641	10.2061	12.4521	11.5175	12.3164	7.09555	5.58476	6.6876	4.62671	3.34419	4.79617
NCU00836	1.03478	0.687482	0.354244	1.37717	1.46507	1.45505	1.93884	0.858345	1.51997	1.79303	1.24005	1.28685
NCU00837	9.58451	8.48899	8.61143	8.24335	9.10632	7.12291	10.9794	13.8954	12.2499	31.7875	24.3202	27.7427
NCU00838	30.3183	36.8844	27.7501	32.8712	34.4297	28.4318	115.286	111.035	111.503	229.201	221.293	212.909
NCU00839	1.53963	0.63076	0.292433	1.2163	0.609108	1.53115	3.10633	4.30399	3.59088	6.28889	6.43741	7.12783
NCU00840	0	0.0932878	0	0.055972	0	0.0466355	0.315887	0.347283	0.0386588	0.19305	0.433146	0.261305
NCU00841	0	0	0	0	0	0	0	0	0	0	0	0
NCU00842	0.364085	2.41358	1.67451	0.292567	1.47505	0.244916	0.406575	0.186599	0.400842	0.667809	1.39013	0.684426
NCU00843	145.342	122.633	128.87	135.098	129.133	144.824	98.2763	92.2057	91.83	112.119	102.941	113.346
NCU00844	0.12342	0.0820813	0.190364	0.196933	0.293734	0.328098	1.00764	0.732511	0.748276	0.169833	0.762379	0.497926
NCU00845	0.34902	0	0.265075	0.636543	0.486154	0.759354	0.476725	1.69276	0.523591	0.221856	0.596097	1.27709
NCU00846	6.29842	6.41821	6.32852	7.46784	7.60742	7.9865	7.93965	6.48454	6.84775	5.24791	7.05068	6.16797
NCU00847	129.37	144.957	135.389	191.615	198.469	196.487	190.275	186.718	176.858	120.744	131.545	133.136
NCU00848	104.352	167.964	118.218	884.793	978.617	1079.77	1467.45	1522.23	1329.26	301.925	495.457	450.926
NCU00849	12.117	11.8321	9.05449	10.9305	18.2748	12.1355	15.2662	16.3082	14.9598	6.35155	8.51346	7.44139
NCU00850	3.80729	2.82115	0.688356	43.3628	60.7691	50.2016	147.244	138.772	140.723	50.5374	60.2819	61.0802
NCU00851	0.818142	0.54301	0	1.32415	2.03081	1.66982	25.9021	33.5934	22.196	5.99873	4.94704	5.6896
NCU00852	0	0	0	0.706505	0.354452	0.59083	23.0054	26.3681	34.7407	11.5445	56.7289	64.1969
NCU00853	14.4358	14.7263	10.0689	16.2469	14.8447	13.7028	14.1209	12.7833	13.5243	7.19481	11.3844	8.69304
NCU00854	9.35873	10.3771	8.31852	9.70504	10.9853	9.65214	9.09044	7.79092	6.7682	4.17022	7.43722	5.60207
NCU00855	12.9208	10.4625	9.03448	6.67232	10.6432	9.43103	9.625	8.89068	10.1057	5.53195	5.27175	5.74464
NCU00856	27.5339	22.6015	26.1716	28.739	27.7373	25.4515	25.6214	23.4888	24.8325	19.2468	16.969	17.2026
NCU00857	26.9874	20.7307	19.4711	19.8311	22.1608	20.9064	16.8522	14.6446	13.783	8.52916	9.39425	9.60757
NCU00859	10.2313	14.9369	13.0245	86.9909	72.1189	90.4504	173.638	155.422	177.977	42.4037	68.1921	58.8566
NCU00860	29.4326	28.9601	29.1323	26.627	30.6951	29.5348	19.6658	18.2433	19.0749	22.7048	22.0598	19.7879
NCU00861	0.408468	0.135722	0.15736	0.163052	0.568751	0.0679807	0.287119	0.608957	0.393803	0.281032	0.393561	0.190406
NCU00862	4.87125	4.60846	5.88024	4.48804	4.77853	4.88371	9.17898	8.80174	7.28745	2.05916	3.4759	2.38492
NCU00863	20.5919	16.6381	21.2603	14.4135	14.1294	14.7115	18.0095	15.3623	16.5655	17.9419	17.31	19.0367
NCU00864	153.441	125.891	127.751	113.055	112.049	105.944	125.513	130.797	126.651	147.538	149.419	145.319
NCU00865	46.3956	47.0741	37.6108	30.4208	31.4165	30.3408	29.6164	30.2926	29.2751	20.7342	26.2804	25.365
NCU00866	0.332625	0	0.275708	0	0	0.239063	0.401491	0	0.247089	0.317011	18.3817	8.45928
NCU00867	384.687	385.214	365.303	365.16	362.441	342.909	284.94	275.045	232.082	124.051	126.68	120.454
NCU00868	40.5313	46.5179	47.8384	43.4376	45.9802	40.3396	54.288	52.1162	56.5952	42.0528	43.5096	40.8941
NCU00869	13.0507	13.0578	15.1852	15.75	13.887	14.934	16.6153	16.3738	17.8918	9.5165	13.1378	13.4631
NCU00870	15.8978	14.275	15.1207	19.2664	19.3483	21.0929	14.6342	16.2642	16.4987	16.9012	16.6831	20.2045
NCU00871	0.945095	0.156668	0	0.945727	0.379748	0.316349	0.132278	0.47715	0.130015	0.216808	0	0
NCU00872	2.866	2.85262	2.89316	3.86616	4.29982	5.86183	4.22024	4.31179	4.63398	3.12198	3.30282	5.58114
NCU00873	5.0256	5.90107	5.94131	7.2798	8.56449	5.83895	8.80267	7.62172	6.95269	3.96693	5.40184	5.37811
NCU00874	5.8194	5.74411	6.38718	7.01236	8.21546	7.01751	8.1993	7.10718	6.2032	4.03363	5.04893	5.73332
NCU00875	1.9932	1.52332	1.07508	1.4321	2.06131	2.12283	2.57814	2.12898	1.42755	1.27993	2.6121	1.61035
NCU00876	7.41355	9.50238	5.83327	5.79414	4.55228	4.57426	3.44107	3.90022	3.58001	1.96316	3.06676	2.94258
NCU00877	22.4327	23.1434	23.8831	22.0433	15.1719	22.8698	171.569	177.447	181.717	400.098	336.623	344.235
NCU00878	917.955	1077.7	846.912	867.578	906.197	766.87	1002.57	1027.31	846.528	281.495	546.183	546.265
NCU00879	109.563	113.546	105.495	106.901	102.258	101.975	86.0003	89.3278	95.0453	97.0165	91.2222	93.644
NCU00880	84.7791	78.8556	80.7591	91.7855	79.1373	79.048	85.3047	82.3245	85.6505	84.1282	74.3588	73.4622
NCU00881	205.25	197.996	210.881	234.602	241.585	225.113	136.945	133.681	128.991	124.169	120.495	109.549
NCU00882	7.609	8.17108	8.18542	7.80791	6.77684	6.17395	5.88092	5.8876	4.83783	8.51432	5.99871	6.12854
NCU00883	42.2455	26.9352	32.2797	22.2952	21.4457	23.7697	17.6788	15.1094	14.9446	38.5489	27.9416	28.6951
NCU00884	290.995	284.946	231.882	221.237	239.173	211.459	615.518	592.916	586.497	857.986	765.116	742.383
NCU00885	0.114202	0	0	0.0911929	0.454731	0.0760643	0.192585	0.170499	0.314534	0.733343	0.263947	0.142018
NCU00886	11.7607	8.48933	10.3896	9.22726	11.2929	10.3262	19.5557	22.3177	16.4772	17.3922	15.3176	13.9257
NCU00887	5.10092	5.01397	4.3361	4.76005	4.13426	4.2025	3.3749	4.37786	2.92377	4.61466	2.29943	1.56931
NCU00889	36.9289	30.2276	34.4037	31.2779	33.1362	32.8652	35.8088	30.9353	35.253	30.574	35.0117	32.0405
NCU00890	3.14236	2.52039	3.10759	3.49633	5.43164	3.82857	2.01272	1.938	2.04917	1.05733	1.01172	1.67145
NCU00891	30.7329	32.2495	30.9773	27.0995	29.1339	28.1527	21.0559	20.6924	21.4074	18.4392	20.2087	16.5154
NCU00892	36.7579	35.8736	35.958	32.2724	30.5019	31.9516	30.722	28.9821	28.3023	52.4337	44.5365	49.2228
NCU00893	5.44788	3.8364	4.02975	3.97296	4.98313	3.09084	2.3607	3.08167	3.06843	3.41407	2.03708	3.75322
NCU00894	201.605	227.301	248.52	239.98	219.501	245.817	193.767	205.142	235.263	213.389	258.568	281.05
NCU00895	212.489	215.662	212.817	229.017	223.272	219.136	243.595	226.706	233.784	212.727	206.038	194.713
NCU00896	77.0291	74.0321	78.3722	86.6567	82.8636	86.9663	76.9856	82.5764	84.69	90.5405	83.2078	81.3662
NCU00897	16.1981	20.6745	18.8991	24.5494	22.0285	23.9752	22.6952	20.2777	24.1084	20.7572	22.9929	22.1415
NCU00898	38.1626	38.1103	40.7577	40.4174	37.8929	38.4424	41.8325	37.8681	32.7275	30.3411	31.9594	27.4042
NCU00899	129.486	154.373	139.312	183.842	174.825	174.305	135.184	130.512	135.95	90.641	100.046	94.107
NCU00900	46.5193	47.0678	46.3756	57.6434	57.3176	58.5198	58.2547	56.8804	58.4682	46.78	50.5283	47.748
NCU00901	24.1436	21.7049	23.4077	22.6933	20.9	23.3696	30.9709	26.6426	30.5262	20.1354	19.5775	19.9815
NCU00902	54.9058	63.1834	58.5858	60.1	63.0579	65.3912	53.8956	53.4712	53.3252	51.748	51.472	47.9589
NCU00903	338.254	294.364	293.997	290.745	327.116	303.147	282.561	271.046	256.578	236.447	191.684	198.57
NCU00904	108.697	103.562	98.8841	99.8344	103.492	105.251	54.1348	58.5693	57.1409	39.9233	39.7177	40.1867
NCU00905	78.6264	70.8972	81.8885	65.8955	69.0972	59.4077	29.6736	29.3021	34.4178	34.6576	33.8181	42.5265
NCU00906	17.2991	19.0596	13.1473	16.269	16.3886	19.015	16.6352	20.9357	18.8861	33.8997	31.141	26.9867
NCU00907	0	0	1.23489	0	0.668266	0.549847	0	0.43084	0	0	0.611023	0
NCU00911	588.219	579.015	606.675	500.034	544.276	503.446	143.399	148.519	158.816	38.3951	46.0478	49.68
NCU00912	15.5939	14.2823	12.7496	12.6758	13.006	10.378	9.51967	8.45108	7.75338	9.1588	7.18476	8.86257
NCU00913	61.2453	66.3494	67.2878	61.8389	59.0145	58.9249	51.6568	52.8016	54.0519	45.0615	45.5783	44.0193
NCU00914	48.5732	52.2968	58.546	62.2251	55.6163	60.2857	56.8994	54.0625	57.3078	55.9926	56.8413	53.1955
NCU00915	580.479	643.881	527.26	556.507	521.688	581.307	441.04	484.935	437.268	212.384	260.131	254.847
NCU00916	56.3118	62.1499	59.615	91.1775	88.3718	96.2775	105.455	111.596	113.44	50.3123	74.9265	73.9802
NCU00917	22.7128	18.7292	18.2719	21.2464	17.3865	17.9833	18.8557	15.3204	16.6016	14.4898	13.4252	11.3993
NCU00918	105.457	96.9442	97.6526	109.283	98.7578	96.712	96.8529	87.3435	95.3523	66.5361	74.5832	73.1668
NCU00919	39.1646	36.3268	38.7824	32.8522	30.1778	30.8409	20.4067	19.9867	22.6791	41.6558	42.4867	42.4259
NCU00920	58.1635	56.6594	60.7426	56.6606	51.0878	56.9841	49.6651	47.8912	50.9133	57.9805	57.5135	51.6582
NCU00921	20.5297	18.2588	16.5825	16.4756	17.8755	16.5498	17.3738	16.0401	15.701	17.3847	13.4136	13.0812
NCU00922	0	0.25429	0.147367	0	0	0	0	0	0.210957	0.175811	0	0.238967
NCU00923	50.1172	45.4719	51.4199	63.6482	58.9308	62.8495	70.686	62.5978	64.8877	51.1012	55.377	53.0065
NCU00924	40.3362	43.384	39.04	45.578	40.6072	41.5028	25.6447	31.1153	29.2548	24.2215	22.0838	21.9177
NCU00925	103.429	116.089	112.302	83.2895	95.26	94.7871	69.1118	71.4565	82.0016	124.832	125.468	137.714
NCU00926	8.3145	9.22988	11.2077	9.82021	8.00055	9.35615	8.36678	8.09863	8.58766	9.9097	11.9281	12.192
NCU00927	29.1863	29.4628	31.5169	31.2814	31.5235	33.5536	35.2189	30.7732	30.5641	24.2958	22.2598	21.7884
NCU00928	21.346	21.628	19.201	20.5095	20.6369	19.4549	19.5343	19.8118	22.0871	13.854	12.8881	13.7047
NCU00929	11.5979	15.8445	17.0288	17.5426	14.9249	17.8512	17.4872	17.4403	20.0321	15.4418	15.419	14.999
NCU00930	124.016	117.116	114.566	109.288	105.36	108.057	103.717	97.929	93.6664	162.849	150.795	149.548
NCU00931	34.892	33.8038	32.3508	27.7826	22.0967	27.3343	17.9551	17.681	17.1057	39.0016	34.4408	36.1639
NCU00932	0.0857257	0.341917	0	0.068421	0.272507	0.17109	0.0964631	0.127557	0.141709	0	0.0661242	0.106503
NCU00934	3.02417	1.14569	0.331322	0.695216	1.75806	0.873416	1.92787	2.01056	1.66562	1.18855	1.31591	2.17207
NCU00935	424.74	427.1	470.747	593.088	562.496	614.932	402.311	394.163	395.135	440.07	548.555	522.08
NCU00936	85.9909	108.332	102.304	109.934	119.037	114.971	78.2046	91.0376	89.1046	109.681	120.45	98.2504
NCU00937	5.79988	4.41589	5.33029	5.56416	6.90289	5.16164	6.553	4.76155	5.88144	2.38852	3.36324	3.4984
NCU00938	125.035	108.082	121.49	123.292	122.575	115.6	69.6961	65.897	59.0043	59.0251	65.1409	59.3833
NCU00939	37.1614	41.8785	43.6365	48.9083	47.319	51.2066	77.3544	72.5862	76.8578	47.4787	52.6132	52.5306
NCU00940	0.0976474	0.438386	0.341191	0.482991	0.254401	0.479961	0.190577	0.390789	0.427012	0.272263	0.077221	0.611581
NCU00941	7.6284	9.9399	10.6092	6.64754	6.47195	6.43734	3.00104	2.24584	2.80944	1.49392	2.58248	2.53061
NCU00943	0.766546	0.973099	0.483591	1.55691	0.774414	1.01923	2.94204	3.20835	3.84052	16.1098	17.8579	20.1611
NCU00944	65.5757	61.652	53.9821	51.2513	50.104	48.9147	41.3517	42.2324	37.8898	45.4311	45.9277	42.2154
NCU00945	17.0844	15.8525	14.7892	12.0049	8.91702	12.4534	18.2185	18.2332	15.4396	26.7273	21.8419	20.0721
NCU00946	0	0.104282	0	0.251058	0	0	0	0.157145	0.172976	0.144102	0	0.195635
NCU00947	4.01096	2.65771	3.31381	2.96821	6.97032	3.52024	1.55052	0.627803	1.69697	1.98066	0.943578	0.385976
NCU00948	3.30085	2.43346	1.69234	2.63885	3.81623	3.3073	2.15995	2.39224	2.72518	3.86901	2.25377	1.02862
NCU00949	2.61196	2.36206	1.91904	3.03016	2.92026	2.71266	2.14308	2.64147	2.68203	8.21313	4.55675	3.48319
NCU00950	23.3418	25.1249	19.2181	15.2699	16.0187	13.8346	11.795	10.034	12.2939	16.1689	15.8655	15.3839
NCU00951	730.697	751.064	746.894	723.909	677.783	785.976	620.031	681.385	678.205	752.782	668.945	629.156
NCU00952	99.6734	102.422	96.0007	91.5661	82.3088	85.3787	63.9022	70.7537	73.4258	105.261	92.275	99.696
NCU00953	23.3161	18.8533	22.7796	23.5939	22.1138	23.2728	24.9405	24.8313	28.0199	19.8734	19.9621	20.304
NCU00954	38.0139	41.8624	42.4248	42.2105	41.8905	41.6118	36.9205	41.6696	42.6227	33.2805	36.8484	40.2416
NCU00955	45.502	33.0806	43.1768	50.6288	54.8198	43.0323	30.2507	33.3893	32.6295	29.0443	23.0581	29.2305
NCU00956	29.5348	30.6551	28.4686	28.8197	29.8263	29.7585	19.0239	20.1463	20.3839	25.8738	23.1084	25.1068
NCU00957	509.539	535.975	530.955	465.535	482.446	468.981	273.945	278.428	261.225	185.371	204.183	183.146
NCU00958	87.0589	83.6288	88.8101	97.4136	100.223	96.9242	90.8748	87.8919	89.9167	95.6885	90.9527	84.3049
NCU00959	296.984	287.061	293.865	298.767	317.169	320.419	283.111	286.113	284.616	364.728	356.198	335.233
NCU00960	1.11008	3.49298	0.42595	2.67533	1.78752	2.04737	3.72399	2.39505	1.67831	5.09078	4.67725	4.50836
NCU00961	0.554935	1.22729	0.995765	1.47884	1.03652	1.97709	1.55619	1.20677	2.13801	1.69683	0.284157	1.03764
NCU00962	21.6786	20.0402	19.9531	21.8084	21.5544	20.1241	17.6452	17.6171	19.763	21.6044	21.3928	17.5498
NCU00963	167.974	155.124	160.566	110.657	121.188	118.614	98.2469	100.173	105.245	174.675	134.632	164.987
NCU00964	48.5165	47.8311	51.2538	43.1498	37.2925	40.5364	31.1778	30.8702	32.8167	53.5529	44.9555	47.597
NCU00965	122.303	114.06	106.271	163.12	163.649	161.344	207.108	180.295	171.553	86.8856	76.3843	69.9443
NCU00966	81.7108	76.5102	75.4365	79.8372	79.7177	74.38	57.7289	54.3421	52.4723	37.6982	36.39	38.1595
NCU00967	41.5987	40.0822	40.5879	43.2213	40.0622	37.2776	29.3794	29.0384	35.4987	30.4527	27.397	29.3424
NCU00968	38.4755	42.2034	35.6245	47.9294	41.5002	48.3052	54.2819	53.8271	48.3196	28.4185	28.8055	31.673
NCU00969	346.228	360.467	338.714	343.064	369.484	374.16	303.984	318.433	330.046	228.14	238.483	212.636
NCU00970	3.52233	2.2224	2.5749	4.78455	2.53358	1.87949	1.6781	2.11792	1.25987	2.57998	1.2155	1.97172
NCU00971	1694.33	1551.89	1561.6	1370.14	1395.78	1271.14	1053.72	995.022	1137.27	1725.16	1356.06	1519.34
NCU00972	12.2415	11.9094	14.2444	14.4421	14.4259	14.3327	6.71512	8.24446	7.52472	10.4461	10.4054	8.77052
NCU00973	0.522112	1.12702	1.40706	1.04258	1.457	1.13096	1.32001	0.846074	1.07829	0.478954	0.703427	0.568435
NCU00974	42.0943	33.9258	34.5291	34.4396	38.2307	36.6797	35.2633	31.7002	29.144	27.8553	25.8959	23.9106
NCU00975	6.66446	5.19444	5.71045	6.75238	4.59343	6.54588	7.63147	6.77176	7.25688	3.61228	4.517	3.1405
NCU00976	0.589998	0.457457	0.606168	0.627999	0.547524	0.785416	0.497723	0.293065	0.270876	0.180412	0.227423	0.427762
NCU00977	115.451	107.513	120.134	93.757	101.487	96.1989	75.9097	65.7014	75.4807	135.802	109.96	112.707
NCU00978	24.6661	23.9219	24.6793	24.8001	24.7527	22.2837	24.2494	20.9051	21.5423	16.4726	16.2098	16.0937
NCU00979	5092.21	4326.28	4451.26	3668.44	3852.43	3563.96	3100.39	2842.32	2953.82	4678.56	3486.84	3992.23
NCU00980	43.2143	43.9926	41.1495	35.2087	37.0045	39.3257	50.5707	48.0931	52.8671	61.3829	55.543	57.501
NCU00981	93.5999	104.002	95.2485	93.3145	82.2276	90.5138	87.263	88.2261	91.8569	118.184	117.513	122.91
NCU00983	99.0484	96.1322	106.238	132.997	135.434	130.98	284.993	264.139	246.681	187.598	200.57	190.412
NCU00984	19.8236	23.1018	26.902	47.8979	40.2143	38.0284	47.2476	49.8749	53.6024	12.1238	20.2343	22.5921
NCU00985	1.72118	2.07052	2.77989	6.93368	6.12101	4.1978	2.30595	2.72246	2.16786	0.977443	1.20138	0.356344
NCU00986	0.146772	0.292355	0	0.234528	0.351485	0.489448	0.164835	0.366612	0.080817	0	0.112917	0.365444
NCU00987	4.42326	3.61612	3.63403	2.54594	4.02996	2.65173	2.12236	1.74268	1.3587	0.532164	1.23121	1.08056
NCU00988	0.498258	0.552057	0.576106	0.861599	1.18768	1.49146	5.23333	4.83688	5.5369	0.380902	1.28124	1.08318
NCU00989	0	0.555473	0.963901	0.336926	0.340758	0	0	0.216213	0	0	0.319181	0
NCU00990	0.727792	1.69214	1.12101	0.387483	0.676532	0.404073	1.0907	1.38954	1.46983	0.333818	0.467105	0.301758
NCU00992	45.8851	45.3793	51.8297	32.6848	35.8456	33.4889	118.772	116.745	112.6	38.1622	44.7923	49.504
NCU00993	1.56808	0.938278	1.02752	0.875976	0.871853	0.990724	0.441226	0.854791	0.950525	0.647327	0.181487	0.827752
NCU00994	4.4246	2.93975	2.95557	2.58096	2.30471	2.67623	2.85497	2.67291	3.27046	1.67248	2.02892	2.11714
NCU00995	731.174	588.307	569.267	416.719	407.496	340.353	463.877	449.79	424.313	555.993	457.638	406.261
NCU00998	28.5167	27.3068	30.6866	35.312	31.4966	33.7485	40.4967	40.6774	43.9145	36.6604	38.7798	38.0245
NCU00999	540.032	727.05	561.743	2455.35	2876.65	2733.09	5072.11	4679.73	4043.13	1636.35	3196.5	3080.67
NCU01000	17.7075	14.7165	17.8293	14.2526	16.3054	14.5671	16.4519	15.3906	15.0158	26.1168	21.5563	22.7505
NCU01001	110.645	88.2531	102.421	88.6654	96.9249	108.426	106.208	83.7506	77.3402	178.386	141.012	137.977
NCU01002	150.407	139.658	153.289	170.485	181.273	169.93	191.679	186.84	172.893	146.789	122.27	117.047
NCU01003	0	0	0	0	0	0	0	0	0	0	0	0
NCU01004	70.5825	75.4101	83.4025	102.035	94.6328	97.1825	123.352	118.443	131.116	151.774	155.518	148.542
NCU01005	22.0079	18.9698	22.1876	23.0266	19.2805	19.2355	18.8298	19.3024	18.6083	20.0735	20.4311	19.2845
NCU01006	85.6257	80.6873	84.9051	82.0427	79.9764	84.9266	83.5332	73.8602	71.3922	67.6729	60.1407	59.0456
NCU01007	135.642	132.614	134.073	126.641	127.646	134.948	113.79	113.225	102.983	153.83	138.458	137.007
NCU01008	78.0151	68.4496	63.4343	54.1291	67.7774	64.2576	47.761	45.6398	49.2559	79.6372	63.9688	64.0798
NCU01009	1.0451	0.794719	1.09445	0.833458	0.561606	0.619526	1.07265	0.920407	1.02891	0.821791	1.09631	0.763874
NCU01010	16.5332	12.9328	18.7677	15.1107	11.6263	12.612	12.9846	13.4286	9.56732	5.14119	3.77383	4.70858
NCU01011	0	0	0	0	0	0	0	0	0	0	0.641568	0
NCU01012	0.801746	0.242315	0.168587	0.174482	0.405082	0.290774	0.492292	0.577538	0.281171	0.133726	0.337507	0.362047
NCU01013	40.5427	43.0954	38.2177	34.3659	35.9282	35.399	34.4392	33.8605	36.0024	41.5368	43.9207	39.6224
NCU01014	0	0	0	0	0	0	0.103664	0.228684	0.152308	0.845292	0.852666	0.400756
NCU01015	33.7177	33.3688	35.8318	28.5788	27.9762	30.3033	25.917	23.2558	23.358	34.2234	31.4326	30.2975
NCU01016	30.4114	27.0648	28.8337	27.8831	28.9004	29.3339	30.5346	27.5446	27.5562	39.3687	29.8992	27.3744
NCU01017	12.5804	16.1409	16.217	16.4057	18.5358	17.1872	20.764	17.9421	19.101	13.4891	17.6937	17.6529
NCU01019	59.4233	74.2534	71.7879	70.7607	61.3206	75.0324	62.8243	61.4867	64.4941	53.2728	62.7787	62.3562
NCU01021	230.094	210.532	225.659	223.817	227.239	231.318	173.306	178.428	184.3	222.664	209.457	236.065
NCU01022	22.3418	20.0063	22.0362	18.8657	18.1137	17.4494	12.9242	14.3155	14.8815	37.722	29.0959	29.8253
NCU01023	105.681	108.371	126.575	100.502	109.853	107.881	92.7049	96.5622	102.633	130.152	126.204	133.72
NCU01024	120.724	96.418	108.684	116.905	110.314	112.938	140.152	133.725	137.445	117.637	118.445	116.738
NCU01025	14.4572	1.75273	6.49474	4.76621	6.40461	7.60395	6.56482	0	4.63334	1.72241	2.93258	0
NCU01026	27.8669	25.625	23.1188	21.7707	18.7892	21.0355	10.5792	12.1496	12.0812	12.18	8.18323	9.6867
NCU01027	0	0.764674	1.10735	0.924991	1.62788	0	0.644874	0.439485	0.634773	0.529474	0.662255	0.180421
NCU01032	15.2465	12.099	13.6842	12.1644	10.8267	14.0936	16.627	15.8147	14.2995	26.9155	19.3879	18.5699
NCU01033	0.0627357	0.125166	0.241905	0.20021	0.447959	0.125087	1.80145	1.52059	1.76345	1.26614	1.35628	1.09032
NCU01034	1.10269	0.522854	1.09096	1.13291	0.629229	0.945987	3.0065	2.20627	2.51512	1.58954	2.78611	1.86374
NCU01036	125.977	159.688	162.545	174.838	156.877	166.348	138.057	136.453	130.454	110.924	127.457	118.223
NCU01038	7.80362	6.17469	4.72519	3.41119	4.21043	4.14203	4.80757	4.47328	2.20097	0.170446	0.358181	0.634943
NCU01039	10.9199	8.3488	11.9688	11.351	12.7675	11.6846	10.9381	13.0802	12.5022	2.13046	3.16833	2.75903
NCU01041	25.1085	23.0952	21.6755	24.2175	25.2222	24.2841	34.0054	32.4079	30.2596	29.623	28.887	26.2458
NCU01042	0	0	0	0.268629	0.267237	0	0.378268	0.168262	0	0	0	0
NCU01043	0	0	0	0	0	0	0	0	0	0	0	0
NCU01044	22.2131	20.0494	21.3255	19.5134	19.3508	17.2574	10.6382	11.1633	11.1931	11.6252	14.2504	11.4135
NCU01045	35.5019	41.2945	36.8475	24.2502	25.2163	23.2398	11.1633	12.0542	9.2243	60.5773	35.3448	37.8164
NCU01047	25.1406	31.5259	38.4308	36.05	30.2352	36.2151	42.6449	41.2905	51.1682	33.718	35.0292	38.0503
NCU01048	0.234394	0.155719	0.180535	0.187178	0	0.156137	0.59285	0.758471	0.516434	0.537552	1.35417	0.583028
NCU01049	0	0	0	0	0	0.167024	0	0.0624508	0.138051	0.114967	0.0965066	0
NCU01050	0	0	0	0	0	0	0	0	0.167306	0.558087	0	0.380526
NCU01051	2.60319	2.39075	2.30908	1.28105	2.40713	1.87393	1.90832	2.01346	1.98348	1.65318	3.84262	2.12285
NCU01052	7.01222	5.40645	4.22615	6.51564	7.73976	5.69816	6.27037	4.85311	3.96355	4.86777	5.82154	7.44293
NCU01053	21.207	20.7607	20.0842	19.5939	17.1336	16.8868	12.807	12.6469	13.883	15.908	16.2025	14.9247
NCU01054	0.264747	0.175403	0	0.424072	0.426016	0.177297	0.888103	0.268096	0.436696	0	0	0.16539
NCU01055	2.52761	2.78324	3.04457	2.77358	4.32915	4.15008	6.17856	6.02847	5.96318	6.81128	6.21633	4.66019
NCU01056	4.01857	3.44398	3.29393	3.93452	4.13398	3.28305	4.73409	4.13624	4.92612	0.118916	1.19764	1.04838
NCU01057	3.83777	3.37962	4.14033	8.3483	11.2167	10.7915	26.7118	22.3928	24.9502	9.50562	8.2111	9.36027
NCU01058	2.66458	1.18078	1.57447	1.77234	2.54164	1.83196	4.59697	3.39333	4.30664	2.60733	8.42565	8.44235
NCU01059	12.4033	14.3444	14.7989	19.3242	16.2698	17.1804	20.9835	20.8133	18.7246	22.211	29.6855	27.81
NCU01060	30.6523	26.0387	22.8817	26.1863	28.9092	30.3069	106.266	108.675	111.589	378.028	385.797	409.52
NCU01061	5.55448	6.44758	7.77786	5.55204	5.8813	4.24291	2.66908	2.89159	3.92999	3.0935	6.09123	7.66932
NCU01063	28.8424	34.2057	26.7828	106.262	110.953	101.861	148.91	160.912	180.943	617.609	765.085	885.541
NCU01064	2.05749	1.53397	2.96275	5.56086	4.34494	5.16641	214.804	232.655	247.989	744.42	621.134	694.05
NCU01065	45.4259	38.4992	53.6277	63.675	70.8968	65.8774	49.4094	45.7063	46.9791	36.1204	36.324	46.6255
NCU01066	11.8606	9.34137	10.6277	5.12816	4.89022	4.49256	7.05025	7.57434	10.2617	29.4808	32.942	48.9067
NCU01067	31.9402	29.9926	32.4858	31.3509	28.6447	26.8157	38.3874	35.0751	37.3961	43.8657	36.5862	37.3257
NCU01068	39.6256	33.093	29.4176	50.4516	49.5583	47.7588	131.791	116.88	123.246	50.514	64.623	65.3231
NCU01069	95.1589	85.0102	84.0738	93.2613	92.5133	87.2929	123.197	117.88	114.087	127.404	126.93	112.66
NCU01070	23.3471	16.9446	15.6355	15.3038	15.3087	13.7912	17.7199	17.6653	20.8044	23.728	24.6589	27.6219
NCU01071	0.135204	0	0	0.108001	0.107836	0.0901312	0.227849	0.404708	0	0.124028	0.312206	0.168255
NCU01072	27.9087	25.4912	23.1856	24.0678	29.5885	21.2736	12.4375	13.0584	12.2775	7.17927	8.40637	6.34247
NCU01073	4.37679	4.87114	5.05755	3.93151	4.00693	3.86181	2.95277	3.53745	2.41103	3.21204	3.3726	2.2448
NCU01074	3.30286	3.35396	3.4646	2.78287	3.2095	2.50306	2.52883	1.86702	1.46595	1.93577	2.26399	1.71008
NCU01075	0	0	0	0	0.396591	0	0	0.0619867	0.0685208	0	0	0.0773819
NCU01076	0	0	0	0	0	0	0.207943	1.33826	0.410127	1.025	2.8437	3.5028
NCU01077	2.67052	2.08563	2.41765	1.63188	2.92979	4.71672	2.9982	3.69292	3.20005	0.891083	2.70621	3.52144
NCU01078	4.25509	4.3447	4.15917	7.45819	5.53058	4.85074	6.20075	5.87246	5.48537	3.96038	4.02218	4.67124
NCU01079	0.416919	0.276428	1.27913	0	0.678191	0.843047	1.3959	1.29085	1.14769	0	0.317719	0.523734
NCU01080	128.994	106.985	115.579	155.82	150.689	135.027	162.21	153.044	141.119	156.946	196.352	189.195
NCU01081	13.4348	12.3301	12.1934	15.41	11.7754	14.049	15.0464	14.307	13.3043	8.85836	10.3159	10.1222
NCU01082	20.0407	18.6084	19.9491	17.8755	16.4299	18.2681	14.5578	15.3444	14.5893	18.4918	17.7847	19.8958
NCU01083	92.9234	97.4876	105.787	82.5086	82.6447	91.7187	57.3745	63.1177	61.7105	94.1121	84.2329	90.2935
NCU01084	40.6925	32.5983	29.4139	24.4452	23.7196	23.1321	17.1628	15.3141	15.815	31.8779	24.9235	25.7285
NCU01085	25.0886	31.5939	35.7942	34.0103	30.078	35.6985	23.2106	24.7969	26.3026	22.3137	25.5415	26.6593
NCU01086	13.943	9.73763	9.91263	10.3733	9.77854	9.05045	8.37216	7.9516	7.94242	12.5719	11.4738	11.6354
NCU01087	0	0	0.141638	0.147241	0.44227	0.123028	0.103298	0.0924172	0.101369	0	0.141467	0
NCU01088	6.69583	4.84071	8.38701	3.40681	3.19226	1.94867	2.9669	4.27483	5.02708	9.3673	9.81397	13.049
NCU01089	11.3699	10.6426	12.1093	12.3344	14.2203	12.1134	32.6545	34.5675	40.1541	72.0193	109.212	119.739
NCU01090	0.0968746	0	0	0	0	0	0	0	0	0	0.298753	0.0601996
NCU01091	0	0	0	0	0	0	0	0	0	0	0	0
NCU01092	8.40134	7.42818	5.02085	5.97807	9.18816	7.49806	3.26719	3.41554	3.33902	1.71315	2.50505	2.33153
NCU01093	0.295073	0.0979582	0	0	0.117779	0	0.33138	0.294845	0	0.13534	0	0.0918396
NCU01094	0.740867	1.53229	1.39599	1.05116	0.784835	1.64266	0.694794	0.857065	1.08866	0.755159	0.508042	0.715805
NCU01095	0.554461	0.737248	0.366369	0.758551	0.755015	0.632162	0.178297	0.667361	0.523783	2.68854	2.38346	2.36123
NCU01096	0.412021	1.63937	2.21308	1.65703	1.67567	0.27772	0.459928	0.212487	0	0.378193	0	0.517726
NCU01097	40.2196	50.0639	42.6603	54.8998	48.7372	51.2635	19.9357	20.7845	21.4778	19.6474	20.1957	21.5226
NCU01098	10.1972	7.43912	10.5097	12.2111	12.0429	12.3915	7.04496	5.46132	5.36068	3.44976	3.43084	2.24779
NCU01099	1.72785	0.599437	1.09034	1.27629	1.7001	1.33137	1.49839	1.41745	1.62427	0.549435	0.388667	0.840882
NCU01100	58.749	60.8031	58.0671	62.7508	58.8564	60.4165	55.8624	56.2512	60.2617	45.668	46.1594	46.179
NCU01101	89.507	76.8395	77.7418	73.275	86.8048	74.7128	81.68	82.861	85.4691	62.1557	53.4973	54.1911
NCU01102	83.0526	95.5934	101.529	92.3151	91.9119	97.7392	68.0263	71.5642	78.027	113.005	121.679	119.499
NCU01103	1.65893	1.10139	0.348206	1.92801	2.64929	1.20722	0.762078	1.43216	2.65721	1.66014	1.04405	1.03278
NCU01104	12.6128	15.2159	18.1223	16.5532	13.1842	15.991	13.8898	12.6234	13.9404	16.1862	14.9496	16.5594
NCU01105	0.841906	1.09803	1.22144	0.805646	0.79985	0.983626	1.08178	0.946288	1.46681	0.648775	0.702919	0.939702
NCU01106	3.01611	2.57901	2.32605	2.65184	3.12518	2.65902	1.17838	1.85704	1.42491	1.80695	2.32888	1.71921
NCU01107	242.237	253.456	215.321	251.143	297.519	223.852	414.257	393.303	381.392	563.806	519.771	487.286
NCU01108	12.7482	13.9943	10.3115	17.2414	21.9451	18.5438	44.3046	49.7405	55.8758	130.586	116.226	114.619
NCU01109	0.674502	2.38504	1.20935	2.87832	5.77651	2.55776	60.4461	53.7345	56.1601	94.4617	98.9685	76.7553
NCU01111	1.20818	1.51562	0.9302	0.750618	1.92711	0.715891	3.61976	4.41962	4.87928	15.5163	13.0199	13.8654
NCU01112	3.93448	6.23837	4.00708	6.69034	6.87935	5.24389	35.3006	41.243	43.5485	96.7516	79.9399	86.0555
NCU01113	0.133399	0.620167	0.410833	0.532779	0.85106	0.533526	0.674459	0.19961	0.514253	0.489487	1.02687	0.91299
NCU01114	24.657	21.6692	23.7585	22.016	23.3826	20.6443	19.8229	21.2368	20.0567	35.0304	28.2356	26.2707
NCU01115	23.2076	30.6833	30.4743	21.295	22.3746	22.915	11.2969	14.9332	18.7717	28.1152	27.9255	36.4004
NCU01116	28.1699	32.2553	33.0581	30.4777	29.7444	37.4611	28.9517	31.5627	35.8471	45.8446	64.826	59.0612
NCU01118	47.1494	41.8472	45.9682	40.4112	41.3159	43.0076	37.235	33.1581	33.6574	49.0201	43.447	41.6887
NCU01119	69.9243	61.7429	62.1603	67.3091	67.8658	65.3695	54.6407	48.2427	48.8514	47.1001	42.4876	41.1543
NCU01120	0.209138	0.277948	0.563953	0.166974	0.166432	0.348101	0.29399	0.20792	0.288034	0.479633	0.483564	0.389988
NCU01121	63.3574	55.9489	55.7384	40.0736	56.1605	49.0637	48.1697	46.9722	46.9747	90.4076	78.1172	87.5006
NCU01122	21.7942	26.8183	24.6427	24.8242	24.5994	24.8898	12.7247	12.2841	14.0942	11.3005	12.2405	12.6674
NCU01123	2.78309	5.34114	4.65158	3.38559	2.76149	1.44344	2.96035	6.54383	3.93195	0.000708257	0.000474108	3.00322
NCU01124	16.614	17.2587	21.8734	26.781	26.0255	28.704	59.7159	56.1414	53.3512	30.3853	48.3004	46.7335
NCU01127	12.5632	12.4669	10.6491	14.9984	12.6152	14.5894	35.5177	32.0649	28.8386	32.8908	35.1947	30.3087
NCU01132	1.07959	1.79338	1.41389	0.689588	0.687481	0.718874	10.44	9.23409	13.9165	12.3796	15.8902	12.483
NCU01134	0.0861606	0	0	0	0.0684747	0.171961	0.193902	0.170947	0.237378	0.237121	0.132917	0.374656
NCU01135	5.41855	5.8005	6.16567	4.74511	5.29635	4.83169	4.61299	3.46613	4.55241	3.0916	3.31586	3.32265
NCU01136	28.5007	33.6877	33.0558	27.8698	27.8485	30.1954	12.8119	14.5004	14.4524	25.3311	22.656	22.5536
NCU01138	5.49611	4.02397	3.47151	5.29138	4.04809	3.57078	1.34554	1.61813	1.16405	1.55132	0.542231	0.701638
NCU01140	25.5403	24.7557	25.379	28.1335	31.8603	28.5832	6.67366	5.06561	5.86063	2.55246	2.84009	2.72084
NCU01141	23.5986	20.5669	20.5464	17.9983	26.3282	25.0623	20.2097	22.1998	24.6575	29.0249	30.2682	26.4421
NCU01142	301.849	303.871	285.253	293.234	301.86	291.995	239.85	222.135	215.735	147.879	149.176	127.168
NCU01143	39.184	31.9451	41.1221	36.1254	33.9892	33.7213	24.8348	24.3908	27.2832	36.6881	37.1115	36.612
NCU01144	13.2937	13.9072	12.8649	13.8815	11.7138	13.1103	11.7285	12.8762	12.451	7.42533	7.98093	9.69686
NCU01145	88.9512	85.134	92.29	100.444	99.5949	101.756	95.9676	88.0411	92.3611	79.8407	75.3607	81.5344
NCU01146	292.148	297.462	291.303	340.684	337.582	376.914	337.852	335.193	331.799	216.196	205.136	204.941
NCU01147	21.5974	15.5185	16.8259	15.1183	13.6608	16.0249	18.1687	16.0306	13.28	24.3314	19.3561	16.3761
NCU01148	3.60662	3.62929	3.09638	7.32195	8.4455	6.7916	3.12901	3.73861	3.40614	2.26872	2.46219	1.79335
NCU01149	20.9139	21.9047	17.3441	17.6508	17.4007	16.6011	15.6307	15.3785	16.8681	22.2924	23.6809	22.2781
NCU01150	34.0312	37.8965	41.1519	40.59	39.2577	40.1156	49.6761	46.8738	47.0775	44.8652	51.0004	49.4218
NCU01151	0.0427241	0	0.131854	0.136301	0.101541	0.283719	0.0722119	0.189757	0.188426	0.313554	0.231111	0.477015
NCU01153	0.73294	0	0	0.59262	0.604311	0	0.815171	2.33001	0.405228	5.37662	1.66426	1.85329
NCU01154	33.8784	48.1101	56.8873	62.8039	53.7046	69.3171	47.3222	46.8385	62.0602	25.6814	38.7358	40.6716
NCU01156	3.44017	2.94763	3.9792	4.01167	4.25255	4.04578	7.22551	6.64578	5.14112	2.73107	3.42187	4.23004
NCU01157	61.3667	54.0946	64.5039	48.1916	54.154	55.5274	44.438	43.1161	44.8749	74.1396	70.1001	74.934
NCU01158	13.0403	10.5817	11.8091	16.8926	15.7895	15.0412	6.765	6.17951	6.37278	3.65256	3.99304	4.99722
NCU01159	1.68729	1.17858	0.826544	3.14699	0	2.12144	2.40073	5.06715	4.01513	3.33389	1.9832	4.75013
NCU01160	170.698	174.935	169.071	180.813	177.914	179.949	155.342	152.896	155.093	180.258	171.217	161.571
NCU01161	46.9546	42.7247	45.991	49.3153	45.365	50.1485	56.4095	58.0933	60.623	56.4604	60.3307	59.3631
NCU01162	7.23628	6.61791	6.19177	4.60014	6.85932	5.59702	48.8694	54.4351	70.2064	248.213	274.892	286.803
NCU01163	50.1098	43.0533	43.2771	37.4847	38.0562	33.3127	30.0875	27.1731	34.0941	55.5747	38.1665	45.3631
NCU01164	111.767	104.297	115.626	118.306	115.29	118.01	147.43	134.5	135.286	139.023	124.197	124.577
NCU01165	166.45	169.504	177.079	193.032	183.414	190.121	230.348	220.844	213.591	234	216.823	214.908
NCU01166	83.9723	88.0717	80.3147	99.3904	93.9525	91.57	77.6364	80.0669	83.2583	99.457	90.3262	83.876
NCU01167	32.4177	31.3448	29.7532	36.5304	38.0602	38.1204	41.6767	42.7166	39.0653	36.1277	32.2804	29.7258
NCU01169	371.914	344.536	331.104	337.424	362.191	327.825	290.706	267.915	270.206	174.161	175.176	143.375
NCU01170	153.314	177.919	170.63	172.531	165.747	183.073	122.543	127.512	124.247	78.1504	77.6311	75.0553
NCU01171	23.8624	23.2478	25.1585	24.6328	22.2279	25.5366	30.2643	29.1313	32.7096	29.3264	25.8944	27.4247
NCU01172	27.6435	28.0875	36.2136	32.9708	29.275	37.7115	25.9031	24.6847	28.9141	19.7284	20.4916	20.4355
NCU01173	0	0.219068	0.507869	0	0	0.110149	0.555688	0.165241	0	0.151383	0.507448	0.102788
NCU01174	31.1664	29.1177	30.3975	30.2834	24.7819	28.3509	25.3824	24.9767	24.8677	24.9947	26.186	23.5547
NCU01175	478.703	462.613	468.827	417.77	442.064	438.073	318.138	310.565	288.316	385.138	323.892	290.892
NCU01176	14.0744	15.7457	16.8464	22.2314	19.793	20.9939	50.6361	46.2329	49.63	42.7049	55.5049	50.5361
NCU01177	50.3336	50.331	53.1073	49.6892	41.5555	47.1951	36.7531	36.8324	41.2972	38.7519	38.7599	45.7084
NCU01178	53.5227	53.8016	51.4558	51.2845	50.8926	51.9062	51.8408	50.5458	51.6672	66.8295	59.1632	62.2666
NCU01179	163.191	166.742	174.934	159.912	156.921	170.979	150.941	154.873	161.864	265.781	258.123	267.924
NCU01180	18.9798	22.8778	20.8198	20.2865	19.8101	20.0066	12.8996	12.4466	13.8324	15.0032	14.9993	15.6972
NCU01181	103.802	90.1944	82.5876	102.79	98.7095	85.8385	63.4084	62.2363	61.2409	53.2664	51.4304	42.8829
NCU01182	9.31042	12.019	12.1162	11.3121	12.1287	11.8867	22.9121	22.1668	17.7658	13.112	13.6286	14.5218
NCU01183	85.757	89.1355	93.2307	84.1071	88.559	94.1069	64.8863	58.9525	71.8554	87.0219	75.7194	83.9094
NCU01184	26.3002	28.2465	24.6313	26.882	28.4164	28.6902	25.5673	26.9142	24.0379	25.6236	27.5171	28.2935
NCU01185	7.84889	5.30753	3.68966	8.48268	9.61785	7.70804	6.41574	7.1186	5.98565	4.99749	3.6869	3.72028
NCU01186	30.2331	31.304	31.8877	30.7618	29.8201	29.1278	39.6062	36.2229	38.5217	36.2045	31.9242	36.9288
NCU01187	55.5796	49.0318	52.896	45.2666	42.2728	40.4399	39.1328	35.4855	35.7579	32.9104	31.7595	28.8945
NCU01188	43.1137	53.5466	50.8102	53.4951	50.4298	56.2882	108.347	100.915	113.607	77.7589	87.6089	87.7718
NCU01189	33.7333	35.432	35.6518	33.3581	31.9925	33.378	30.0719	28.0445	29.6581	29.2409	30.6225	28.1272
NCU01190	88.6552	84.8091	91.2085	101.147	88.1059	101.577	88.2014	82.3286	89.1672	86.1256	77.3993	83.004
NCU01191	17.8828	15.8827	17.2068	14.7985	13.7558	16.0249	16.0614	15.7287	14.7685	15.3383	14.995	12.0633
NCU01192	32.6113	34.8407	34.7892	37.4368	35.0397	36.7719	44.5787	41.0455	42.7602	38.03	36.1946	37.7749
NCU01193	60.2428	57.6693	65.2241	67.9772	62.8054	61.1684	35.645	34.8244	45.3791	40.298	42.692	45.3832
NCU01195	2413.32	1821.24	2216.6	1721.6	1590.69	1657.45	1855.34	1874.83	1904.26	1517.09	1180.76	1364.46
NCU01196	10.9511	6.46213	8.01347	4.34568	5.25507	5.41066	8.76057	9.74308	9.37947	7.88245	5.89877	6.69128
NCU01197	222.974	245.151	263.201	272.459	243.942	260.395	184.121	192.591	206.293	142.567	174.342	163.557
NCU01198	28.2753	30.494	24.7571	22.5675	23.2847	23.6406	16.9179	15.676	15.0154	20.7666	14.8257	15.4945
NCU01199	41.3221	38.1015	36.976	41.8801	41.7252	39.6343	46.7367	44.2732	43.9792	49.5593	47.9683	48.8065
NCU01200	551.325	503.42	489.45	503.721	573.734	506.797	317.251	311.83	309.453	206.644	178.067	178.497
NCU01201	101.49	91.7437	94.0002	84.0136	91.456	81.9902	74.4229	76.4897	61.0214	121.375	101.926	99.9808
NCU01202	174.441	163.018	154.446	150.896	166.713	155.456	183.547	168.985	157.329	138.701	121.531	112.546
NCU01203	28.1622	30.1434	25.9729	24.6577	27.347	23.7534	28.1546	22.8814	26.5643	43.9083	37.3	39.1879
NCU01204	747.764	655.471	657.428	668.319	699.256	688.151	667.941	607.975	583.899	742.378	569.944	516.985
NCU01205	22.1666	17.5342	18.5657	19.9603	18.1333	16.3958	28.236	27.4594	27.152	17.5618	11.0898	14.569
NCU01206	30.5119	32.7941	33.0676	30.1329	29.6401	29.8294	28.1799	24.8877	28.0155	26.3294	25.4011	26.7996
NCU01207	296.729	314.974	347.676	368.667	335.556	353.592	291.855	296.881	317.493	245.63	247.375	263.108
NCU01208	42.6932	43.5762	49.4161	41.651	35.5801	41.13	35.391	36.8676	36.7872	23.4381	27.3419	31.9546
NCU01209	2.18026	1.85066	1.77242	2.32158	1.06159	1.77537	1.70179	1.20655	1.26759	2.44451	1.30604	1.50663
NCU01210	0.852606	0.257664	0.119508	1.17524	0.984971	0.979384	1.35223	1.76671	1.23868	0.284418	1.43539	1.15522
NCU01211	22.8335	18.6938	19.366	21.0099	18.4102	21.396	22.5323	22.0115	23.0833	16.2992	12.3364	13.9554
NCU01212	0	0	0	0	0	0	0	0	0	0	0	0
NCU01213	64.2381	65.7336	63.8286	57.659	60.3252	54.9543	88.0565	92.0516	87.5395	123.738	121.704	110.563
NCU01214	1.12147	1.8107	1.60554	2.49324	1.84539	1.54508	5.22898	5.16166	4.45837	4.70308	4.20266	5.17406
NCU01215	37.359	32.1273	35.829	30.1154	27.5033	30.1391	22.5714	21.6115	20.0248	23.44	22.2644	19.028
NCU01216	46.527	41.4655	46.2685	44.9762	43.7784	42.9276	51.7118	49.7612	52.3338	42.6829	41.9566	41.6395
NCU01218	143.949	129.658	128.108	137.997	158.647	144.409	173.538	164.119	167.975	148.401	133.158	135.524
NCU01219	312.302	301.249	277.685	231.415	254.948	233.859	233.013	217.728	208.084	317.888	254.899	216.164
NCU01220	29.9801	27.432	27.454	23.9472	24.7761	23.0418	17.2155	17.806	19.2983	16.5672	15.4669	13.9892
NCU01221	1854.11	1846.13	1955.99	1729.88	1850.88	1799.04	1306.5	1341.71	1431.42	1857.79	1780.41	1997.28
NCU01223	14.9184	18.5923	12.8098	9.44109	9.26788	7.28247	7.78231	6.99139	8.18071	8.66722	10.2735	8.48453
NCU01224	206.016	195.086	199.443	223.869	211.852	224.691	297.339	273.603	287.36	225.272	216.287	215.102
NCU01225	79.3055	77.2901	72.0549	71.7858	75.5667	68.0725	73.5696	71.9575	69.9452	64.9144	61.8394	58.1129
NCU01227	516.526	530.341	543.826	504.55	480.508	516.609	460.822	480.745	502.03	669.321	633.32	670.314
NCU01229	43.6986	44.937	40.9798	36.0901	31.3378	32.904	33.8399	31.6751	31.2822	37.2189	37.0553	39.0912
NCU01230	17.9756	14.243	17.3732	22.466	23.9132	24.6863	23.4115	23.1627	24.847	17.4117	16.0007	19.5753
NCU01231	1.26736	1.72591	0.884335	1.0111	1.48404	1.52404	3.12636	2.0294	2.56131	3.15573	3.91453	2.84669
NCU01233	63.1528	70.7037	49.3627	36.137	38.1987	28.6241	170.698	176.374	176.52	340.399	313.122	299.74
NCU01234	98.3654	103.787	98.2831	103.082	101.376	100.9	95.6853	103.475	111.818	114.509	110.077	114.116
NCU01235	83.8042	77.887	76.6642	74.6566	81.8021	71.5289	79.5499	73.1524	77.607	77.4961	72.4763	68.5182
NCU01236	10.4139	7.46879	8.12389	7.099	8.19738	9.2577	13.4143	12.8207	14.9103	16.8134	19.4485	18.7505
NCU01238	37.8529	44.1595	45.7108	49.5303	44.7685	49.4497	51.3304	47.2186	49.2219	45.2589	52.6797	47.5136
NCU01240	179.504	154.296	158.972	174.62	180.916	174.531	194.93	175.168	170.675	115.593	100.246	91.3365
NCU01241	117.365	114.819	113.031	105.758	101.881	103.177	68.7168	65.7162	66.6234	82.7153	73.7329	72.7196
NCU01242	20.2004	23.2924	20.0731	20.6777	14.866	20.0305	25.2774	23.6552	24.9489	20.7375	23.187	23.4232
NCU01243	68.5669	71.4142	70.9903	66.1748	65.6425	64.1875	53.6552	53.839	51.9373	44.8204	48.5747	45.1324
NCU01245	39.5867	32.0299	32.053	27.0974	31.4826	28.9555	19.5765	19.1826	20.9676	41.5782	33.766	39.1561
NCU01246	13.0084	11.267	13.8233	11.5217	12.6364	10.1825	11.6735	9.95342	8.87619	12.7113	13.9271	11.7038
NCU01247	55.6176	54.5302	59.1275	65.293	62.8693	56.9552	67.4481	60.8547	64.7534	53.4084	49.3327	47.4772
NCU01248	17.8834	17.9579	16.4856	16.7845	15.7938	13.1743	18.7073	15.8878	18.2184	16.8158	18.7741	18.4747
NCU01249	232.177	259.318	255.472	235.922	244.352	248.965	247.008	245.497	270.466	286.378	281.155	284.272
NCU01250	37.6553	40.3164	33.5049	32.351	33.4306	29.0267	26.1819	24.4168	25.7107	20.0447	16.5128	17.6706
NCU01252	22.0894	27.4648	26.7637	23.3449	19.3286	22.1702	16.9172	17.4899	21.4616	15.4102	14.1497	16.28
NCU01253	31.1906	27.769	28.359	31.6178	34.1438	31.6481	43.5177	41.5388	44.3011	21.4423	26.4335	25.8889
NCU01254	35.2729	38.0608	33.0184	44.2315	45.2977	46.9648	60.9993	60.1486	55.6492	26.334	30.5294	28.8638
NCU01255	75.21	80.3612	93.9081	104.489	89.2066	104.216	89.4524	86.3589	99.7501	56.2695	64.1136	70.7535
NCU01256	36.7965	35.5205	36.6532	62.1585	59.8769	68.2926	125.632	116.323	110.746	46.7439	50.7892	46.5796
NCU01257	87.849	79.1307	92.4991	66.5792	79.0311	82.4201	66.0367	69.6777	62.9654	172.361	126.834	149.425
NCU01258	191.699	222.157	169.509	177.831	199.632	157.132	94.5098	101.829	101.67	219.667	191.864	194.688
NCU01259	35.7159	31.8968	32.3521	25.9481	28.1538	27.6284	26.2418	29.0882	26.4553	63.5903	56.6659	56.6207
NCU01260	7.04249	6.9228	6.61622	5.89205	6.90918	5.71821	5.64186	6.18222	6.00382	13.1552	11.0369	10.7412
NCU01261	0.492917	0	0.189308	0	0.198184	0.330045	0.413812	0.124572	0.135614	0	0.188869	0
NCU01262	0	0	0	0.687935	0.703246	0	0	0	0	0	0	0
NCU01266	6.06125	8.31794	6.89863	8.91239	8.58034	8.14923	16.1806	13.6957	16.8964	12.6849	13.1178	11.7705
NCU01267	37.4658	44.9299	46.4088	46.9286	41.1947	47.3724	39.9941	38.611	41.3952	39.7565	37.5305	36.9565
NCU01268	30.7638	25.7943	22.4299	31.0721	32.119	33.7453	85.7979	68.4454	71.2042	36.6498	37.8752	32.0827
NCU01269	22.6992	23.9056	22.4653	23.4635	19.2346	20.9071	23.9705	21.8636	23.9448	20.0591	19.5818	20.1357
NCU01270	2.2865	2.71835	3.20555	4.09117	3.07988	2.85591	2.45723	2.98408	2.52028	1.5255	2.29975	1.76368
NCU01271	329.438	322.072	326.596	242.741	234.862	232.277	162.861	166.99	168.828	303.848	248.051	267.133
NCU01272	92.6637	99.3465	96.8644	86.5068	83.0202	86.5249	77.6451	72.9906	73.7777	110.771	126.338	97.4753
NCU01273	48.0767	46.0908	48.6985	47.7997	48.813	45.8958	42.367	39.5854	40.5256	47.2135	43.1971	43.4187
NCU01274	27.745	26.8613	30.0038	26.7182	28.6197	27.7479	28.7347	28.5394	27.3117	23.7359	27.9462	24.5919
NCU01275	10.8197	9.20158	12.2929	18.0224	21.7793	21.9871	23.4986	22.9647	25.6514	17.5509	18.0806	16.2543
NCU01276	56.944	49.3846	48.4155	49.2084	45.6828	47.18	49.0268	40.0515	42.2341	57.8334	51.8589	44.3052
NCU01277	41.1339	40.2927	41.8513	46.8911	43.3331	47.7662	41.3429	40.0539	44.8515	40.9692	38.3209	37.217
NCU01278	41.7532	34.845	35.0688	37.7974	40.0272	37.8005	40.3089	37.3259	38.8951	35.7222	31.2473	28.2152
NCU01279	49.0598	47.0062	48.7855	39.4408	41.9721	43.7264	31.7481	30.7437	35.7357	34.2428	31.4015	32.6779
NCU01281	6.39681	8.95488	5.64239	7.20767	5.1409	3.64826	10.3458	9.45074	9.38684	5.87005	6.90205	5.1777
NCU01282	114.951	110.957	114.173	121.081	120.462	113.195	165.048	159.093	165.305	139.321	127.006	123.834
NCU01283	160.571	161.255	185.859	169.007	163.794	169.454	140.387	136.158	135.22	166.453	169.413	175.389
NCU01284	20.703	20.1903	25.8058	26.0605	26.8505	29.0206	26.9433	28.3565	28.4596	21.6368	23.6047	21.1951
NCU01285	58.4057	72.4583	73.6109	73.4816	71.8784	70.1498	49.552	47.776	46.6468	21.3929	33.4596	31.6091
NCU01288	21.8177	26.1302	27.5972	27.5808	24.803	29.7985	28.3435	27.8122	28.223	24.429	24.1393	21.7915
NCU01289	69.9516	83.8751	87.522	77.5302	76.3298	80.2711	44.3757	47.4333	39.0213	17.8196	33.3309	30.7788
NCU01290	156.866	166.288	162.736	132.026	143.973	155.229	111.428	123.017	137.625	243.605	214.015	255.247
NCU01291	118.204	119.363	127.445	127.658	131.169	117.397	83.83	81.7041	71.0869	40.3391	64.0235	55.7713
NCU01292	5.46408	3.76292	7.43	5.21063	5.05623	4.91874	8.59745	7.40465	4.50975	0.385556	1.77369	2.09758
NCU01294	45.2526	49.3011	50.5929	50.797	45.7762	48.1225	32.0578	30.7437	33.2003	38.6447	56.636	51.2969
NCU01296	154.742	154.321	140.096	127.143	126.552	116.861	87.9264	90.5152	80.8373	29.2252	42.318	44.8218
NCU01297	11.2722	8.40829	21.3683	2.58337	2.0628	1.32889	0.5529	0.348574	0.5425	0.236508	0.554266	0.780246
NCU01298	9.96757	6.21246	7.48666	4.32421	5.78557	3.60764	1.93627	2.023	1.89776	1.91905	1.42151	1.60728
NCU01299	49.3173	55.6184	51.1289	36.8253	36.4299	38.6095	19.8611	17.1253	16.1081	49.3825	37.3316	36.7006
NCU01300	125.934	106.521	103.975	90.6354	110.106	97.8798	86.518	93.5087	83.8114	123.661	94.5233	115.018
NCU01301	38.9632	43.8753	44.2868	27.2269	31.4103	30.7355	28.0534	29.6331	29.7781	72.8421	56.3461	63.3283
NCU01302	63.4184	70.79	57.1305	70.8167	69.0316	71.4715	76.6631	70.9789	69.4255	91.468	82.2508	74.2265
NCU01303	23.2732	27.5638	27.5458	29.2258	26.8356	31.95	35.6047	32.7069	39.397	28.9246	28.2624	29.0405
NCU01304	40.5119	36.1055	44.3198	36.3878	35.359	37.7454	42.3445	42.7764	48.043	90.5433	93.3697	99.8636
NCU01305	57.4093	76.2582	67.8419	84.7345	81.7049	91.169	70.7627	65.7477	66.1206	40.1653	42.2688	39.6109
NCU01306	36.5971	39.302	35.0721	39.7039	39.1649	35.9273	33.9258	29.3334	25.5015	26.5609	25.7895	22.5216
NCU01307	96.7724	95.5887	103.398	85.7169	85.4979	76.314	67.3819	68.9692	71.732	106.703	101.486	99.4124
NCU01308	0.402866	0.400813	0.154848	0.161084	0.161441	0.53861	0	0.405137	0.443382	0.184776	0.618435	0.125619
NCU01309	16.513	19.7331	19.1078	16.9181	17.2814	17.3401	19.2712	16.9947	17.5787	9.97818	10.4272	11.38
NCU01310	65.3455	61.3704	66.1813	64.9439	62.0878	64.8804	54.2901	51.8975	54.2623	60.8313	55.4716	53.5784
NCU01311	1.17789	1.24399	1.17537	0.829292	1.26495	0.690946	1.17011	0.685995	0.878278	1.97044	2.40672	1.72066
NCU01312	15.7675	19.3262	14.1993	52.7378	51.2158	65.4032	180.361	185.82	157.64	121.872	156.243	158.942
NCU01313	0	0	0	0.265894	0.267756	0	0.185011	0	0	0.303778	0.253101	0
NCU01314	1.18833	0.393866	1.36399	1.91803	0.486438	0.804797	2.643	3.73886	1.31255	1.63544	2.70475	4.12282
NCU01315	56.8094	73.5616	86.861	94.991	77.5455	90.9159	63.8689	60.2787	64.4103	29.8729	39.1744	40.6049
NCU01317	1910.01	1921.72	1917.06	1724.99	1708.64	1674.71	1326.87	1328.82	1526.67	2095.06	1766.52	2002.28
NCU01318	198.14	212.164	205.457	254.984	243.058	255.747	246.708	237.057	261.584	175.215	178.476	178.933
NCU01319	76.5685	66.0338	66.1583	66.4807	67.2289	67.3765	37.5919	32.1292	33.0168	33.0804	28.0015	26.7666
NCU01320	124.17	124.05	111.154	111.046	110.941	114.875	161.832	157.458	113.881	176.745	144.693	122.046
NCU01321	6.02119	5.41439	7.01704	5.73246	5.75659	7.77813	7.08723	7.85736	8.10754	6.84179	8.34502	7.17879
NCU01322	21.3234	21.9119	25.6689	23.9348	25.3161	25.7707	21.3181	23.9311	22.6099	27.1987	22.6082	25.8048
NCU01323	42.4282	40.2512	42.3899	45.2903	46.3527	45.5755	63.4332	54.253	54.1682	54.7541	47.3543	46.4021
NCU01324	28.1215	33.8856	32.529	34.3757	31.0142	32.839	37.3663	34.9107	39.3523	40.8268	39.1895	34.1513
NCU01325	0.585863	0.582307	1.34881	0.23477	0.236157	0.982207	0.654525	2.08314	0.805562	4.30045	2.68898	2.38116
NCU01326	0	0.171731	0	0.207526	0.208458	0.347058	0.28991	0.917911	0.142513	0.237726	0.595349	0.161868
NCU01327	59.9821	45.258	58.9147	67.6012	64.5569	64.0332	67.9252	66.8545	74.006	60.9844	60.5215	55.5466
NCU01328	977.279	907.498	913.725	889.272	948.887	950.313	902.552	924.957	828.834	1118.06	977.499	1012.57
NCU01329	8.4769	8.67456	11.019	6.54975	7.42809	6.39307	6.24427	6.24229	8.64738	20.3965	17.8601	22.0521
NCU01330	37.6131	34.6965	36.9839	37.8604	40.1321	42.4455	72.6103	61.3063	58.4172	58.9287	56.7301	51.4883
NCU01331	305.61	262.874	258.694	209.67	228.98	230.042	204.617	204.344	211.531	391.721	287.573	334.674
NCU01332	485.205	482.523	489.023	502.39	465.209	489.899	530.299	513.319	513.834	461.608	401.827	391.106
NCU01333	87.4773	90.6947	103.236	108.39	107.797	112.273	89.1269	82.8289	83.6652	69.3364	76.0515	72.3469
NCU01334	0.822375	1.1613	0.792025	1.14897	1.22693	0.889658	0.867072	0.919591	1.52906	1.13161	1.10928	0.702819
NCU01335	25.7588	24.4224	26.4546	26.8866	24.2879	24.1745	23.1067	20.9158	21.5699	19.1423	20.6079	16.8447
NCU01336	21.4362	19.3747	20.5406	27.2341	25.1099	28.9632	40.2229	37.6046	36.5123	18.583	23.3469	23.9896
NCU01337	33.0688	28.5318	30.2593	23.709	26.9162	26.3817	26.2651	25.2882	22.6892	28.9677	25.7661	26.9855
NCU01338	40.5807	35.1505	36.8025	43.3185	49.5592	41.8681	55.4422	54.6479	54.0743	35.418	36.5976	36.7268
NCU01339	17.4931	15.3486	13.1008	11.9251	18.6832	14.5872	15.5863	15.8651	13.3301	22.6287	19.5471	15.2073
NCU01340	37.9298	36.3867	37.0886	34.3723	37.2398	31.9772	37.1894	34.301	31.1502	34.4366	32.1082	28.1357
NCU01341	53.6978	51.4237	48.9243	48.1843	44.5524	44.0474	49.0276	50.0112	48.4583	59.7425	47.5995	49.142
NCU01342	187.241	198.552	199.573	198.24	199.069	206.101	174.59	181.903	183.754	148.915	122.277	131.796
NCU01343	74.8218	75.7116	66.8454	64.9188	62.7934	59.8165	60.4188	57.5078	72.9484	133.73	105.677	104.979
NCU01344	35.8353	37.7902	38.8288	39.9137	34.3521	43.6839	38.5827	38.5046	44.5827	35.3938	34.9857	41.9731
NCU01345	60.0577	62.7776	67.039	49.3956	47.166	49.5833	132.781	122.349	140.353	142.229	155.716	163.014
NCU01346	0	0.888099	1.35821	0	0	0.896859	0.741574	1.37149	0.48705	0.810868	1.34326	0.833476
NCU01347	30.6813	30.5804	33.4716	22.7837	19.6393	21.1437	18.2153	14.296	18.32	22.8313	24.4708	19.6728
NCU01348	158.92	189.158	137.778	134.66	148.943	139.166	44.1306	42.6485	22.2455	2.483	3.87868	4.1301
NCU01349	9.91977	14.2676	13.1267	19.8986	17.2189	16.3383	26.7029	26.4688	31.5936	25.3618	25.9307	22.6813
NCU01350	0	0	0	0	0	0	0	0.140679	0	0	0	0
NCU01351	1.06799	2.00795	2.32742	0.853727	0.996901	0.475485	1.2981	1.07103	0.881789	1.14297	0.957309	2.10742
NCU01353	345.528	359.656	437.966	168.019	162.685	149.612	186.196	200.581	179.198	164.115	176.137	170.14
NCU01355	6.2501	7.06548	7.98622	3.93019	4.34789	4.16612	2.61472	2.18872	1.53793	2.07381	1.53551	1.15833
NCU01356	19.5626	16.7173	17.732	18.8131	17.1104	16.8617	12.4186	11.0061	10.2138	10.853	10.4875	9.02942
NCU01357	1.82416	3.19194	1.6586	2.2531	2.91636	1.43897	14.0527	12.8699	14.3329	24.1874	21.2887	21.3816
NCU01358	4.93787	4.63631	5.04458	3.514	4.69934	3.93121	4.22475	4.53707	3.07498	6.00686	6.45244	5.67203
NCU01360	317.532	274.501	271.471	275.704	257.935	257.721	196.478	196.015	189.205	109.567	117.41	94.2832
NCU01361	27.8371	26.9042	29.1026	31.1517	30.4311	31.269	28.4971	27.0504	26.4098	25.1413	21.111	20.7472
NCU01362	38.4574	38.948	42.9292	40.4531	38.1306	39.0249	36.5721	31.6283	38.2584	27.458	32.502	32.6341
NCU01364	38.04	28.6996	30.5934	34.9901	35.4131	30.3349	29.041	29.6605	28.0909	29.2202	25.7931	29.8558
NCU01365	18.2962	15.7755	15.3709	14.4697	13.597	13.8967	16.1558	13.6266	11.0614	12.1499	11.5729	10.1009
NCU01366	25.8911	28.297	29.7592	26.8572	24.988	28.0941	28.335	24.8552	26.7607	29.4237	30.4716	28.9753
NCU01367	72.0677	65.3562	74.2178	56.0795	59.9695	58.2101	49.1694	48.5583	49.5672	90.4657	86.3329	95.6209
NCU01368	231.302	242.359	213.03	238.973	239.535	253.713	229.751	232.189	224.201	197.654	187.785	177.116
NCU01369	553.612	520.996	622.062	594.606	589.51	639.078	537.317	540.241	559.621	574.825	665.015	718.753
NCU01370	11.556	11.6345	9.74663	11.629	10.1138	8.9683	13.8995	11.336	11.4434	11.9838	10.0126	12.3273
NCU01371	14.0277	10.1686	10.3159	10.5211	11.3338	10.9675	11.1735	10.0917	10.3036	14.6231	13.2677	11.3622
NCU01373	1.50392	1.5817	1.25464	1.8017	1.79795	1.25268	2.04228	2.12333	1.86369	1.95445	2.79869	2.80639
NCU01374	10.1679	6.13915	5.79537	5.06287	6.84429	5.28104	3.26417	4.28048	2.25442	1.81703	2.64303	1.06803
NCU01375	1.66383	1.93057	2.23354	3.01085	2.36804	2.80344	3.71358	1.28753	1.14508	0.381636	0.950883	2.8736
NCU01376	8.14761	5.0408	6.71917	6.04903	5.7368	6.40611	14.0379	14.4876	11.2842	35.4869	27.1231	19.9265
NCU01377	14.0133	13.2855	16.2602	15.3987	16.8181	16.214	17.1826	17.5032	18.9317	14.165	12.6373	13.3796
NCU01378	55.9259	49.6471	50.1846	67.4869	63.2085	69.9916	57.1914	60.8445	61.9537	34.7665	34.5982	27.6037
NCU01379	23.2313	23.9362	24.2798	29.8058	29.8436	31.5094	32.5857	32.7229	33.6079	28.1257	32.2121	32.5891
NCU01380	18.4657	11.1353	15.2128	19.7714	16.8212	22.8136	33.8476	33.9128	43.6885	2.64373	3.61934	4.18011
NCU01381	197.072	156.477	141.842	128.239	123.877	128.686	176.52	157.588	138.014	153.86	144.235	100.498
NCU01382	26.5704	21.2627	25.8642	32.3113	33.8516	30.726	6.32652	6.27085	5.39671	2.03755	2.06613	1.50515
NCU01383	5.5686	4.75022	4.86234	1.92921	1.31461	0.540503	0.441909	0.846595	3.52138	0.728787	1.20254	3.0172
NCU01385	2.36295	3.52273	4.06677	2.38117	4.8329	4.39802	4.26768	3.71425	7.49726	4.87568	6.27104	2.23453
NCU01386	41.4116	33.587	33.8757	30.6346	29.4794	27.9596	29.5992	28.1808	25.3148	17.0264	16.6591	17.8122
NCU01387	12.9181	12.2237	13.5497	11.6416	12.0424	11.0963	12.8156	12.0725	13.6157	17.8504	16.3653	14.8914
NCU01388	122.81	127.623	125.119	114.653	112.743	118.47	96.9458	97.418	103.558	112.46	95.514	95.3527
NCU01389	31.3602	26.6513	28.2552	23.9094	29.318	28.3802	24.3435	23.6862	24.7044	30.7222	30.6278	32.0127
NCU01390	25.8722	23.7846	20.2981	21.3791	21.1513	20.7719	24.9932	21.4038	23.637	24.6058	21.0644	20.5837
NCU01391	598.652	559.027	546.526	533.793	531.851	530.463	496.649	492.914	461.983	357.528	353.672	299.476
NCU01392	0	0.34243	0	0	0	0.345992	0	0.392177	0.4263	0	0.395725	0.161387
NCU01393	38.7021	31.5585	32.6702	40.7173	47.4507	34.384	43.2874	34.6096	36.9616	33.1135	29.3262	24.9982
NCU01394	1.24546	0.769397	1.47565	1.20623	1.12779	0.856681	1.12765	1.66863	1.61841	1.50981	1.4092	1.46239
NCU01395	48.9272	41.0368	48.3754	67.7848	63.5129	72.5635	115.774	113.013	109.908	466.497	443.358	368.406
NCU01396	3.06187	4.73408	1.04337	1.91224	2.75151	1.14343	0.759834	2.25989	1.12369	2.18469	1.55959	2.13049
NCU01397	23.9089	22.2781	22.2747	18.3523	18.9728	21.4464	14.1718	13.3534	14.3665	16.2427	15.0752	16.9629
NCU01398	4.01554	2.04463	2.55394	2.25907	3.91757	0.626329	5.33042	4.75554	5.60216	9.53467	8.96058	6.58365
NCU01399	31.6817	27.511	31.516	32.2696	29.9186	28.4012	33.8765	32.4396	35.705	44.3833	47.4378	41.3772
NCU01400	15.5	17.5183	12.0783	17.2213	17.5561	14.3846	15.4002	17.4666	19.5187	51.694	65.4637	80.0261
NCU01401	31.9347	28.6939	31.1226	26.7649	29.2821	30.6605	30.8835	33.8549	29.6518	34.9537	31.3671	27.5749
NCU01402	0.337613	0.747707	0.520128	0.629027	1.07531	0.974354	0.822414	1.34384	1.30181	0.516181	0.867059	1.11952
NCU01403	15.68	13.367	17.0009	19.4448	21.4064	19.922	23.2739	22.2842	22.8438	13.9779	11.41	12.3277
NCU01404	19.4931	17.47	15.5084	16.8629	19.1364	14.7787	13.7345	12.5574	11.988	25.3213	21.3581	17.6257
NCU01407	0.520933	0.197923	0.573755	0.356312	0.295463	0.791756	0.460737	0.479205	0.779217	2.04808	0.918889	0.785571
NCU01408	51.7689	53.9188	54.6047	49.5588	48.6861	57.0659	38.6279	38.4302	46.5619	33.1983	32.9606	33.8125
NCU01409	54.7209	53.3512	55.7377	49.8791	53.3065	50.3401	64.4774	56.8995	56.6289	57.5324	54.7729	51.4602
NCU01410	44.7779	37.6656	43.3858	38.3388	44.3203	39.5656	68.8737	66.1307	59.4774	49.1735	44.701	45.3118
NCU01411	3.67267	2.73502	3.05814	2.46178	2.62448	2.05131	2.72863	2.8376	2.9955	2.29104	2.55095	2.5541
NCU01412	100.131	91.0925	97.9984	85.3147	79.4325	89.6228	71.9279	71.0161	68.486	67.2426	64.1832	67.2479
NCU01413	4.63409	2.66423	3.81582	4.81225	5.69547	4.45667	5.9146	5.34807	5.69637	4.75379	7.29019	3.82846
NCU01414	214.769	214.836	207.502	203.846	195.375	215.286	163.569	151.138	156.137	77.6185	75.0396	74.2742
NCU01415	0	0	0.418367	0	0.325077	0.181132	0.610502	0.135561	0.149628	0.124623	0	0.0845331
NCU01416	1.6722	0.792079	0.550567	0.19126	0.960124	1.59951	2.00603	3.01655	1.05177	1.75371	1.28206	0.298371
NCU01417	11.1153	10.4094	10.6208	12.2197	16.5754	13.8519	11.9591	12.1621	12.0404	5.63113	4.65551	6.10826
NCU01418	2536.76	2517.14	2552.38	2269.73	2232.13	2398.91	1634.37	1699.38	1423.85	1872.24	1939.98	1782.62
NCU01419	45.457	36.458	39.5474	35.4109	42.715	33.1949	78.3019	77.0187	81.1532	152.38	142.337	132.063
NCU01420	136.778	125.586	116.891	129.517	132.924	120.399	111.057	107.288	108.5	91.8595	94.0414	83.8447
NCU01421	20.3321	20.3336	20.2932	22.955	18.9433	17.7209	19.0044	20.3395	20.5901	17.2307	19.3333	16.5454
NCU01422	482.541	494.927	482.077	515.734	475.584	494.885	492.475	512.335	535.902	456.75	454.229	449.758
NCU01423	2.82859	4.94269	4.43924	5.35307	4.9189	5.02197	3.12204	3.64542	3.75137	1.15325	2.74524	1.75821
NCU01424	304.474	241.755	249.795	248.241	254.785	219.636	190.479	184.32	206.815	244.298	204.564	198.49
NCU01425	222.064	191.516	187.719	146.206	147.339	150.156	185.899	180.384	156.066	75.438	91.7443	72.2403
NCU01426	46.7462	40.5787	36.8757	31.232	36.6343	32.6372	34.086	31.3978	26.3166	8.8331	12.8821	10.9465
NCU01427	33.7511	44.0885	43.1877	106.332	101.997	121.375	778.427	704.871	721.663	128.509	187.285	197.283
NCU01428	345.374	304.788	325.559	320.95	296.678	266.196	207.428	206.366	204.125	212.732	210.903	198.093
NCU01429	370.502	335.512	350.261	258.686	237.326	238.907	173.925	175.96	167.773	158.4	160.729	143.204
NCU01430	3.12559	3.20299	2.66853	2.76475	3.23977	2.42862	1.72491	1.76876	1.55916	0.9998	1.74325	1.55767
NCU01431	52.1743	58.2707	62.5772	63.1923	57.9076	62.0418	38.9344	35.7167	42.646	35.3856	39.9323	40.2572
NCU01432	34.5562	24.2236	26.5968	18.2484	23.6805	18.1027	16.239	16.8217	16.0058	21.7679	18.2548	13.8485
NCU01433	48.2271	53.1346	49.426	41.8279	42.145	41.5507	33.8477	36.2657	36.8279	51.4582	42.4958	47.4745
NCU01434	20.9428	18.4148	18.2573	24.2733	21.7773	22.1414	20.66	17.9321	16.4275	18.731	18.5069	20.6602
NCU01435	47.3441	37.2639	40.2055	44.7061	47.6026	44.5048	47.1958	40.9965	42.2574	53.279	44.8894	43.784
NCU01436	618.559	527.649	529.016	457.443	462.762	437.508	380.252	342.242	319.804	203.465	206.421	170.734
NCU01438	871.052	929.527	928.835	777.87	785.935	858.168	523.3	545.682	536.233	731.823	679.839	743.867
NCU01439	1047.97	938.717	907.758	552.991	518.15	517.554	370.893	369.321	313.579	485.907	416.257	440.346
NCU01440	118.147	126.852	134.072	133.26	121.214	131.651	98.4385	93.6706	96.1228	89.1008	89.748	86.2415
NCU01441	114.49	99.624	92.9869	73.1461	72.6247	61.7395	61.2705	64.8726	65.6673	85.5938	79.0261	72.1221
NCU01442	9.38425	8.18797	7.05518	9.6874	9.91536	8.3392	9.48792	9.7948	8.16732	7.31155	5.92734	5.97717
NCU01443	204.963	204.339	195.504	188.949	201.669	208.782	187.691	192.399	177.263	195.475	157.617	171.721
NCU01444	87.2545	85.6762	90.3562	80.0412	80.4957	80.6979	130.541	126.233	125.418	96.3621	91.7652	94.5388
NCU01445	22.4366	23.287	23.2188	20.853	20.8808	22.7221	26.8835	24.588	25.371	22.9719	24.2195	23.3354
NCU01446	51.1185	53.9954	52.1339	49.3537	50.0311	53.8382	27.925	30.9842	25.5651	27.1743	25.2852	26.4098
NCU01447	96.2029	103.929	97.7482	94.0852	100.285	98.0132	107.23	112.947	114.282	139.191	121.667	122.579
NCU01448	0.61707	0.410615	0.946803	0.24735	0.24894	0.621218	0.17228	0.470852	0.169697	0.848854	0.471789	0
NCU01449	48.8114	47.929	43.9808	77.5879	71.9652	73.1244	65.3393	62.5772	69.6114	31.7258	36.2207	32.3896
NCU01450	0	0.172508	0.199865	0	0	0	0.436826	0.395235	0.858942	0.477609	0.199347	0
NCU01451	90.3568	87.3745	80.4329	64.4163	63.3432	70.5967	131.478	124.949	122.527	69.1614	82.4496	78.4502
NCU01452	2645.86	3002.07	2801.02	2552.8	2474.23	2635.04	1757.76	1922.63	2101.36	2747.02	2463.87	2833.5
NCU01453	35.5045	35.7153	33.7626	36.3948	35.8301	34.2626	33.3092	35.5159	31.6317	19.4638	17.8177	18.7066
NCU01454	144.282	152.412	136.118	113.099	114.466	113.312	116.534	116.697	106.631	166.393	147.804	136.724
NCU01455	71.2402	82.3738	85.229	99.3227	84.1198	99.7299	64.682	68.7568	79.927	73.8486	75.0712	78.779
NCU01456	39.9537	34.4353	38.8834	42.8793	40.3335	42.972	63.1361	60.1997	56.9101	25.0147	26.3234	27.8028
NCU01457	22.9992	27.2471	27.5755	24.7589	21.4563	25.3526	30.4929	31.9705	33.4997	28.8069	26.8514	30.3389
NCU01458	38.1552	36.5915	32.9706	25.0692	31.3081	34.3264	28.7057	26.1743	25.4694	51.8074	42.2115	47.3335
NCU01459	61.7044	59.0003	53.918	49.5752	52.9034	44.4727	161.354	143.319	144.337	110.487	119.536	120.842
NCU01460	135.958	149.41	132.713	127.96	129.885	111.465	204.827	199.769	190.368	205.724	194.308	188.279
NCU01461	34.0269	40.4305	39.5318	45.1252	38.1401	42.2711	48.4468	45.7923	51.9422	28.3836	33.5695	32.1442
NCU01462	0.171527	0.227668	0.131949	0	0.274342	0	0	0.085941	0.0944212	0.157345	0.659112	0.10686
NCU01463	3.26026	2.29609	3.54685	2.75568	3.81305	2.42512	2.21235	2.19039	2.32516	3.25472	3.47482	2.50381
NCU01464	55.3901	49.6517	50.5338	42.8912	50.0354	43.6771	67.8046	62.0708	56.7287	46.2659	43.6617	40.7828
NCU01465	34.0522	32.2227	36.1948	30.2228	28.678	28.2835	35.3095	34.1774	35.0003	38.304	41.5285	39.0525
NCU01466	25.4053	22.7514	26.725	27.0847	23.6804	23.7301	19.0712	17.2549	19.3952	19.0687	19.8927	17.9874
NCU01467	530.452	449.211	462.557	441.816	433.907	392.354	294.942	301.549	273.632	171.954	193.509	156.137
NCU01468	187.771	170.143	171.991	146.206	135.453	134.173	122.89	109.706	106.79	125.946	114.805	107.71
NCU01469	57.8668	51.0896	51.8004	47.0788	51.6505	52.8936	43.6772	43.4073	41.6187	44.5514	45.5295	40.2361
NCU01470	97.1575	93.4792	101.862	114.137	104.954	111.722	157.004	150.266	154.178	100.198	110.286	106.085
NCU01471	74.1598	63.5571	64.5491	71.5165	70.6035	67.3771	127.112	118.138	114.923	74.9326	72.8972	75.3054
NCU01472	1.04856	1.12127	1.24255	1.1946	1.33453	1.10718	2.39861	1.81435	2.61724	1.61466	2.14197	1.76542
NCU01473	123.272	119.653	123.665	110.771	118.274	123.345	105.831	108.622	117.674	169.717	159.454	170.366
NCU01474	134.985	128.97	123.012	111.825	117.892	124.586	102.603	103.576	108.176	186.505	157.899	163.486
NCU01475	19.0744	19.841	20.3381	19.0272	15.3321	16.0095	19.0456	17.1107	21.1923	18.1332	18.4575	17.3379
NCU01476	22.5434	24.4918	24.4685	19.9526	18.7248	19.0782	14.5707	13.0754	13.2252	10.5373	9.53548	10.3914
NCU01477	113.794	99.5408	107.392	107.035	106.367	97.7174	95.2544	91.6998	86.3276	71.9737	75.0618	69.7203
NCU01478	42.0474	39.9739	42.6224	32.9552	32.4847	31.0304	32.6072	30.4787	26.5231	30.9847	35.8877	28.394
NCU01479	127.825	133.083	147.292	155.365	138.786	144.312	139.503	129.23	144.242	159.726	192.164	159.172
NCU01480	14.5355	16.3169	16.4529	14.364	13.0171	13.8285	11.2986	11.153	12.678	16.4539	14.9271	18.7918
NCU01481	29.3511	25.8669	29.9024	35.7508	32.8639	32.8706	22.0361	20.5475	21.6035	18.0614	18.6539	17.5046
NCU01483	153.332	151.471	136.604	131.988	126.163	127.979	153.538	149.34	146.017	90.1411	109.995	85.8703
NCU01484	791.248	771.414	757.599	896.266	873.949	868.669	796.265	762.926	757.19	810.481	742.31	673.262
NCU01485	118.686	105.91	110.075	96.1728	102.258	97.5077	80.6081	79.8179	79.6864	129.649	107.373	118.535
NCU01486	28.8999	30.161	30.773	32.6125	30.0163	31.4256	15.4542	15.0769	18.1614	17.9169	16.7088	18.8314
NCU01487	397.764	419.849	451.186	594.026	565.29	585.613	450.503	466.632	471.064	130.868	284.78	250.488
NCU01488	11.7302	14.3512	13.8871	11.6031	9.83364	11.229	10.1482	10.2457	11.2635	10.2746	9.42448	8.96578
NCU01489	201.001	170.268	180.439	141.22	154.492	146.828	149.584	138.204	136.631	264.206	210.632	205.919
NCU01490	10.6006	9.90367	12.1294	10.726	11.0256	9.22409	15.8751	18.5222	16.3053	13.7684	17.2299	15.7228
NCU01491	11.9455	8.61674	10.1406	8.91587	9.61921	7.5839	8.80977	7.43848	7.11393	6.16142	6.78277	5.44653
NCU01493	8.38408	10.138	9.14269	7.90231	7.51537	9.37646	10.3363	11.4624	7.81397	6.1366	4.81515	5.26407
NCU01494	2.68347	3.18677	4.23735	2.85466	3.49795	2.63292	3.84905	3.41374	3.20452	7.91273	7.15271	7.57494
NCU01495	0	0.0418146	0.242441	0.100328	0	0.0417886	0.283207	0.124407	0.138617	0.11536	0.145638	0.273187
NCU01496	5.48603	5.61328	6.36974	13.0821	13.0552	15.3043	12.3224	11.5969	11.1315	8.1298	10.9863	14.4427
NCU01498	159.084	206.092	200.942	224.069	195.457	221.895	166.914	171.337	181.612	153.814	192.285	202.666
NCU01499	47.657	43.3376	46.7193	52.9099	49.9528	46.8819	32.3588	32.863	32.201	20.3972	20.0745	20.587
NCU01500	35.957	31.7782	30.2875	36.921	34.6894	34.9612	58.5566	61.2907	65.3808	59.0604	57.8118	60.469
NCU01501	102.651	80.7179	93.6842	97.5965	91.0722	93.4034	117.591	112.158	109.009	99.8155	87.4353	84.6182
NCU01502	29.0678	27.5486	25.9351	22.3241	22.673	23.9187	21.6125	20.1164	21.3206	47.1064	38.9621	41.3046
NCU01503	45.7848	49.8162	50.9376	36.6641	43.7946	49.2316	33.0838	38.3731	35.9561	60.9051	62.5359	66.814
NCU01504	283.999	276.213	283.196	388.328	380.871	405.067	408.776	439.138	470.452	265.746	300.444	276.353
NCU01505	0.622499	2.39828	0.575257	0.994327	0.396885	1.07846	2.23874	1.05456	2.1257	1.48472	1.91747	1.85853
NCU01506	18.0151	9.90236	10.6836	8.61251	11.1988	10.3414	6.63334	6.63989	6.74857	16.5259	15.9039	16.1779
NCU01509	75.1802	55.4391	66.48	83.4632	78.1596	74.3906	93.1717	85.9655	87.635	84.362	97.3955	96.1528
NCU01510	29.0307	27.5604	31.7885	48.7431	48.4141	41.2595	245.692	236.083	274.311	316.569	378.531	378.396
NCU01511	145.2	112.763	127.273	133.71	124.568	117.102	111.776	98.1046	113.127	143.748	116.247	120.893
NCU01512	37.119	36.303	31.2025	36.0766	31.9918	31.0443	36.6975	38.55	41.1539	36.9352	33.9383	42.6085
NCU01514	20.6455	16.691	19.4113	15.8728	16.6579	15.6644	25.4725	24.9159	24.8576	38.7287	30.2486	31.7142
NCU01515	111.438	111.406	106.366	102.921	113.304	104.536	98.0866	92.6825	93.7674	92.6902	71.6211	82.7563
NCU01516	111.169	96.271	107.854	75.7036	79.1328	78.7438	61.7659	60.0677	71.5595	186.983	163.027	154.009
NCU01517	21.5849	34.9448	34.8351	106.317	83.3078	118.838	202.327	209.541	263.27	71.6014	93.5058	97.8978
NCU01519	54.7759	26.712	43.3815	48.5836	13.7688	8.47964	6.87072	6.66003	8.62925	65.2922	28.0095	9.81696
NCU01520	5.23096	7.29452	8.23954	4.63047	8.6441	6.45484	5.38539	6.83699	4.08648	4.29305	3.37075	4.12806
NCU01521	5.13855	6.1828	6.57641	7.69881	8.26114	5.49348	2.94667	3.81514	5.03678	3.98764	3.44313	3.9409
NCU01522	12.8375	12.6483	11.8981	11.0095	10.8614	10.7696	12.9112	14.1475	14.4575	21.1663	20.1746	18.2621
NCU01523	287.367	278.26	279.41	299.685	294.634	280.563	290.54	281.92	287.575	288.716	242.186	242.58
NCU01524	70.1753	71.1437	70.153	57.6367	57.9606	57.029	54.4173	56.4446	58.0465	118.151	97.2178	106.814
NCU01525	32.7072	38.6778	39.9633	44.2509	38.1853	43.6795	39.334	37.2673	44.3055	32.6579	39.5293	42.2582
NCU01526	2.92083	3.12432	1.2785	1.50112	1.49077	1.71549	1.94168	2.91841	2.75598	2.17847	1.8152	1.27065
NCU01527	17.9858	17.5802	19.6483	19.9405	19.2772	22.426	17.5914	19.6514	19.6413	18.5963	18.8528	19.5726
NCU01528	11098.3	13448.3	11996.2	11809	12383.5	12697	10463.7	11254.2	9479.73	4221.26	5923.87	5995.94
NCU01529	18.9407	34.1204	21.7573	41.0169	35.5885	36.2611	29.7254	53.19	41.1479	13.0266	37.4042	30.361
NCU01530	0	2.62215	1.92965	1.15598	1.45672	1.45134	2.00873	1.84183	2.17836	0.329917	0.823956	1.35178
NCU01531	0	0	0.136247	0	0.0467055	0	0.0994767	0.116459	0	0.16206	0	0.073091
NCU01532	0.0823185	0	0	0	0	0.0547555	0	0	0	0	0.0635053	0.102258
NCU01534	43.7762	35.8323	40.49	43.2073	34.945	40.1441	44.5543	42.4016	44.3055	36.8958	36.4218	35.0713
NCU01535	93.7107	85.8659	90.3987	105.915	112.091	107.426	118.177	117.132	108.849	91.038	80.2217	77.0597
NCU01536	0	0	0	0.344213	0.348202	0	1.1937	1.54797	1.17828	0.392536	0	0
NCU01539	38.2373	37.3293	42.2425	42.4084	38.8318	40.5419	44.5097	40.7666	50.0661	46.1204	44.7551	45.1097
NCU01540	58.1074	53.2489	61.2839	54.0077	55.1252	52.6871	58.8997	54.3708	50.445	45.899	43.86	41.7069
NCU01541	34.1207	37.5853	37.1189	39.4693	50.4934	43.3484	45.8759	43.2935	37.6399	58.9421	44.8276	53.1874
NCU01542	23.1075	25.849	28.3039	30.9221	27.745	28.9456	33.2686	32.3265	38.6519	33.547	38.0337	36.7538
NCU01543	43.0354	61.4005	63.3019	61.8238	50.0142	64.7802	53.8421	55.2817	65.6435	33.3105	41.9838	51.2099
NCU01545	612.766	528.542	548.703	676.732	630.622	590.449	918.63	862.952	940.612	656.757	650.992	587.731
NCU01546	1822.56	1483.08	1645.41	1723.35	1597.13	1558.57	1821.64	1701.38	1659.61	567.345	832.058	744.648
NCU01547	202.753	217.161	195.523	225.554	224.495	232.717	266.048	254.103	239.678	192.945	174.265	181.36
NCU01548	518.859	439.468	436.196	438.172	454.321	407.748	532.398	492.15	489.459	480.858	439.316	353.491
NCU01549	53.4899	53.9052	57.8307	60.6783	60.3842	61.204	59.5509	53.8539	54.5752	57.1174	58.5017	51.2948
NCU01550	345.984	313.065	324.872	345.502	351.183	338.74	364.462	349.066	342.995	457.125	397.184	396.602
NCU01551	45.355	43.1893	38.078	42.2193	40.6111	40.5466	52.3848	45.6531	47.9264	43.7068	45.8078	38.5062
NCU01552	1544.43	1447.47	1414.8	1250.81	1332.12	1202.31	1009.94	963.671	1059.43	1596.84	1267.13	1434.4
NCU01553	16.0219	15.1677	18.1314	12.4374	16.6283	13.6722	14.3607	13.536	12.3334	21.5259	18.8183	17.276
NCU01554	37.1871	33.6561	36.911	36.1742	36.8527	35.841	36.1297	30.4263	34.5036	35.3913	31.3821	29.2728
NCU01555	164.101	178.03	148.989	153.844	167.188	144.639	816.81	839.187	786.406	814.61	777.337	792.768
NCU01559	98.2007	108.555	99.918	92.0242	85.6839	88.0067	69.9707	75.1433	76.5259	87.0847	102.987	93.0603
NCU01560	131.642	126.595	120.2	101.294	98.1764	94.5747	88.3543	89.1417	105.496	103.967	121.013	117.788
NCU01561	0	0.055805	0.0647065	0	0.266816	0	0.0944659	0	0.0462566	0.154018	0.0647564	0.104317
NCU01562	0	0.347804	0.403146	0.139645	0.419231	0	0.294045	0.175131	0.192332	0.320517	0	0.108851
NCU01563	16.9911	18.3531	19.1658	15.2571	18.2186	16.4273	13.1931	13.9185	12.1902	16.8047	15.698	13.0295
NCU01564	47.759	40.8572	45.8356	42.3187	40.5119	41.8883	34.4584	31.5795	35.9036	39.7535	33.5206	33.2481
NCU01565	95.8832	78.6457	88.6552	50.4757	52.2539	50.0315	25.7732	25.7384	22.6479	18.1699	14.0843	13.7383
NCU01566	0	0	0	0	0	0	0	0	0.131372	0.109398	0.367418	0
NCU01567	1.79705	1.6587	1.07697	1.59403	1.50902	1.6614	1.17905	1.63678	1.92508	1.55694	2.15492	1.6132
NCU01568	22.2507	19.0784	23.6755	18.1339	14.2758	16.6151	16.4202	16.3723	17.2673	33.2557	30.0033	28.8264
NCU01569	18.0564	18.5455	19.673	25.1618	23.1412	27.792	25.5819	26.5352	31.4766	20.033	18.7696	18.7274
NCU01570	21.3152	22.1075	22.8858	28.0821	25.7939	28.5052	31.0141	32.2233	34.0424	29.5084	29.7245	30.1321
NCU01571	54.9271	51.2276	56.6199	60.5293	52.0725	59.6032	67.5362	70.4131	73.3887	62.3788	60.5029	57.5041
NCU01572	1.35908	1.25762	1.00262	1.46138	1.68727	1.06021	1.09804	1.46084	1.82391	1.89728	1.14078	1.46692
NCU01573	0.992244	1.31776	1.09116	0.679451	1.47044	1.22876	1.11454	1.13234	1.17084	1.82044	2.07245	2.02905
NCU01575	83.788	83.6376	84.6118	73.3599	74.3037	75.0517	76.2048	71.091	64.7104	53.8973	49.8797	47.7492
NCU01577	27.4708	25.1072	25.0106	24.3614	28.2638	24.4384	31.8659	30.1857	28.591	22.9094	24.0136	23.7602
NCU01579	23.7235	19.951	23.1235	17.0451	16.5717	14.8416	6.52227	6.52969	4.83409	42.5157	28.9772	26.4534
NCU01580	21.2041	21.5886	23.3629	24.8301	26.7536	27.4072	44.9677	41.2235	40.9657	38.5814	37.8172	37.4695
NCU01581	11.6933	10.7746	10.2383	11.2251	11.3312	11.7504	19.0468	19.0438	20.796	19.9402	21.9664	22.5007
NCU01584	23.8968	27.3737	27.5682	32.1734	24.2442	28.2939	43.1796	41.7202	50.4006	44.3512	57.952	54.185
NCU01585	81.4008	72.9625	74.7001	77.6011	79.7923	77.1962	76.366	74.9872	73.9135	78.5576	68.5728	60.1973
NCU01587	426.121	447.597	440.16	420.131	378.694	393.118	307.737	311.085	328.66	373.924	309.693	298.652
NCU01589	250.91	251.912	267.063	225.545	241.417	248.599	163.423	175.793	195.897	370.829	373.073	392.376
NCU01591	0.202529	0.269182	0.0780246	0.161688	0.161134	0.269643	0.626405	0.301907	0.0557885	0.185791	0.312232	0.188811
NCU01592	0	0.107862	0.375092	0	0.259733	0	0	0.0813313	0	0	0	0
NCU01593	0	0.0734116	0	0	0	0	0.186343	0	0	0	0	0.0686907
NCU01595	27.4246	26.1295	25.493	22.2751	24.8611	22.528	20.3327	21.1896	20.5512	49.3486	45.4683	46.0002
NCU01596	138.821	141.901	136.31	166.113	166.581	163.835	175.932	175.559	177.091	141.923	132.123	129.489
NCU01597	16.6054	16.9978	19.5164	21.207	17.6769	19.9057	18.3142	18.069	22.2084	16.5692	17.5474	17.7304
NCU01598	2.34157	2.14846	1.88965	1.6026	1.15413	1.11387	3.57294	2.05247	1.84266	2.25032	2.06191	2.49568
NCU01599	43.8868	41.271	41.8939	42.0874	41.0048	45.2571	66.4475	62.3902	68.3383	46.2015	49.0799	46.9101
NCU01601	125.991	127.489	122.023	111.735	115.195	115.415	103.798	101.774	101.458	108.736	79.3515	84.1242
NCU01605	25.9664	25.5903	26.5697	38.7487	32.6382	33.0577	107.834	100.011	94.8766	58.488	52.0139	53.3774
NCU01606	539.861	620.607	604.664	599.896	553.731	651.718	455.732	501.123	506.701	595.525	551.017	587.576
NCU01607	20.7275	18.3613	21.3996	45.917	47.4648	47.507	165.6	139.597	149.934	42.4124	54.9376	49.5122
NCU01608	1.56157	0.908091	0.827268	1.71407	2.32888	1.62401	29.4763	28.1156	32.0475	13.6985	15.5755	14.9201
NCU01610	22.5356	16.9339	26.7852	16.3016	19.198	22.0092	17.6122	16.7781	16.1308	9.64736	17.7785	14.8375
NCU01611	22.0751	26.2932	24.539	28.1359	26.4197	28.6645	23.4009	21.1114	24.5521	14.5494	20.6362	18.2925
NCU01612	47.0496	52.637	53.409	43.0786	46.2384	49.5394	37.569	43.119	48.2959	67.6331	69.6198	81.3137
NCU01613	35.2469	35.716	36.6115	31.5752	32.6638	33.8328	21.5516	20.8315	19.9835	22.1551	18.8329	22.0962
NCU01614	125.215	127.329	127.222	124.663	130.075	121.241	122.09	119.626	113.118	125.841	111.133	108.198
NCU01615	10.6973	12.0716	10.4683	11.7174	11.266	9.61732	12.5293	11.5441	12.2333	15.9652	12.1682	12.747
NCU01620	2.71075	2.56889	2.38195	1.85783	3.56717	1.29391	7.59958	6.90601	5.43448	25.7541	43.7075	35.9739
NCU01623	8.83251	10.2342	11.9706	11.3185	7.43448	9.78555	11.9789	11.0272	8.62948	6.81361	8.9879	8.01697
NCU01625	20.888	20.175	21.2531	18.7017	18.5458	19.7475	30.0657	30.3394	33.6835	33.6867	32.8662	30.8538
NCU01629	5.06707	4.3898	3.37371	6.1267	5.36562	4.85028	6.86996	8.06425	7.3616	4.64835	3.55451	2.86057
NCU01631	1.312	2.36263	2.01779	1.94804	1.95081	2.00348	1.47156	1.59945	0.722088	1.89123	1.72734	1.63561
NCU01632	214.663	182.015	194.812	133.608	120.043	128.676	92.4161	84.9623	91.1167	94.0584	73.6024	83.485
NCU01633	700.579	781.868	808.396	981.398	939.307	1000.81	1987.26	2103.61	2092.72	875.74	1326.11	1264.21
NCU01634	2275.78	2246.61	2229.46	2488.1	2551.62	2593.14	2901.22	2825.33	2732.84	2019.35	2053.63	2023.57
NCU01635	3935.32	4289.64	3967.39	4857.16	4785.05	5111.14	5901.9	6021.86	5950.73	4210.45	4491.36	4582.31
NCU01636	31.5458	37.9235	30.1928	39.3796	36.1081	37.8034	33.5665	32.891	29.9836	25.7705	26.3105	25.409
NCU01637	31.9153	36.0679	36.5125	34.9235	31.0995	33.2983	42.8141	44.522	48.5009	41.2201	46.4532	46.743
NCU01638	52.4901	50.7626	62.336	48.7277	49.9539	51.5631	44.9845	50.4176	50.6228	94.4131	95.7703	99.3588
NCU01640	121	150.434	158.193	168.607	162.512	168.631	441.85	453.229	413.33	306.402	555.927	508.663
NCU01642	41.9872	43.8434	42.4147	48.526	46.4283	47.8364	51.7597	49.3071	54.9476	45.579	43.4021	40.1717
NCU01643	40.3827	35.0872	38.6129	36.8902	35.2125	36.8427	36.2516	32.3486	39.196	38.3418	37.5478	40.9556
NCU01644	58.7195	56.621	63.1214	68.2341	64.9149	65.2103	62.5905	56.45	58.3613	58.4267	52.3804	51.1773
NCU01645	144.397	142.411	143.742	184.514	176.914	159.012	138.802	137.16	133.078	130.457	132.353	119.819
NCU01646	33.0743	32.4949	33.9628	32.9058	30.1684	34.1255	67.9591	60.3901	62.7266	47.8925	49.5173	51.0937
NCU01647	2.73151	2.31641	2.8536	2.68718	1.9819	2.98571	19.3086	26.4894	21.4879	45.2035	59.8135	51.3949
NCU01648	183.532	196.619	203.416	201.842	190.184	206.37	183.123	177.312	184.592	158.702	181.436	172.149
NCU01649	22.796	24.7063	23.3231	48.3584	49.7889	53.9103	42.971	41.3145	51.3051	14.3637	11.7077	13.6019
NCU01650	146.4	132.365	136.838	131.861	128.891	134.534	117.157	118.475	118.521	215.096	179.318	172.633
NCU01651	10.6387	10.7432	10.8879	7.70235	7.29583	8.38117	7.06162	8.25385	9.19331	17.9529	16.5784	18.2632
NCU01652	241.581	213.927	190.602	172.33	179.805	163.835	160.165	149.975	116.002	73.3795	71.3507	51.2512
NCU01653	4.70371	6.23615	1.94165	3.48994	8.50116	3.89391	5.05157	5.19072	8.7664	2.98714	1.10534	0.906942
NCU01654	81.8195	88.0445	84.543	80.9594	80.5615	82.7733	57.6215	59.0851	62.0615	60.0574	60.8041	54.2007
NCU01655	72.2712	56.5201	64.6498	64.0581	74.3431	68.4241	67.3064	60.7315	62.651	50.2021	45.0477	39.896
NCU01656	19.3932	20.3276	22.0676	25.4515	24.0705	24.0095	25.845	23.2866	23.5582	19.1534	19.1514	18.1357
NCU01657	78.5115	65.3778	64.2831	63.8978	65.8391	67.7777	72.3213	68.8592	70.677	95.8641	85.4146	79.6866
NCU01658	52.6666	51.6328	59.9075	53.2045	49.7747	54.4174	53.9213	53.8636	56.8692	62.3727	54.4396	58.4151
NCU01659	35.1271	40.1565	42.1127	49.5522	45.027	48.5642	36.3915	33.9289	40.0476	29.736	26.9353	26.7168
NCU01660	3.73773	2.31728	2.87839	3.28369	4.76614	3.23776	4.90081	3.29018	2.95071	1.37151	2.11075	1.9374
NCU01664	31.0435	26.6645	29.415	30.2272	23.936	24.6327	24.6902	22.6458	24.4301	31.5538	27.6732	25.1484
NCU01665	53.8516	52.2445	53.7581	43.4224	43.7646	46.0847	38.8918	41.0062	45.0181	49.3489	45.6975	49.9686
NCU01666	651.395	591.976	614.896	479.353	422.054	459.858	329.371	355.11	356.97	376.042	348.558	360.02
NCU01667	194.698	176.736	174.971	141.375	117.121	134.261	92.1323	94.4464	96.1191	174.832	136.07	134.975
NCU01668	39.6407	41.9273	38.0247	42.6129	40.8701	42.8093	55.6912	51.8674	54.814	31.133	34.703	32.7897
NCU01669	53.9908	49.9778	48.4034	44.5851	52.201	46.8297	28.4614	27.8381	28.9015	53.9454	40.2301	47.2234
NCU01670	52.5018	50.9491	51.3081	59.2247	61.6801	55.0948	50.6588	46.7068	51.4677	44.3428	42.8667	40.4695
NCU01672	1.1403	0.711987	0.624023	0.589944	0.372282	0.844426	1.32482	0.532927	0.55471	1.36037	1.25664	1.74779
NCU01673	30.3327	32.7015	34.6172	30.9525	28.8123	27.5406	24.4941	23.1974	26.9242	31.4197	31.3961	27.0953
NCU01674	269.889	242.804	237.736	253.145	256.056	251.972	327.755	285.807	315.285	284.049	248.845	242.489
NCU01675	47.8116	51.9499	58.4241	47.6151	45.4913	53.0562	33.8262	42.0476	53.1812	97.2764	98.6914	109.34
NCU01678	9.04796	8.79133	7.99907	8.31206	9.46897	9.08334	18.9536	19.9364	19.1377	3.49735	5.9686	6.24456
NCU01679	8.37996	10.0898	11.2506	12.3117	9.50315	11.6279	9.02119	9.30295	11.1973	10.6556	11.1023	10.9918
NCU01680	2323.83	2683.99	2876.97	2563.14	2387.64	2750.2	2424.67	2515.3	2691.51	2522.62	2965.12	2838.48
NCU01681	1.2223	0.81018	0	2.98224	0	0	3.37293	0.661483	2.04302	2.23972	0	0
NCU01684	0	0.122863	0.142407	0	0.296476	0.494816	0.62315	1.20812	1.73265	1.52882	1.42232	1.84671
NCU01686	0.789119	0	0	0.637983	0	0	0.43848	0.419689	0.872993	0	0.596717	0
NCU01688	0	0	0	0	0	0	0	0	0	0	0	0
NCU01689	154.482	164.543	169.201	178.357	162.018	186.273	142.817	144.569	162.905	163.023	147.919	184.046
NCU01692	670.948	725.145	743.621	726.481	691.978	798.544	587.041	621.721	710.687	694.045	724.086	745.289
NCU01695	22.5796	23.6391	23.2951	23.8374	22.7085	22.638	22.4587	21.6406	25.0884	16.8201	21.0661	22.4749
NCU01696	23.2443	23.2556	22.7291	23.3182	23.3436	22.4681	19.7184	21.0581	25.8763	24.2993	25.7576	25.7923
NCU01697	41.4758	36.3945	50.1514	54.7746	59.5854	55.2706	14.8354	14.8058	17.6913	4.20808	5.23154	6.35408
NCU01698	167.061	159.135	153.235	179.266	179.175	160.012	187.855	182.012	163.975	160.03	140.7	144.582
NCU01699	1.51628	1.57719	1.9056	1.89067	1.9629	1.82906	5.7917	5.86319	6.28934	1.13072	3.00014	1.23821
NCU01700	15.2315	14.777	12.9873	10.4694	10.9252	10.362	8.81759	8.05347	8.69955	12.3702	8.56905	10.4612
NCU01701	70.009	61.9593	66.0848	65.3953	67.5291	63.613	73.2949	78.0006	72.364	133.04	127.476	124.783
NCU01702	71.1747	84.522	95.5365	93.1784	85.8416	102.156	110.449	112.464	128.235	109.728	129.117	142.022
NCU01703	76.3917	65.5826	72.2172	80.0352	75.8555	69.0287	65.6122	57.9092	62.2054	37.8733	40.8578	39.4386
NCU01704	71.1307	67.2769	63.1423	92.4065	95.1327	88.3277	41.2601	39.6979	42.7689	28.7227	27.3518	29.5785
NCU01705	27.967	21.7968	22.8012	23.2616	21.8122	24.1106	20.2971	18.8863	19.3721	28.8551	23.3635	24.4211
NCU01706	3.83312	3.24109	2.59455	5.00878	3.88561	4.5649	20.1742	20.1207	21.3697	9.90957	11.4533	9.46187
NCU01713	39.3262	39.4671	39.121	40.5489	37.716	38.3911	34.2794	36.0373	35.4307	45.5347	40.58	35.7135
NCU01715	6.0854	6.14935	7.19285	7.57632	7.21952	6.90791	6.62032	5.87243	5.94658	4.09385	4.69487	3.4268
NCU01717	0.182702	0.182157	0	0.291671	0	0	0.0513874	0.272034	0.301997	0	0.0704464	0.0567566
NCU01720	395.791	416.497	436.003	283.133	267.828	294.027	182.519	196.499	175.676	60.2016	75.7213	76.0875
NCU01722	48.1319	61.1207	58.2142	48.5214	46.8609	50.1298	36.8709	35.3511	35.2641	33.7726	35.3623	35.6849
NCU01724	72.7471	69.7724	71.3517	62.9305	63.8539	58.8331	36.8893	33.5437	32.2697	33.9228	28.0212	28.3189
NCU01725	22.3454	22.9193	21.7209	23.0701	22.464	21.9665	21.2705	20.5106	20.6747	24.9715	23.5741	24.4233
NCU01728	34.4497	52.1362	50.0901	50.7807	43.8673	55.2852	80.9705	92.9232	94.6246	56.7832	92.6226	80.9709
NCU01729	44.9413	50.771	50.7575	55.8015	54.9041	59.7367	72.4974	63.7307	66.7923	43.0246	45.9151	46.3182
NCU01731	78.6027	81.1933	76.2666	76.3692	73.4948	82.9944	65.9463	62.0454	60.4959	43.7733	36.0273	37.0867
NCU01734	1.31382	0.435597	0	3.35825	1.6239	0.44589	1.09888	1.7425	2.17771	0	0	0
NCU01735	24.2349	34.2909	12.9899	43.4546	25.2801	32.0906	61.7145	75.2047	72.265	125.391	264.236	230.022
NCU01737	50.8196	50.1414	55.0704	47.8584	47.2124	53.7077	46.618	43.5233	45.7693	40.4837	39.525	42.018
NCU01738	79.3449	81.91	92.5421	82.754	76.4448	91.6314	73.5829	71.5569	80.7592	65.3948	66.0804	72.6606
NCU01739	113.417	105.525	100.906	104.152	112.263	98.2977	104.703	97.8505	88.174	64.73	56.6171	54.5343
NCU01740	396.068	394.24	384.237	442.25	455.34	446.825	1195.96	1090.96	1029.97	458.246	505.893	486.269
NCU01741	47.34	42.3804	42.0969	52.3023	52.6522	49.1713	91.848	86.8534	87.4566	77.6703	69.3228	69.7097
NCU01742	29.0538	21.4972	23.9863	26.2888	26.5859	27.0288	27.7673	26.6352	30.0467	21.5462	22.5373	19.8414
NCU01744	172.746	140.825	171.799	135.61	127.232	133.386	113.275	106.252	115.588	115.392	110.062	110.56
NCU01745	89.8423	87.5817	88.6626	88.4808	93.5988	82.9036	89.2533	82.3693	86.7166	81.1807	78.3072	79.5026
NCU01746	29.3021	25.7699	25.9327	25.2571	27.2545	30.1761	25.1531	25.5749	22.1533	15.7066	13.6986	18.1482
NCU01747	62.929	65.84	69.5227	71.3706	61.8533	68.0104	53.8396	56.9985	56.3073	47.3156	56.5074	48.4142
NCU01748	170.641	178.16	192.534	205.527	196.021	202.621	209.355	203.596	191.291	200.457	226.71	203.285
NCU01750	10.325	9.41948	11.9104	20.3414	23.0233	22.9083	25.9559	18.9665	23.0358	12.0083	13.3122	10.3424
NCU01751	36.9941	37.6766	40.2577	46.6207	46.9437	47.9737	42.3158	42.2926	46.6124	19.7792	19.4183	21.0572
NCU01752	708.339	809.481	987.334	843.014	695.964	910.634	662.874	709.774	728.598	416.578	473.078	487.951
NCU01753	59.6993	69.3077	65.886	92.0856	91.4445	84.8392	65.8319	64.4509	69.7351	67.8381	75.0557	65.6999
NCU01754	2515.09	3849.95	3343.87	4176.85	3369.17	3757.99	3646.36	4081.96	4103.32	714.552	1712.43	1563.34
NCU01756	247.958	265.53	280.77	312.374	306.949	319.451	285.373	290.948	267.919	251.728	233.137	232.134
NCU01757	8.97173	9.04699	9.50894	9.1891	8.63037	7.92321	7.43164	7.4972	7.46559	8.33662	7.82257	8.11826
NCU01758	25.9181	26.3497	27.2428	32.1062	28.8982	30.161	34.3898	36.1668	37.1608	57.6439	61.2231	59.2305
NCU01759	114.053	117.243	98.6118	118.717	121.037	114.821	114.31	107.279	107.744	96.1211	95.5513	86.4517
NCU01760	1.24084	1.42555	1.34859	1.07987	1.11819	0.82448	1.93754	1.44969	1.98969	1.29354	2.04732	2.10007
NCU01761	62.5332	57.5392	59.0047	58.2557	57.0229	55.5752	54.7281	53.1479	53.6027	73.7554	71.583	65.9883
NCU01762	21.5205	19.8218	18.7957	17.4375	18.8243	17.2375	15.9935	16.6327	16.1396	21.1101	18.1449	19.5366
NCU01763	41.063	40.1756	35.8138	41.3887	42.7772	41.2883	45.5945	40.731	43.5982	35.3997	37.623	34.0027
NCU01764	36.289	29.9588	28.3149	32.1984	37.913	37.3306	27.2767	28.8897	23.2253	30.4217	22.8161	27.0448
NCU01765	436.238	464.424	493.475	509.972	501.267	516.479	373.493	348.458	355.784	163.266	230.676	180.363
NCU01766	85.5309	86.5752	84.9605	91.237	88.5366	91.3104	112.822	106.882	115.233	71.3149	67.9463	66.7218
NCU01767	115.352	102.127	110.21	117.858	114.824	115.312	152.154	132.365	149.07	103.47	98.9859	101.828
NCU01768	256.679	282.52	312.705	359.729	326.436	375.967	224.455	224.14	244.471	165.281	177.849	188.736
NCU01769	12.8842	9.75302	11.4287	9.91037	9.6167	10.117	6.72673	5.57669	6.45852	1.63765	1.37746	1.68702
NCU01771	21.8885	18.802	20.6568	20.2855	19.1738	20.0589	19.8771	18.462	15.4327	20.1647	18.9526	16.8848
NCU01772	21.8067	24.5311	24.5057	20.4846	19.8953	17.4955	18.0929	20.4827	16.8545	27.3604	25.395	28.5294
NCU01776	2176	2142.3	2156.9	1956.21	2010.02	2081.85	1439.41	1517.61	1616.29	2111.22	1856.78	2192.31
NCU01777	60.4942	70.3908	73.9831	79.4502	67.3154	79.5337	83.1003	78.0724	85.6932	36.7955	42.1117	41.7413
NCU01779	62.8224	60.9457	53.7902	55.0345	56.9576	55.7473	67.3882	61.3462	65.3787	84.823	85.8896	89.6016
NCU01780	11.2667	11.7545	9.82591	10.9609	10.9116	10.9405	9.85654	9.58159	9.92437	17.5027	15.9879	14.7619
NCU01781	37.2504	39.7162	36.9982	40.6479	40.2134	46.2288	126.614	113.602	111.419	30.8674	43.6529	39.502
NCU01782	57.9616	72.5658	73.5956	87.3093	80.6073	93.2002	112.592	113.379	129.201	64.7187	83.3886	84.3298
NCU01783	30.2905	27.5499	32.8519	28.3013	29.4965	30.826	32.0076	34.0231	31.7751	26.506	27.2332	27.9108
NCU01784	16.8758	20.0962	16.7344	16.2144	18.4843	16.9465	12.861	13.9306	17.2443	27.1297	26.86	29.0025
NCU01785	28.1059	23.8576	21.9843	16.2913	17.5177	16.9939	15.4388	13.2262	14.0526	27.9292	27.136	26.3746
NCU01786	92.4497	98.4382	93.5935	68.3934	71.4073	74.0059	52.7415	54.1593	56.5517	92.8227	83.7119	89.0727
NCU01788	12.4059	12.3773	10.8618	9.76292	10.9914	9.76526	6.54592	6.38026	5.72929	11.8445	10.9626	11.4784
NCU01789	40.166	35.6232	41.8093	42.5739	39.5867	41.4286	21.3605	20.93	23.6796	21.8929	19.033	16.4182
NCU01790	10.4569	6.76612	10.1352	8.17337	8.8101	8.00159	11.9828	12.2094	13.4249	17.1327	15.2607	12.2859
NCU01791	43.7722	40.9801	40.8163	44.9399	44.3869	41.9297	52.5473	53.3282	47.9683	48.7596	52.6984	47.0158
NCU01792	264.969	280.67	283.728	277.798	285.133	276.341	277.01	275.512	275.691	329.28	296.083	308.675
NCU01793	123.706	122.137	116.654	126.965	130.034	138.344	141.688	147.96	140.052	144.602	125.211	127.405
NCU01794	209.444	179.995	167.461	194.415	198.325	201.794	249.093	233.976	216.559	179.654	159.676	166.653
NCU01795	86.8875	78.4668	70.5134	62.084	72.5942	67.1856	58.2694	55.4855	55.66	91.3733	74.2037	76.5373
NCU01796	23.4778	22.8895	26.2052	22.2091	22.668	21.4047	18.3943	17.7283	17.9194	19.5433	19.7852	16.4752
NCU01797	152.053	137.401	131.255	138.814	141.674	133.881	163.984	148.552	150.319	130.493	123.323	118.757
NCU01798	2.43065	1.36122	1.8251	1.83722	1.77634	1.78561	2.2328	1.86704	1.65695	0.880185	1.72846	1.50876
NCU01799	10.5827	12.6223	11.3146	12.8925	10.8907	15.5297	13.104	13.2014	13.9661	18.2808	15.0138	16.5227
NCU01800	94.4813	99.2011	105.532	97.9636	99.1653	110.788	82.1888	84.9889	99.039	135.457	137.905	135.739
NCU01801	148.204	147.792	127.597	119.151	135.638	115.078	100.891	122.054	94.1555	44.1878	65.1215	61.564
NCU01802	1.38759	0.496477	1.23347	0.426108	0.679643	1.06606	1.50033	1.43293	1.5876	1.46874	0.822578	0.862563
NCU01803	34.5135	30.5126	30.7915	23.4285	24.6302	23.6539	25.1157	22.9726	22.3393	27.3664	25.0426	22.7957
NCU01804	45.6863	46.1475	43.7031	36.5586	33.5612	32.0071	32.4686	29.2995	31.3091	43.4997	42.2609	40.3919
NCU01805	21.0379	15.4595	22.6782	19.0565	22.6926	24.1042	23.0926	24.626	21.063	25.5158	20.427	23.5731
NCU01806	54.828	47.8562	47.7945	41.9363	45.2977	41.4772	45.526	43.6904	39.9693	58.8792	48.3823	46.5023
NCU01807	69.3234	63.9383	60.9096	59.3025	69.0389	63.2314	67.9908	61.9153	59.4357	82.6476	75.4592	61.4511
NCU01808	871.415	686.788	787.626	714.901	731.991	730.183	1087.98	1039.32	1087.26	2254.68	1993.94	1702.14
NCU01809	29.0316	23.5976	28.5344	21.5982	27.6508	22.0701	19.3726	18.0535	22.2062	29.1858	24.9544	29.1307
NCU01810	46.7397	51.8877	52.0881	54.0932	54.3409	55.7738	68.1634	63.5187	67.602	49.5918	76.3523	70.6008
NCU01811	18.6256	16.7052	18.7183	19.5802	13.5494	14.1135	14.2184	16.5551	16.5347	25.3977	17.154	20.1732
NCU01812	4.28539	4.04011	4.99143	4.61455	6.10465	4.90904	8.46303	8.21886	9.27905	3.93122	8.45093	8.79497
NCU01813	75.3979	71.4532	76.077	76.3433	72.6105	68.916	84.6393	81.7465	83.2149	64.8035	55.6637	58.3074
NCU01814	59.6684	51.0975	55.907	57.6382	54.6731	53.7402	40.534	39.7481	37.4613	34.8962	36.8463	27.9431
NCU01815	78.585	66.7575	73.7881	72.3878	75.0024	63.972	53.7806	53.0558	49.9306	48.776	44.9275	44.2067
NCU01816	191.137	157.723	166.994	181.421	175.856	145.914	110.925	105.12	105.356	137.447	101.968	97.5604
NCU01817	59.5191	54.2462	62.5105	64.4361	61.6339	63.522	58.0807	55.4808	57.4935	57.0982	54.6255	54.9637
NCU01818	28.3324	28.9357	30.6393	23.1614	22.7209	23.9319	17.921	18.0982	15.2804	19.6114	19.6023	16.1597
NCU01819	11.4934	8.62061	9.24395	8.60488	9.24714	6.8373	7.80005	7.6663	7.46142	7.65345	6.27509	5.3678
NCU01820	125.726	130.747	131.61	143.098	136.343	150.964	119.977	123.192	131.542	110.01	107.678	109.049
NCU01821	198.848	212.577	193.984	204.234	202.336	197.771	140.244	140.534	145.087	141.522	135.882	133.945
NCU01822	107.399	109.282	100.445	121.447	122.651	119.336	118.025	114.202	117.868	94.6321	75.6759	80.546
NCU01823	23.7699	27.6121	25.6653	25.711	26.7321	26.5787	27.2548	27.2018	30.6915	28.0431	29.1494	26.0837
NCU01824	388.037	423.603	443.28	417.11	445.61	465.685	337.644	324.848	331.21	236.257	210.878	210.681
NCU01826	138.571	138.47	144.049	133.603	135.143	135.038	87.9647	89.5371	89.1803	92.6502	91.8322	83.9395
NCU01827	1930.14	1879.02	1825.32	1674.74	1781.13	1728	1391.17	1371.62	1375.25	2080.87	1667.17	1841.36
NCU01828	27.2821	21.4815	21.0221	20.0436	21.1516	20.6598	16.1215	13.5033	14.7583	18.4028	16.9933	17.4461
NCU01829	0	0	0	0	0	0	0	0	0	0.171486	5.30646e-08	1.77377e-09
NCU01830	1.97848	1.46065	1.94749	1.66751	1.05006	2.04949	0.49435	1.80418	1.33207	1.91579	2.37147	1.57167
NCU01831	29.7753	29.298	30.2811	31.8796	32.3172	32.5346	47.8745	44.0996	39.3727	36.3054	33.6584	27.9194
NCU01833	24.1988	25.0371	28.0196	30.5751	29.6381	30.4578	55.3981	49.2644	53.0637	42.7094	50.4207	45.7493
NCU01834	0.497012	1.20956	0.509843	0.529622	0.397293	0.663488	2.1384	1.07834	1.55046	0.303948	0.764122	0.722339
NCU01835	998.512	1158.26	1130.19	1197.34	1123.42	1339.93	1551.82	1713.26	1627.41	1219.09	1581.43	1562.1
NCU01837	0.576675	0	1.32268	0.929062	1.41371	0.390047	1.60091	1.50756	0.953532	0	1.74822	0.726442
NCU01838	129.781	112.001	109.807	116.51	117.666	112.745	126.49	111.312	113.884	99.3414	94.5443	92.2404
NCU01839	41.6815	37.0021	38.1261	34.4426	34.1036	30.8629	24.0542	22.2228	21.7405	19.9088	21.3269	18.0285
NCU01840	17.4679	17.3566	16.9253	13.8914	14.0635	13.2889	14.7871	12.8409	13.2839	12.4141	12.3262	10.3373
NCU01841	33.1277	29.1734	35.8382	26.657	35.8527	26.9411	26.5492	24.6771	23.5033	36.2054	26.9297	20.5395
NCU01842	30.8312	34.3841	32.1909	33.2534	33.5724	32.4243	39.718	36.4039	39.4053	28.3419	23.2655	26.3828
NCU01843	153.576	143.657	155.048	151.444	160.236	161.799	162.775	159.158	156.41	158.816	150.326	155.008
NCU01844	2.40469	1.60645	1.39	2.09691	0.847857	2.05936	1.1918	2.84769	3.25137	2.24394	1.12238	1.23138
NCU01845	116.34	104.836	116.227	120.622	115.316	127.632	153.991	154.589	163.838	82.4027	120.94	113.635
NCU01846	52.6114	66.2594	61.6592	72.0821	58.0652	74.5241	121.558	121.507	121.512	78.2634	101.967	106.808
NCU01848	0	0	0	0	0	0.25242	0	0.192436	0	0	0	0
NCU01849	2.59608	1.72352	4.23089	3.29457	2.56106	2.24127	4.45828	5.49669	4.54039	3.78232	3.87604	4.18339
NCU01850	39.9795	38.2299	42.9263	44.4591	42.9083	42.8662	50.4999	47.2584	51.5156	36.8422	39.6602	37.2019
NCU01851	1.79165	2.11271	3.21386	1.4327	4.30707	3.72571	4.46401	4.20289	2.41008	4.20004	2.90342	2.97928
NCU01852	2.95587	1.57005	2.04756	3.77864	2.83167	3.05584	3.15356	3.83978	4.80134	3.66055	1.81917	1.74801
NCU01853	0.208289	0.230839	0.321209	0.276996	0.220443	0.092315	0.195416	0.206223	0.114792	0.0636925	0.0535916	0
NCU01854	68.0452	68.6642	66.6643	67.8492	67.9819	64.0818	83.492	75.6396	76.2041	78.717	72.6617	68.928
NCU01855	48.3271	44.6835	51.0865	40.077	47.885	45.4593	50.1995	55.3257	58.5716	163.126	115.909	134.172
NCU01856	490.826	439.865	536.796	491.819	518.584	493.595	590.784	570.294	472.085	222.425	261.547	225.216
NCU01857	45.7714	48.1486	46.9682	47.1789	45.6647	47.6117	53.5145	47.6976	49.5881	50.8419	46.3627	48.4014
NCU01858	23.0518	18.4701	21.5029	20.7204	19.7436	20.6015	25.0678	21.9678	22.0771	15.1957	15.4379	13.4696
NCU01859	435.102	411.754	404.366	396.478	393.168	373.878	291.703	273.454	264.756	199.221	193.424	155.529
NCU01860	0.960782	0.638257	0.924956	1.43865	1.6266	1.44019	8.09956	7.59566	9.98861	13.2205	13.5976	14.8632
NCU01861	10.4632	12.6754	8.4899	26.2063	30.35	19.1394	71.3913	83.9335	97.093	301.828	293.774	306.674
NCU01862	9.60379	9.08508	8.833	8.0901	11.0717	9.63262	10.8157	13.7155	13.1843	9.13858	15.6614	14.5494
NCU01863	0	0.385577	0.223282	0.699562	0.234546	0	0.812727	1.62572	0.480099	1.06789	1.11302	1.27349
NCU01865	13.9765	12.9852	11.7466	13.3052	13.7821	12.882	14.6856	13.5278	13.5007	15.9882	17.7309	13.7021
NCU01866	0.358086	0.23802	0.275981	0.57164	0.925119	0.476516	0.856137	0.444213	1.43044	3.69555	3.79724	4.11561
NCU01867	2.02761	1.68211	0.90991	2.29581	2.97217	1.12797	1.3274	2.36972	1.48824	0.61999	0.519478	1.36833
NCU01868	5.61466	3.40808	4.26537	3.89648	3.55555	3.84278	10.165	10.4074	8.51951	7.6887	10.6722	10.4111
NCU01869	2.09248	2.77792	1.61005	0.385892	0.643106	0.322249	1.71654	2.33583	1.32923	0.295306	0.99006	1.10265
NCU01870	3.60492	2.71959	2.85293	2.56668	2.55733	2.13999	3.94535	4.54873	4.45532	5.80959	5.78385	7.14444
NCU01871	391.033	511.316	577.627	796.682	757.913	970.642	1025.45	1089.85	1115.06	592.459	963.751	913.825
NCU01872	0	0	0	0	0	0.313295	0.924428	0.596157	0.650816	0.430182	0.18036	0.587324
NCU01873	9.73498	10.2729	12.9353	10.5706	12.3632	12.5615	37.4926	41.5672	42.1155	11.6893	24.5687	24.7928
NCU01874	10.5351	11.1377	8.9269	4.85309	6.57199	4.17371	10.1168	7.78995	8.25593	5.89668	7.40807	5.56343
NCU01875	0	0	0	0	0	0	0	0	0	0	0	0
NCU01876	0	0.285714	0	0	0	0	0	0	0.474749	0.395275	0.328199	0
NCU01877	1.44139	0.318601	0.553624	0	0	0.482596	1.61384	1.82047	1.85092	0.440892	0.368308	0.450099
NCU01878	53.3916	56.6924	54.6726	66.8045	60.9432	68.1322	67.6937	61.7609	71.3014	53.7217	50.5675	54.8959
NCU01879	88.7002	80.2941	87.3812	105.596	103.812	106.827	119.523	113.829	111.004	86.9871	84.4496	71.7633
NCU01880	1.94075	1.01263	0.426877	1.55036	1.5483	1.01667	0.700768	1.66047	0.687046	1.14449	2.88053	1.29399
NCU01881	57.5793	56.5799	57.6212	47.8933	49.2881	44.8855	24.0185	20.2158	22.0203	14.3582	20.3045	12.9084
NCU01882	116.187	102.746	110.09	75.3683	72.4047	72.739	59.5444	58.8186	58.8369	51.8591	48.1653	51.9664
NCU01883	62.3603	70.0338	65.1645	56.8395	56.5749	54.3075	40.0752	37.4396	37.4472	45.0443	41.584	43.9057
NCU01884	7.89	7.90503	7.83108	6.90733	6.59626	6.29525	6.66666	6.69945	6.81583	7.59119	5.50103	5.7903
NCU01886	283.431	306.382	328.04	180.615	167.512	175.746	209.337	201.421	199.149	102.264	134.792	126.883
NCU01888	13.5546	14.9611	14.5999	10.8108	9.65836	11.0768	9.19825	8.42781	9.1221	14.1707	15.2348	16.5975
NCU01889	23.4445	23.6289	23.9669	35.3445	35.4644	35.3224	17.5381	17.2349	16.1091	17.9	19.0088	19.8094
NCU01891	10.5347	13.7779	13.5513	37.0655	44.5916	33.3626	63.1084	55.9965	49.5168	41.2515	54.2896	49.7377
NCU01893	11.0222	10.448	11.5688	18.602	16.7202	15.6474	26.8879	24.1518	21.2794	26.3421	20.1751	21.2768
NCU01894	191.57	160.972	164.37	128.04	124.348	124.409	87.797	76.3713	85.4073	176.375	121.421	123.807
NCU01895	34.4586	44.5181	44.2276	50.4266	49.6853	53.8613	35.8859	35.9731	40.5033	27.6472	29.6226	31.1975
NCU01896	5.0463	4.80946	5.83937	3.36718	2.88425	3.12631	3.2252	3.71406	4.33316	5.20803	4.27352	4.63589
NCU01897	79.4851	74.4683	80.0539	67.0753	62.1673	54.9305	46.8494	47.7894	51.5615	69.5129	78.5998	59.5289
NCU01898	118.806	130.022	123.763	99.4183	100.807	77.4036	37.6664	36.4526	28.9306	17.5326	16.1312	15.8898
NCU01899	2.72364	2.55765	1.89491	2.17266	2.15941	2.80295	1.8949	1.47772	2.06064	1.71472	1.23752	1.92199
NCU01900	6.11193	8.22301	6.73579	7.261	8.31852	8.3795	5.09873	4.96215	5.63815	5.75815	3.55557	4.21843
NCU01901	18.7954	19.118	20.9077	15.6422	14.9432	18.9528	12.9191	13.1976	12.3117	10.1407	13.5786	10.7561
NCU01902	173.6	179.167	153.89	178.498	181.353	196.143	148.682	151.874	141.645	158.724	140.736	131.61
NCU01903	4.31214	5.58373	5.72619	3.92632	5.50906	6.7862	15.8293	15.4148	20.4683	12.2828	15.5197	14.4804
NCU01904	88.9165	103.41	109.757	118.13	138.93	120.319	50.0834	49.0773	47.5092	24.7357	19.4124	18.2871
NCU01905	16.9326	18.426	16.4045	28.8533	29.4596	29.9237	10.1353	9.98556	10.147	5.17773	2.90077	4.92303
NCU01906	22.0212	23.798	19.8726	41.6533	47.4237	38.7579	6.24798	8.67278	6.33932	4.09484	3.67052	4.6851
NCU01907	52.8027	52.6463	48.2092	58.6151	56.5252	58.2317	61.5541	61.217	58.0898	51.3696	49.2059	47.3776
NCU01908	42.8577	43.7145	42.8962	35.59	33.2003	34.407	30.7686	28.9719	28.7924	29.5536	39.9489	34.7379
NCU01910	23.301	28.135	28.4027	22.7501	20.7178	21.8867	10.8611	11.354	12.2685	7.96273	9.81381	10.7308
NCU01911	34.0488	43.5916	43.1431	43.5351	42.9775	46.5724	52.843	57.4793	63.0741	67.7346	109.076	108.251
NCU01912	169.05	194.326	204.506	216.286	189.001	204.394	192.385	192.84	213.867	176.63	161.293	164.124
NCU01913	61.9232	60.7553	65.0185	59.4969	59.5468	67.4064	62.0376	58.7034	59.9487	55.0238	56.3295	56.6082
NCU01914	120.533	123.434	120.414	123.422	122.336	121.378	128.168	131.056	130.261	137.232	121.369	130.481
NCU01916	35.747	28.9463	32.0988	20.4097	24.9684	23.8534	24.4851	24.1102	23.1167	59.6053	50.4347	55.5983
NCU01917	0.838511	0.446177	0.38805	0.981073	1.10821	0.891421	1.32221	1.32621	1.32495	0.717946	1.12252	1.3182
NCU01918	137.975	136.634	130.072	139.491	135.194	143.392	148.644	131.349	141.063	127.868	116.213	111.693
NCU01919	161.84	151.141	145.315	163.35	170.834	160.955	164.624	148.683	155.759	127.148	120.861	118.863
NCU01920	29.0861	27.3019	26.1596	23.6176	22.2844	20.8712	18.869	20.2788	16.1054	18.3565	18.0992	16.2353
NCU01922	21.3282	20.9101	21.401	19.4249	21.1181	19.8888	24.4955	22.1489	22.6709	47.803	33.483	31.6855
NCU01923	0	0	0.459659	0.796884	0.159711	0.666093	1.1173	1.40265	1.53549	0.182825	1.22392	0.994267
NCU01924	90.0934	97.495	101.691	123.208	133.766	136.105	303.138	322.61	306.116	151.657	239.549	242.89
NCU01926	2.85898	2.5523	2.39274	0.782298	1.03835	1.08665	2.34417	3.32063	1.48539	1.34883	0.756219	0.963953
NCU01927	51.9789	51.1315	51.5709	45.1803	44.1936	45.9055	46.8628	40.2631	43.2911	34.4912	35.2272	34.5627
NCU01928	51.9722	44.0626	40.9837	49.531	49.0482	50.2635	85.3701	78.2212	77.2481	60.2893	55.2438	55.523
NCU01929	75.4774	78.3117	80.8043	75.2497	74.2504	78.0967	75.9892	78.1575	73.9183	66.3832	68.166	64.2558
NCU01930	130.816	140.604	139.684	131.526	128.222	128.236	127.893	120.645	119.036	117.452	104.527	109.039
NCU01931	3.29053	2.88124	2.47472	5.44426	6.18426	4.80416	7.99375	6.40471	6.19158	12.9579	10.2788	12.1123
NCU01932	34.5011	38.4125	39.41	40.4929	38.0792	41.319	42.5159	41.1375	44.0168	30.7156	33.8902	33.4417
NCU01935	23.0962	18.22	19.9413	19.9445	20.4983	18.9299	34.0047	31.7305	28.658	24.1909	22.4525	18.8463
NCU01936	27.086	23.1755	22.2955	25.0103	22.2071	20.306	27.1422	24.7664	26.6975	22.5073	19.5987	18.0527
NCU01938	35.0398	45.1539	43.843	42.1446	38.7413	44.727	38.5546	37.3866	43.8868	26.7409	29.8549	30.359
NCU01939	157.162	159.185	175.829	146.566	146.499	153.09	122.778	120.634	126.824	148.299	148.719	153.39
NCU01940	81.0367	96.0108	100.706	91.0711	90.1606	93.6441	106.991	107.439	107.696	108.219	125.064	110.883
NCU01942	0.548159	0.364221	0.253366	0.700291	1.1346	0.876074	0.924522	1.6904	1.08706	1.81027	3.21015	2.38548
NCU01943	0	0	0	0.577819	0	0	0	0.121541	0	0.441507	0.553223	0
NCU01944	16.5871	18.2165	15.5699	13.1387	12.1263	12.7092	17.6834	17.716	16.4957	11.3177	14.9971	11.1735
NCU01945	89.6036	75.3241	81.8269	74.3289	74.7058	69.7664	62.8071	58.1154	59.1689	61.9492	55.1944	51.6793
NCU01946	10.8607	12.1904	13.4007	14.8767	13.132	9.09954	9.74629	12.9223	6.4741	11.4897	8.83495	5.27749
NCU01947	31.0943	30.4202	33.4124	26.4511	25.4164	28.6994	32.2514	30.9962	38.0104	22.9259	21.8375	21.427
NCU01948	1635.38	1857.46	1758.69	1583.41	1495.16	1588.62	1066.52	1200.27	1311.31	1812.92	1494.13	1856.19
NCU01949	2486.56	2355.19	2247.2	1971.53	2016.69	1887.96	1514.59	1546.47	1672.01	2503.38	1908.16	2159.1
NCU01950	32.4884	28.0835	27.9098	27.2382	30.0844	27.8329	28.9638	30.1389	25.9489	32.0225	28.5244	29.1585
NCU01951	4.64773	4.3609	4.34459	4.99504	4.66077	3.69777	6.28072	5.80305	5.28447	4.58156	4.10715	3.88382
NCU01953	90.4649	104.789	101.535	112.3	108.985	122.812	129.376	124.149	117.639	65.0175	72.3158	65.604
NCU01954	27.5383	23.8888	26.6022	24.7802	24.8803	27.5799	32.8075	31.4151	34.313	28.9714	33.6828	27.5143
NCU01955	94.9758	91.8946	91.1067	106.778	109.191	104.662	113.749	115.395	120.288	86.2035	92.7156	91.4695
NCU01956	125.909	126.538	124.538	133.627	126.514	135.658	122.603	116.641	118.753	114.061	113.329	105.028
NCU01957	2.44443	1.78676	2.63664	1.56023	0.875681	0.162795	2.13266	2.49033	1.88377	2.35299	3.10964	2.05191
NCU01958	2.51091	1.84317	2.23854	0	0	0	19.6744	19.574	19.8689	0	0	0
NCU01959	0.152436	0	0	0	0	0	0.085583	0.152407	0.0839307	0	0	0
NCU01960	0	0	0	0	0	0	0	0	0	0	0	0
NCU01961	7.5867	11.5567	12.101	7.60519	7.71801	6.76677	11.9013	13.0257	12.2225	15.2283	15.419	14.4502
NCU01962	608.043	620.783	569.87	667.768	695.881	710.064	535.066	547.192	537.831	708.211	647.417	595.087
NCU01963	19.1429	21.7933	19.692	20.2966	22.1838	22.896	17.3688	17.6605	18.2737	19.2687	19.1663	17.0309
NCU01964	87.9831	87.2082	97.6675	96.321	82.2228	87.2633	71.4432	73.0903	78.8115	53.8229	61.0082	57.6125
NCU01965	294.229	308.656	326.424	278.69	263.036	296.212	211.958	209.757	234.522	213.451	203.379	219.364
NCU01966	2040.81	1959.75	1933.28	1780.87	1809.32	1736.19	1473.28	1485.43	1499.79	2124.96	1852.6	1994.28
NCU01967	47.5215	42.7484	46.0246	32.5052	28.7506	35.0907	32.0657	32.6177	27.8068	37.1285	33.8118	31.5321
NCU01968	17.424	14.2156	17.1566	50.8289	57.4877	52.3335	26.7863	26.8761	27.5954	86.8482	116.483	97.3564
NCU01969	14.3659	15.5734	13.8026	22.3973	20.8964	20.6206	24.9408	19.4088	21.5726	32.8318	29.4106	27.5599
NCU01970	27.8648	25.717	27.5408	62.5865	69.874	63.3816	22.7257	29.9755	25.9928	29.1086	26.6876	24.7838
NCU01971	18.8062	16.4365	17.6838	21.8662	19.8346	20.2186	30.1508	28.6105	29.0345	18.7394	17.1356	18.7287
NCU01972	5.1267	4.98968	3.59825	17.5381	31.0064	17.3617	1.49344	1.77208	2.16897	1.84761	4.30646	3.24213
NCU01973	10.9966	12.7991	11.5418	9.89733	11.3949	11.8777	10.4611	9.4495	8.10977	3.63302	4.01794	4.53888
NCU01974	22.7072	20.6659	17.4105	16.1539	14.8193	16.0515	20.3905	18.837	16.6588	17.7701	19.3232	16.1228
NCU01975	144.175	133.801	127.735	121.315	122.528	118.041	125.634	126.479	111.31	99.4294	99.3964	91.6292
NCU01976	7.84922	7.64898	7.83054	5.97538	5.77738	6.00146	9.02402	8.01812	8.41427	6.90979	9.8656	7.96614
NCU01977	760.691	615.034	727.408	399.165	407.924	395.715	333.139	336.238	285.464	284.365	287.96	275.589
NCU01978	5.57554	5.90317	6.45054	4.81099	5.27889	4.99007	3.81265	3.54352	3.60634	19.1546	18.4103	16.9119
NCU01979	3.2699	4.56228	1.35627	1.31285	3.13559	2.54626	2.6384	1.71667	4.8682	4.56386	4.48559	2.50545
NCU01980	7.47448	6.77598	7.16885	5.89337	4.38558	6.90907	6.7235	5.8625	6.77756	5.11511	6.6155	7.61695
NCU01981	770.985	776.874	741.356	634.707	624.27	638.438	772.751	742.146	747.821	691.588	588.503	588.101
NCU01982	12.1589	16.5217	13.9829	14.989	12.9815	14.0645	11.9414	13.3712	13.0957	15.4807	12.1729	12.3431
NCU01983	132.975	127.487	128.463	101.397	111.295	105.382	83.8025	84.2458	93.7255	153.897	145.411	149.946
NCU01984	37.4042	37.1377	42.7979	35.9039	31.9223	35.3864	27.9737	28.9762	29.8813	21.7521	23.1228	22.5505
NCU01985	385.05	431.947	426.621	338.931	341.769	379.405	230.172	231.025	241.944	246.667	237.563	260.417
NCU01987	0	0	0	0	0	0.0747512	1.19882	0.78181	2.22578	0.823706	1.38364	1.18633
NCU01988	0	0	0	0	0	0	0.490153	1.81917	1.69415	0	1.33793	3.86629
NCU01989	17.4736	18.8734	17.675	22.5196	28.6518	22.3458	220.958	212.602	228.106	313.829	299.121	288.879
NCU01990	66.2643	59.3482	63.2204	66.1082	68.087	69.2315	72.2349	61.2504	61.7015	63.2699	58.0114	52.8968
NCU01991	60.2015	57.0915	55.738	55.5095	56.5513	60.334	60.3842	57.9916	58.0556	56.252	52.6203	52.5027
NCU01992	190.994	235.143	257.657	276.384	221.44	286.272	212.12	214.611	262.979	166.027	185.233	199.319
NCU01993	71.8738	68.972	73.461	50.9541	56.8905	53.2152	34.2753	37.2734	32.3248	37.3077	34.5652	36.912
NCU01994	49.6284	55.8935	46.5745	46.1119	45.5813	44.9672	48.2096	45.1959	42.7613	41.715	41.0648	40.8481
NCU01995	0.0880365	0.117039	0.542824	0.140536	0.069975	0.0585728	0.099056	0.0873537	0	0.323044	0	0
NCU01996	36.5009	37.0114	42.1089	30.5261	31.9608	32.2201	40.6104	41.032	40.8757	24.1374	23.3958	20.3594
NCU01997	36.0541	34.146	35.7138	29.4178	31.101	27.0573	65.859	67.3234	72.6545	77.0595	71.6095	67.0586
NCU01998	39.0437	36.7405	40.3796	18.5085	20.1048	19.4499	16.479	15.9577	17.7687	2.73401	4.5346	3.55893
NCU01999	31.235	33.7048	32.7495	31.4445	34.2323	34.8602	29.219	24.9988	24.6577	27.5424	25.3083	24.6271
NCU02000	63.58	65.7179	78.0048	77.8578	78.578	76.5693	82.8924	78.7331	80.5242	73.7622	55.1134	63.0779
NCU02001	55.2057	49.0048	46.7461	47.9992	45.552	47.5801	57.2046	53.6263	53.1022	45.3964	42.2565	42.53
NCU02002	18.194	19.1411	19.9087	16.997	17.1639	16.2892	14.7597	15.5785	15.8344	28.5739	28.9135	33.0356
NCU02003	13527.1	15956.8	14764.1	13385.6	13703.9	14212.5	10836.9	11217.8	11254.7	11221.8	11805.8	12156.1
NCU02004	134.147	134.632	140.797	148.106	140.649	170.333	339.699	318.453	329.185	178.561	206.467	207.998
NCU02005	94.586	100.813	87.6026	86.6949	87.5249	98.236	146.356	140.114	126.804	104.411	93.7065	87.0477
NCU02006	30.8071	32.1903	32.9878	34.1714	33.8125	35.1543	38.3218	35.1061	40.6663	28.5281	24.9581	26.4075
NCU02007	176.908	177.395	172.095	155.655	160.388	164.373	184.652	170.284	172.243	236.636	197.128	194.425
NCU02008	39.9515	32.2407	32.8549	15.2497	13.269	12.9795	49.6528	40.546	47.1525	15.3616	18.9559	17.943
NCU02009	162.187	159.998	188.131	260.181	247.288	263.874	284.839	276.116	248.71	188.209	235.138	226.607
NCU02010	278.22	250.797	290.755	223.553	203.435	232.076	223.236	228.064	233.661	179.341	195.851	209.035
NCU02011	133.13	145.428	138.636	146.338	149.854	151.431	121.894	119.945	124.801	127.369	124.41	131.509
NCU02012	44.1254	47.8752	48.7113	46.2943	44.1091	46.6531	42.6688	43.6225	50.0791	37.4186	42.2395	41.1521
NCU02013	200.21	182.641	179.763	205.079	200.665	186.44	166.194	161.84	174.494	251.551	214.279	211.41
NCU02014	14.0197	12.0941	14.1087	15.6185	14.855	14.9096	17.2238	16.7086	18.1233	15.5576	17.9442	17.9961
NCU02015	54.7677	56.4879	55.6976	56.8276	50.8013	55.9576	61.8901	60.9764	55.9717	53.7815	59.2394	50.6108
NCU02016	516.646	529.674	511.067	484.79	498.866	528.084	496.793	529.801	477.644	592.316	497.203	515.672
NCU02017	58.1202	51.3088	48.2807	57.6056	59.7492	54.8265	64.5913	56.2007	54.8297	45.4917	45.0444	40.5435
NCU02018	133.724	127.691	122.48	123.217	137.499	121.389	99.0202	92.556	84.4416	160.208	123.502	124.217
NCU02019	17.0393	12.5268	17.532	9.72646	10.0683	8.80592	13.5994	13.5182	11.2235	12.4874	10.3488	10.233
NCU02020	105.668	92.4238	108.899	81.4869	81.3757	75.1894	54.1859	46.794	36.3348	40.6009	48.2523	39.7147
NCU02021	0.470123	0	1.44171	0	0.766696	1.26979	0.261949	0.243917	0.259173	0	2.14593	1.77411
NCU02022	5.94482	5.58407	7.27883	1.51575	0.923752	1.58848	4.27904	3.30385	3.00638	0.899564	0.804488	0.912932
NCU02023	0.144716	0.288674	0.111578	0.115478	0.861713	0.481102	0.366551	0.179162	0.23926	0.199137	0.390915	0.80869
NCU02024	49.1748	48.2453	40.9752	39.6537	40.0875	37.4505	38.9736	38.0528	36.8138	28.8555	25.2446	22.7512
NCU02025	57.0609	52.5801	55.5122	59.594	62.8883	59.8196	63.7385	65.5954	62.8794	56.2566	58.4858	54.8959
NCU02026	39.2692	38.4357	42.6226	60.4987	58.3874	62.6237	73.7854	75.4148	84.2904	54.4505	63.758	59.4563
NCU02027	139.68	114.267	116.832	115.232	125.685	124.539	69.9348	77.4904	86.5956	58.0568	49.4287	46.7923
NCU02028	71.048	78.2275	89.2262	79.4956	73.4627	87.9822	53.9471	56.9604	60.5908	28.109	36.4936	37.0555
NCU02029	0.927945	0	0.714106	0.123581	0.123528	0.309549	0.260471	0.38667	0.425757	0.851231	0.237887	0.481477
NCU02030	1.21445	0.87432	1.01372	1.77751	1.61037	1.41478	0.284561	0.20115	0.223021	0.37136	0.702106	0.817691
NCU02031	20.9429	24.192	22.254	14.8851	14.6637	15.7655	9.78673	8.80928	8.47367	3.73007	3.35545	2.55775
NCU02032	0	0	0	0	0	0	0	0.0871011	0	0	0	0
NCU02033	33.887	38.421	36.4887	30.2002	28.6013	31.7673	27.7755	26.8922	26.631	22.0585	24.9195	24.1866
NCU02034	1.26994	0.614292	0.756869	2.16438	2.10592	1.34251	0.552609	1.28416	0.795438	0.900237	1.64943	1.61206
NCU02035	2.41252	2.09104	1.93951	2.51275	2.58773	1.67628	4.54139	7.09138	7.04971	15.8768	14.4707	15.3219
NCU02036	14.4477	14.5631	17.4835	15.0121	15.4854	15.0294	20.5329	18.8055	20.8032	16.0333	15.3733	16.8137
NCU02037	0	0	0	0	0	0	0	0	0.184746	0	0	0
NCU02038	25.4508	26.4679	27.7024	23.2844	25.6238	21.0983	19.4014	17.1014	19.1586	25.7742	20.7829	19.4285
NCU02039	21.0907	20.7857	19.7059	17.8152	18.1034	18.1769	13.961	12.8883	12.9109	16.5749	15.6968	14.2878
NCU02040	0	0.21001	0.162326	0.0841095	0.586882	0.140281	0.533108	0.680832	0.754457	0.0966407	0.568338	0.458385
NCU02041	318.52	368.986	362.572	412.913	367.135	417.611	752.78	743.059	724.591	842.104	919.521	845.809
NCU02042	13.7894	12.3866	16.3238	4.51998	4.49964	4.42229	13.2553	15.4634	13.4783	8.28266	5.8256	5.55685
NCU02043	25.7158	20.38	24.3027	26.8809	30.9502	29.7103	15.2273	14.7477	14.6492	26.3502	23.8662	21.5282
NCU02044	274.795	291.15	279.548	277.684	285.098	308.842	210.693	219.897	232.756	332.279	289.177	319.533
NCU02046	38.1328	35.6656	37.8847	67.9827	70.6417	79.3758	63.9765	61.0536	62.9215	25.0658	41.1315	36.8979
NCU02048	35.3459	32.8601	37.5866	39.9464	32.563	36.8233	25.0851	22.6941	27.4321	38.011	35.5873	36.1799
NCU02049	13.169	15.7061	16.6192	31.8334	32.8601	33.0858	15.8837	15.6307	18.766	24.1329	22.2318	24.5555
NCU02051	11.3136	9.51058	10.9057	2.34479	2.44137	1.98045	2.1819	2.42788	2.30632	1.86054	1.80251	2.21046
NCU02052	18.9551	20.3026	20.9554	25.0511	22.8666	23.2073	21.9134	20.8205	21.1623	22.5968	21.3589	20.7312
NCU02053	9.09796	8.96199	9.23844	4.52309	4.02441	4.73333	11.2069	8.74296	9.48875	7.87659	6.60546	6.54643
NCU02054	28.0167	30.1869	30.5057	34.7305	32.3191	33.2193	32.2151	28.2041	28.4484	31.9293	33.1025	31.4913
NCU02055	46.741	40.3551	45.1165	41.5087	40.661	43.9963	40.1314	36.9011	42.8954	39.9636	35.7342	34.9015
NCU02056	16.8939	15.5003	17.4615	16.3655	21.0875	18.1498	12.3321	12.3136	13.7415	18.2049	15.372	18.1856
NCU02057	26.5036	33.5733	33.939	40.3698	36.1648	41.8411	46.3993	41.6352	48.9451	21.9467	26.7593	24.5035
NCU02058	9.89799	8.15549	10.692	10.2832	7.74123	9.74125	9.65202	7.78022	9.9337	5.04329	7.29477	7.63581
NCU02059	97.5087	80.1146	98.1429	95.4139	90.1242	102.474	111.537	107.604	116.007	167.506	170.566	139.386
NCU02060	5.12031	4.12638	4.00718	6.25306	7.08598	6.08806	6.8983	5.99698	4.78824	5.90707	5.98622	5.49233
NCU02061	7.71265	6.95108	5.0894	0.550101	0.109868	0.275466	5.95673	6.32316	5.83998	0.252682	0.105998	0.171408
NCU02062	1.03973	1.37799	0.997854	2.49791	1.25462	2.78496	1.30849	1.31537	2.5729	4.05354	4.7771	4.05908
NCU02063	31.2779	39.9176	34.7934	37.2926	31.0272	38.3016	23.3054	28.3811	28.5369	22.2711	24.5487	26.7326
NCU02064	234.713	265.343	249.145	260.292	245.098	279.376	224.479	231.268	246.062	246.246	236.542	239.521
NCU02065	10.0337	11.1683	11.2271	11.7278	9.25218	13.264	7.63817	7.40886	9.00842	11.0729	11.5503	13.0358
NCU02066	50.4332	52.0828	58.4927	41.8161	44.005	49.171	34.1776	39.5465	42.0798	73.8572	76.549	79.4608
NCU02067	10.7112	9.44238	9.35614	9.70146	7.86686	13.4851	10.5613	10.299	10.9924	14.495	17.3328	16.628
NCU02068	24.379	25.963	29.3765	31.1053	25.3536	31.025	25.5136	24.2548	28.6008	18.496	21.16	21.6875
NCU02070	27.921	30.1888	30.7511	37.4259	32.9483	35.9395	29.6259	27.0793	29.7993	22.1183	21.8595	22.6747
NCU02071	3.69996	4.13371	2.99443	1.24568	1.24797	0.520555	18.5613	30.6234	28.2923	119.684	100.471	103.081
NCU02073	6.51179	4.32521	4.12943	5.40493	6.51399	5.70104	7.17415	7.828	8.57918	11.01	11.404	10.5638
NCU02074	128.668	155.525	149.209	431.469	392.272	388.943	415.928	414.139	398.263	102.975	169.636	163.365
NCU02075	2136.07	2292.61	2342.22	2018.87	2184.37	2235.5	1589.63	1674.18	1604.24	2195.57	2189.1	2452.47
NCU02076	236.28	210.748	222.142	203.545	215.179	206.137	174.24	167.468	170.884	237.827	189.76	201.983
NCU02077	0.176596	0.0391509	0.317801	0.187846	0.280135	0.0782341	0.331474	0.116418	0.162229	0.216005	0.545492	0.438394
NCU02078	25.6411	29.2304	33.6575	35.6828	32.5906	37.6054	43.4112	44.4733	50.5781	33.1195	34.3634	34.4622
NCU02079	85.6401	90.2784	77.8297	76.3703	72.9343	79.7908	102.54	96.012	91.6254	106.811	83.561	74.6287
NCU02080	19.3155	24.2099	27.7319	11.0351	9.36389	13.2016	31.6388	30.6703	39.5912	38.5516	31.1029	39.9905
NCU02081	0	1.23767	0	0	1.57713	7.77807	2.05179	2.06099	2.09422	0	1.40455	2.38618
NCU02082	32.2528	31.3688	35.7597	39.46	38.381	38.2671	37.4655	34.4213	35.0854	32.2279	37.168	36.3476
NCU02083	23.2674	24.4358	27.4182	26.0786	22.5704	23.2988	25.6066	24.3103	27.9616	25.8857	25.8905	24.3636
NCU02084	60.252	52.8243	59.9493	68.8415	67.6998	59.7184	67.2247	78.2007	72.8728	21.6073	28.7696	26.9289
NCU02085	0.9104	1.76955	1.83592	2.96162	3.16865	3.53843	1.73452	2.08023	2.58587	1.34912	1.02703	1.47828
NCU02086	88.6989	81.6132	84.8606	89.4133	92.4287	99.3201	48.0501	52.8656	54.0229	10.5847	13.7357	12.0842
NCU02087	0.228873	0.355066	0.529346	0.365287	0.24235	0.152201	0.729916	0.793748	0.462464	0.279947	0.235482	0.521131
NCU02088	1.79044	1.09754	1.27235	0.550101	0.769076	1.19369	1.39248	1.44333	1.06182	0.758046	1.27198	1.11415
NCU02089	34.1449	30.0796	30.9538	25.7591	27.6544	24.6017	22.7684	20.1426	19.6784	19.2338	18.0403	12.6778
NCU02090	173.972	182.678	179.322	164.315	167.686	182.69	103.896	107.625	109.08	146.283	137.963	139.768
NCU02091	8.57717	10.0664	9.97709	15.7518	13.9398	12.4732	8.42531	7.72871	10.2086	7.86852	6.45786	7.03939
NCU02092	8.16527	9.73037	8.87818	11.5349	11.6016	12.5088	4.47052	6.19432	6.75105	2.80898	2.01444	2.25206
NCU02094	42.7941	43.0934	42.4835	38.0761	38.1822	36.3623	26.5395	26.0059	28.6961	22.2684	22.855	23.7578
NCU02095	38.8675	39.1107	41.5148	39.6067	39.9467	38.3779	41.2842	38.0609	39.3345	28.9179	29.9453	24.0256
NCU02096	33.1711	35.9816	45.1475	33.3121	28.6814	32.0896	3.88518	4.56234	3.45468	14.0502	23.6953	23.5087
NCU02097	8.32317	6.5027	6.75274	16.4227	16.4661	15.8683	5.62295	6.20695	5.57181	2.78369	3.89663	3.49385
NCU02098	429.774	304.768	404.692	147.343	139.133	124.281	75.6207	68.868	59.7938	51.2281	48.7583	48.7268
NCU02099	197.218	187.516	200.861	173.906	160.181	159.53	323.929	332.673	334.304	304	381.551	342.967
NCU02100	15.5097	15.936	13.1039	20.879	23.8915	22.0883	124.135	120.53	117.67	111.022	125.171	120.545
NCU02101	5.01109	6.26329	4.37487	5.18356	5.50174	5.63444	7.07082	7.48401	5.79752	7.27445	6.76251	5.8091
NCU02103	94.0788	107.118	111.22	101.978	94.3466	105.96	102.659	103.385	107.166	76.5511	81.8491	83.8622
NCU02104	20.2864	20.3597	19.6578	20.4543	23.2173	20.6772	19.4622	18.7128	20.1048	16.2116	12.4921	14.2346
NCU02105	20.8878	19.1576	22.4526	20.3872	23.1867	18.1946	16.0205	14.7584	14.0456	22.5251	18.6357	19.2632
NCU02106	34.4595	36.0677	34.1554	33.6515	31.2648	30.4855	31.5877	26.4513	28.6472	48.3932	41.3518	43.3878
NCU02107	22.9929	28.8813	28.7303	38.114	39.1575	47.5145	168.741	166.036	165.145	109.287	140.686	141.876
NCU02108	43.643	46.6288	41.9382	43.6812	38.9264	40.0858	43.4406	46.7036	41.8341	42.1207	47.9597	41.9043
NCU02109	289.679	302.572	277.679	386.019	389.754	367.04	511.119	483.635	467.307	283.017	314.533	292.76
NCU02110	46.9368	43.0032	46.8145	48.3699	48.7321	49.0393	51.6694	47.2263	48.8456	45.0659	44.9084	44.412
NCU02111	79.7503	78.0947	82.4478	112.836	103.477	108.558	167.255	156.856	169.662	94.5329	108.213	103.738
NCU02112	17.6148	21.6425	21.909	21.0337	19.771	20.9857	16.8373	17.3867	20.5485	14.3967	15.8263	16.9141
NCU02113	141.825	153.399	142.695	141.883	145.16	142.341	136.091	136.327	147.17	134.337	126.865	132.957
NCU02114	197.577	226.172	214.86	258.665	243.257	278.84	467.209	461.605	460.592	338.091	437.475	425.455
NCU02115	37.7293	46.0976	44.7894	39.0554	38.9814	39.8625	36.0248	33.1925	35.5296	35.4083	33.6699	32.4157
NCU02116	21.4742	19.7009	15.2256	18.3968	19.9533	20.0654	18.805	19.3963	17.5042	16.7183	19.2426	15.0351
NCU02117	49.2261	43.9393	45.3239	52.3029	50.4612	48.7793	58.3864	51.1653	49.9178	70.2443	64.0659	60.2769
NCU02118	15.6	15.2364	19.198	15.2134	15.2475	19.1693	20.1336	19.725	20.8217	23.531	25.1762	24.5346
NCU02119	7.69756	7.36096	10.0208	8.8644	7.16819	8.50018	7.80487	7.98232	10.5287	11.9605	14.2358	14.1176
NCU02120	24.7783	25.2231	31.0509	32.5474	27.0162	31.9158	36.6419	35.3025	41.2224	52.2707	59.3465	59.4183
NCU02121	23.6058	25.7789	27.971	25.1154	23.4677	24.551	19.9229	19.8521	23.7186	22.0232	21.7508	20.6108
NCU02122	25.0233	27.0683	27.2715	33.1697	37.6522	33.534	49.5498	56.2383	52.1127	54.0529	72.4787	75.1435
NCU02123	15.3689	18.2085	18.9788	14.5546	18.2957	13.0238	20.5637	23.3685	22.9308	33.0138	34.0773	29.5399
NCU02124	348.308	390.768	351.449	347.833	361.558	322.325	495.918	493.28	494.767	569.047	584.379	571.61
NCU02125	4.49094	3.05368	2.57491	2.41814	2.07782	2.29463	5.57897	6.38558	5.69607	5.94014	3.94427	4.21966
NCU02126	4.886	8.78761	7.80161	13.038	15.6646	11.5909	11.855	9.49444	12.4059	4.70079	8.90368	4.66898
NCU02127	14.9817	22.0037	15.4184	24.9906	26.6003	26.6221	18.4205	18.4297	23.0837	9.29954	16.4663	14.4352
NCU02128	6.24269	13.273	11.2159	22.7598	23.1941	25.452	17.6662	20.8057	20.1649	5.6997	13.0027	15.1363
NCU02129	0	0	0.584653	0.170129	0	0	0	0.26856	0	0	0	0.340498
NCU02130	12.2987	13.8702	12.697	16.5068	16.6386	17.3273	236.495	224.3	237.263	58.9248	89.0057	85.6832
NCU02131	31.8215	32.8582	35.282	36.8655	31.4348	37.8776	38.3904	38.7413	45.9142	34.9571	33.8991	36.2769
NCU02132	6.49056	7.07047	7.48033	7.05048	5.95952	7.60204	12.0728	10.1758	8.67395	10.6343	7.82038	7.67082
NCU02133	913.709	896.33	824.467	727.749	778.233	741.456	640.592	680.392	670.022	803.605	654.51	662.987
NCU02134	248.635	231.623	246.702	252.021	239.156	246.654	175.034	159.786	173.376	118.27	111.304	111.651
NCU02136	1121.18	1146.71	1044.36	904.942	898.65	929.972	901.627	979.453	913.089	1245.43	1123.92	1109.01
NCU02137	22.6566	27.7644	28.4718	27.6918	26.9497	29.2324	22.1907	22.8226	23.5245	22.1635	21.0247	21.6842
NCU02138	69.8991	78.0269	64.6016	78.4391	81.6816	72.7893	20.7068	20.0575	19.6555	14.6535	16.5882	17.1004
NCU02139	87.4173	88.1608	93.3227	134.299	132.739	133.264	88.2971	84.2291	84.2285	61.5554	56.3041	62.7256
NCU02142	14.8683	12.2536	16.4771	10.0113	9.28714	10.8149	130.742	155.212	157.895	311.722	381.705	394.004
NCU02143	0.51234	0	0	0	0	0	0.285146	0	0	0	0	0.967208
NCU02144	0.812876	0	0.31178	0.326854	0.330426	0	0	0	0	0.37305	0	0
NCU02145	4.7284	1.56798	0	2.88387	0	0	0.653133	0.638481	0	0	1.77546	1.49886
NCU02146	0.0978796	0.0650502	0.0754224	0	0	0	0	0.0972329	0.0539258	0.0897903	0	0.0608262
NCU02147	31.8369	29.4621	32.6205	25.5993	23.257	23.6221	27.1884	26.0094	30.2388	44.9831	41.1651	43.4204
NCU02148	36.872	45.1131	46.8759	41.5221	35.7643	41.8417	25.738	28.4868	31.6292	40.5906	36.7537	39.7804
NCU02149	55.6917	64.0473	57.3815	52.5237	48.6054	53.6979	50.2331	47.9206	45.828	64.767	53.0181	48.5988
NCU02150	8.35201	9.01199	8.92478	7.42467	8.26015	7.40452	13.0306	12.373	13.8486	12.0977	15.7751	13.9656
NCU02151	36.4676	36.9321	40.1944	35.7172	37.3317	35.2725	31.7554	30.7637	29.0231	35.664	37.0364	33.4802
NCU02152	41.6576	50.3584	50.5309	50.9971	51.4025	50.7281	48.4995	44.0867	51.5485	43.8945	41.9406	46.8446
NCU02153	26.9312	27.2898	28.2754	29.5484	28.3747	29.6208	39.2683	33.0905	34.5786	29.7653	28.9122	33.1757
NCU02155	29.5153	27.5955	28.8916	22.6493	20.257	24.2984	22.0252	23.1585	26.5904	56.0002	41.7465	47.7704
NCU02156	68.638	61.3216	55.1643	55.5665	58.8124	57.4909	63.4794	53.5322	58.8914	74.208	68.0495	67.9251
NCU02157	92.0228	86.8619	72.7836	93.2436	76.9689	83.4666	78.1343	80.2272	89.5782	78.259	95.0564	72.5451
NCU02158	9.61866	8.88916	8.42935	8.27201	7.38332	6.93238	10.2688	8.99027	10.4996	7.56333	8.19832	8.95536
NCU02159	45.9528	38.4821	40.7253	28.773	34.3858	31.8136	29.5604	30.4462	32.5433	72.7241	53.704	65.2625
NCU02160	247.562	258.136	246.01	265.866	265.821	271.693	257.823	258.22	243.687	236.769	217.36	195.875
NCU02161	8.31447	4.61107	6.30792	7.6799	5.38683	7.84543	8.80162	8.39533	8.10677	5.51001	7.24645	4.96713
NCU02162	40.1473	41.0927	41.2837	40.6064	40.3622	37.1037	32.4738	32.0063	29.4267	41.1694	38.9741	37.0654
NCU02163	5.30466	3.04656	2.99239	3.53589	3.73683	2.66437	2.73429	2.38536	1.76821	1.41111	2.35455	0.778812
NCU02164	138.907	123.57	134.88	307.642	309.227	285.684	961.893	872.608	847.61	358.564	488.992	452.989
NCU02165	10.4952	8.83611	10.4489	10.3735	7.76786	5.82796	11.0851	10.3961	10.8588	10.9959	10.2759	10.9378
NCU02167	37.0768	34.8708	32.0116	28.0508	25.5878	25.79	21.8052	19.396	19.3398	30.0045	26.7829	25.0302
NCU02168	12.2148	9.27012	8.99221	7.42162	7.39197	6.5508	6.81989	5.47412	5.67541	11.8743	11.0364	12.0631
NCU02169	18.7151	15.4348	14.8956	12.7403	15.0165	15.1494	15.4568	14.2709	16.1186	42.7476	36.3666	41.3303
NCU02170	6.68496	4.31068	5.05065	4.41797	4.44809	5.56607	15.2813	18.1137	19.2402	84.3693	108.421	100.69
NCU02171	0.500199	0.249191	0.866687	0.599237	0.199327	0.166654	0.42161	0.311554	0.0688734	0.458854	0.385178	0.155565
NCU02172	33.2386	31.8167	35.4491	32.3074	31.7698	35.042	71.6939	69.06	66.8894	116.839	127.116	120.471
NCU02173	14.673	16.0243	19.0907	23.7324	20.6087	22.052	21.3047	18.1296	22.5908	10.6328	11.9749	11.803
NCU02174	26.3117	30.2341	32.3814	107.329	109.538	125.085	503.75	511.273	450.238	135.982	252.128	220.04
NCU02175	74.9385	90.0001	87.8426	131.039	128.69	111.157	18.3303	16.1487	15.8949	6.10084	5.20769	5.03896
NCU02176	21.6358	21.8381	21.1522	19.7174	17.6206	21.8086	17.9055	14.9104	15.8551	13.3878	12.5864	11.798
NCU02177	39.8401	31.4706	35.0571	38.4834	43.8013	33.5252	26.8434	31.2887	26.8246	21.491	19.4612	20.6697
NCU02178	0.0714017	0.0237551	0	0.085411	0.0282687	0.0711034	0.0201183	0.14083	0.0984154	0.0327514	0.110387	0.154975
NCU02179	12.2843	11.694	11.2706	9.52138	10.02	8.97536	5.11438	4.14478	3.81871	3.47158	3.14722	3.97444
NCU02181	2314.22	2283.76	2209.25	1966.21	2016.56	2004.86	1440.96	1520.37	1574.25	2522.63	2008.64	2233.85
NCU02182	40.8701	48.1558	44.4718	39.9028	36.4711	39.0284	26.9347	26.7998	26.5034	28.2482	34.2946	33.2057
NCU02183	0	0	0.556526	0	0.599496	0.49394	0.404576	0	0	0	0	0
NCU02184	97.1021	138.562	135.277	486.028	389.573	550.163	342.693	335.663	364.037	360.289	529.614	480.435
NCU02187	232.912	265.531	269.847	240.529	221.509	244.3	190.311	196.167	186.625	153.093	173.917	162.186
NCU02188	0.493911	0.328349	0.253817	1.37965	0.719432	0.766577	3.61293	4.61183	6.25977	0.755159	1.77815	1.84064
NCU02189	0	0	0	0	0	0	0	0	0	0	0	0
NCU02190	3.39152	5.31058	8.30237	10.5438	11.6775	9.92595	23.3486	22.2005	29.9551	43.5567	82.0005	85.3506
NCU02191	135.773	142.853	134.776	187.898	187.292	202.468	176.884	156.333	173.465	97.2206	101.671	107.414
NCU02192	3.49177	1.21935	2.82665	4.40763	4.1188	5.64695	5.46304	4.88728	4.95637	0.842909	1.27047	1.48902
NCU02193	5451.36	6725.13	6570.75	7685.12	6536.75	7210.71	6123.39	7059.63	7194.03	3274.16	5998.09	5306.49
NCU02194	70.2816	78.4854	74.4869	91.7997	90.3767	88.457	119.367	120.894	122.758	53.8007	101.912	90.5651
NCU02195	0.547346	0.651046	0.977996	1.46573	1.91946	1.64451	1.84945	2.96453	2.74889	1.32516	3.65975	2.57594
NCU02196	3.91242	4.21585	5.29525	6.5851	9.76208	6.47716	10.5235	17.4006	16.7765	7.46913	22.8181	24.3855
NCU02197	0.333773	1.54811	2.30323	0.803879	3.23811	1.79396	2.79635	2.38475	2.7558	3.06116	3.31534	2.50833
NCU02198	0.112912	0.0750187	0	0.18032	0.17982	0.225602	0.126944	0.337093	0.18659	0.207159	0.260978	0.140407
NCU02199	0.190797	0.126576	0.146707	0	0.152797	0.127486	0.427958	0.479075	0.210011	0	0	0.237886
NCU02200	101.343	103.786	102.094	102.09	105.549	93.649	69.9349	63.6219	60.0201	35.8683	42.2687	41.2521
NCU02201	16.3287	16.1217	13.8676	16.4396	18.6456	16.69	14.6854	14.2657	14.9936	4.87807	9.05293	9.28323
NCU02202	81.739	89.6834	87.2585	116.072	116.592	116.028	87.0456	88.6582	88.4814	64.019	70.7452	69.2031
NCU02203	69.457	58.0318	65.0088	65.8322	62.4321	64.6801	67.1323	60.9178	60.7121	71.8781	66.4534	72.6746
NCU02204	36.5507	40.9877	43.1094	44.4443	38.9992	40.608	56.02	50.6869	55.3086	35.8385	33.6067	31.9778
NCU02205	0.555917	0.36825	0	0	0	0	0	0.290413	0	1.01903	0	0.350018
NCU02206	1.60757	0.913566	1.05864	1.10268	0.737843	0.614788	2.05794	2.43283	2.14808	1.68555	2.8174	1.86371
NCU02207	211.855	207.82	206.372	200.577	193.555	206.384	168.23	163.973	173.145	215.857	185.493	197.847
NCU02208	321.656	328.701	342.241	320.363	315.211	323.402	208.268	220.041	240.023	286.114	274.66	307.36
NCU02209	1119.83	1462.35	1446.94	1357.15	1223.22	1438.58	610.269	630.063	678.795	329.765	351.403	388.74
NCU02211	88.9044	117.076	107.048	99.6781	89.7303	103.193	141.792	141.114	143.838	122.829	164.163	159.971
NCU02212	1.31091	2.28711	0.880707	1.92538	1.88276	0.805476	2.28297	3.20158	4.48607	2.29551	1.68275	2.61616
NCU02213	1.30078	2.11425	1.39295	2.07594	1.95071	3.31536	6.30478	7.37198	10.2352	19.159	23.3135	25.3963
NCU02214	13.8436	14.3609	13.7972	15.0886	14.9544	14.7254	12.127	9.40581	11.807	9.66854	10.3394	9.29812
NCU02215	1.04187	1.1692	0.903864	0.93518	0.930086	1.2552	0.696552	0.741044	1.11256	0.716837	0.95517	0.929691
NCU02216	28.5517	27.2003	27.2731	20.5192	21.1066	19.9222	11.3995	10.924	11.6809	23.0964	21.5193	17.4734
NCU02217	41.4793	39.3941	33.868	28.513	27.9066	27.4558	31.23	28.5101	27.5762	45.3814	37.2861	33.2942
NCU02218	29.5518	28.0616	33.1304	30.1105	27.953	30.6459	21.8019	21.0409	21.6771	25.1862	24.9677	27.7958
NCU02219	81.2289	82.1233	89.182	78.9301	76.6841	72.3805	41.7581	40.664	43.1671	44.4813	36.4335	37.3949
NCU02220	2.89313	3.96777	2.69738	1.67739	1.67861	1.3898	1.47678	0.474008	0.69728	0.880706	0.925224	1.04824
NCU02221	20.7937	16.5776	17.9757	18.4903	19.2986	21.1662	17.8958	18.6816	20.6124	16.0027	15.0364	13.9568
NCU02222	7.58512	8.63228	8.81531	7.17424	8.65491	6.71304	5.64867	8.20502	6.4774	6.81605	5.47635	8.8673
NCU02223	62.3291	67.3031	70.971	69.2647	62.7687	73.033	59.3264	54.2393	58.8976	50.0999	54.3117	54.5485
NCU02224	194.608	216.013	204.836	233.732	224.409	238.318	231.611	228.712	245.015	170.299	185.01	179.748
NCU02225	31.7153	33.4046	34.486	38.1169	35.1189	39.1556	33.0435	29.2991	33.6496	23.413	23.6419	25.6577
NCU02226	47.9746	59.7977	54.0421	46.7185	53.3448	54.1407	36.7736	37.6872	46.6166	61.8537	53.7295	62.8018
NCU02227	192.581	168.287	172.816	178.289	177.87	169.795	136.539	141.583	118.352	90.4031	82.058	78.2886
NCU02228	62.4655	51.0677	56.9492	62.5377	61.384	61.0984	62.7963	56.8366	58.1176	53.4765	49.0238	47.3992
NCU02229	52.2615	42.1279	43.617	47.1623	46.3421	45.916	32.7213	32.8308	33.6148	40.8662	34.3954	36.9839
NCU02230	25.2722	24.1393	27.8395	29.3433	28.4078	29.0389	28.6667	26.2198	29.8956	25.6992	24.9532	26.9986
NCU02231	30.0517	26.6628	29.552	24.4986	28.1987	26.5097	25.4321	22.6986	28.0409	35.7969	28.9882	38.1973
NCU02232	26.0627	27.288	28.2606	27.3763	27.5829	30.613	35.129	33.5692	35.9542	36.228	28.1022	32.487
NCU02233	43.636	41.7984	40.7171	43.5464	42.9758	39.6657	47.6613	44.6627	42.4088	57.5986	53.6961	51.6832
NCU02234	42.3926	43.1086	50.7082	46.6447	42.222	47.0448	36.301	30.752	34.5156	28.9725	30.5177	26.0143
NCU02235	42.6807	48.5146	51.0494	50.4559	36.0509	39.8441	23.1877	21.2664	28.5601	21.0957	19.1861	20.4257
NCU02236	52.631	58.3347	59.6863	51.2033	52.6115	61.991	38.3468	38.8996	42.6227	53.7257	49.9953	60.8158
NCU02237	13.2585	13.9225	16.9751	13.492	12.3565	13.8591	8.67385	6.67581	8.5567	13.0005	12.6069	13.4596
NCU02238	6.65626	6.8224	6.92472	5.76508	5.67068	5.48889	3.9937	6.05727	4.45891	4.07905	5.77756	5.15595
NCU02239	1.24504	1.8209	1.34359	2.18607	1.78064	1.32509	2.19506	1.27581	1.9667	3.19802	1.28062	1.70131
NCU02240	2.29032	1.5789	1.69998	2.03107	2.35928	1.91861	3.14998	3.49168	2.99144	1.01162	1.3741	1.58074
NCU02241	15.3169	13.0226	11.3933	11.7282	10.9013	12.3242	11.3221	12.7697	13.0028	15.3582	13.53	13.499
NCU02242	17.1973	16.6915	15.0929	15.3167	19.5114	18.8906	21.042	19.8183	20.3925	18.5934	17.7133	17.1157
NCU02243	4.86953	4.49743	5.11083	4.20916	4.99198	4.58586	6.39638	7.09643	6.63483	5.33577	5.01201	7.09569
NCU02244	39.1965	43.4447	44.6801	30.7993	29.5637	30.7028	28.3108	24.7034	27.6794	39.864	30.7018	37.1446
NCU02245	20.635	23.9096	26.4143	23.7422	21.029	25.5035	17.0565	15.9191	17.4991	22.7163	21.4731	20.4925
NCU02246	7.69181	7.13631	9.21251	11.7059	8.54402	10.8579	3.10683	2.64956	3.71002	2.73895	1.91551	2.29198
NCU02247	22.2962	23.95	25.499	23.4496	22.2205	23.3736	19.987	18.4104	18.6967	17.0356	20.3595	18.0795
NCU02248	59.4762	61.8769	58.3963	55.2644	55.4352	60.4156	46.2301	45.4802	44.025	37.8902	31.3701	32.5965
NCU02249	37.9335	34.1729	35.363	39.7368	35.0624	35.894	46.3968	40.819	43.5867	45.9244	42.1234	44.9612
NCU02250	5183.6	5120.71	5006.99	4976.96	4853.87	4995.48	3846.1	3845.86	4353.58	5227.73	4913.66	4820.97
NCU02251	3.58533	1.1882	1.71834	4.32728	1.45933	2.72041	4.24697	6.73042	4.44405	6.16443	4.77536	5.63523
NCU02252	1491.15	1598.42	1525.52	1519.82	1342.45	1564.26	1256.54	1334.5	1266.09	643.797	806.821	815.173
NCU02253	36.4478	37.3962	37.1227	29.9112	33.2656	38.0215	26.575	42.3843	32.4719	19.6194	28.7311	32.1775
NCU02254	22.2819	23.1924	25.0309	22.5787	20.7693	22.6937	22.077	21.1262	21.1552	17.8628	18.3856	18.4104
NCU02255	36.6726	30.599	37.5637	37.3422	36.7307	35.4004	38.9083	36.3763	37.4862	37.8479	31.6999	30.2185
NCU02256	30.1184	34.1792	35.4373	30.8381	29.9776	29.9634	30.7826	30.9249	31.0531	42.9481	37.7722	45.4872
NCU02257	14.3375	14.6346	13.8563	17.0871	14.7134	17.3826	43.0045	41.5767	45.5774	36.4521	45.0565	40.4223
NCU02258	6.75065	7.12988	8.31875	8.09052	6.61767	7.78678	11.5997	10.7422	10.578	12.6892	10.1768	10.0409
NCU02259	35.1174	34.5731	36.0251	29.9291	26.4896	23.6515	59.9514	63.3101	53.3962	43.835	45.2771	40.6139
NCU02260	177.28	168.393	171.513	195.737	189.938	187.746	234.603	206.271	233.2	172.579	170.454	165.875
NCU02261	245.709	230.086	220.532	200.612	195.35	188.565	238.645	249.001	254.422	260.872	323.616	276.024
NCU02262	23.6837	20.2638	19.7902	26.3708	19.6803	21.3342	30.297	27.5604	24.013	24.4997	18.528	21.3206
NCU02263	219.846	229.392	243.066	248.986	253.641	292.452	209.857	227.554	240.932	231.867	222.216	248.383
NCU02264	99.8611	101.656	93.274	98.0008	94.51	93.1865	77.7274	76.3819	83.6369	79.3	79.9497	81.4077
[truncated: 7,731 more rows]

## Sheet: DEseq Δgna-1 vs WT
Gene information			Deseq information				Average TPMs per strain					Shared Deseq		MIPS Terms assigned										EC numbers assigned
NCU	Gene name	Category	log2 FoldChange	Fold Change	pvalue	padj	Wild-type	Δgna-1	Δgna-3	Δric8	Direction	Up	Down	Term 1	Term 2	Term 3	Term 4	Term 5	Term 6	Term 7	Term 8	Term 9	Term 10	EC number 1	EC number 2	EC number 3	EC number 4
NCU00263	spr-10		-1.05966	-2.08444	1.59056e-30	2.04545e-28	50.1283	23.9441	18.3283	12.4368	Down		all 3	PROTEIN FATE (folding, modification, destition)
NCU01066	lao		-1.12301	-2.178	2.65503e-08	4.94682e-07	10.6099	4.83714	8.29601	37.1103	Down	ric8 alone	gna-1 alone	METABOLISM										1.4.3.2
NCU01297			-2.78274	-6.8816	5.19468e-16	2.42583e-14	13.6818	1.9916	0.481321	0.523678	Down		all 3	TRANSCRIPTION
NCU01353	gh16-1		-1.24279	-2.36656	1.04254e-40	2.42071e-38	381.053	160.112	188.678	170.135	Down		all 3	METABOLISM
NCU02008			-1.3469	-2.54366	7.65582e-14	2.97651e-12	35.0137	13.8314	45.7695	17.4169	Down		gna-1 alone	UNCLASSIFIED
NCU02042			-1.65351	-3.14598	2.79001e-21	2.10105e-19	14.1667	4.48071	14.0663	6.55517	Down		gna-1 and ric8	METABOLISM
NCU02051			-2.22155	-4.66393	1.39885e-52	5.31498e-50	10.5767	2.2557	2.30573	1.95788	Down		all 3	METABOLISM	CELL RESCUE, DEFENSE AND VIRULENCE
NCU02080			-1.09133	-2.13071	7.26131e-09	1.47682e-07	23.752	11.1985	33.9592	36.5483	Down		gna-1 alone	UNCLASSIFIED
NCU02098	dnr-19		-1.46677	-2.76403	2.94563e-35	5.1297e-33	379.744	136.915	68.0912	49.5714	Down		all 3	TRANSCRIPTION	PROTEIN WITH BINDING FUNCTION OR COFACTOR REQUIREMENT (structural or catalytic)	CELL RESCUE, DEFENSE AND VIRULENCE
NCU02344	gh61-12		-1.33398	-2.52097	4.10661e-17	2.14545e-15	24.9554	9.84659	24.8525	12.6726	Down		gna-1 alone	METABOLISM										3.2.1.4
NCU02480			-1.00968	-2.01347	1.19929e-19	7.8936e-18	513.482	254.394	235.996	234.326	Down		all 3	METABOLISM	ENERGY
NCU02529			-2.03127	-4.08766	2.11145e-13	7.7482e-12	10.2332	2.49339	8.17266	10.1294	Down		gna-1 alone	UNCLASSIFIED
NCU02665	dga-1		-3.60993	-12.2095	4.44646e-196	1.23893e-192	56.7735	4.59419	89.9566	81.6681	Down		gna-1 alone	METABOLISM	PROTEIN FATE (folding, modification, destition)	INTERACTION WITH THE ENVIRONMENT								2.3.1.20
NCU02903	gpr-16	GPCR	-1.95945	-3.88913	1.75485e-21	1.33352e-19	21.1481	5.40796	5.4425	4.07362	Down		all 3	CELLULAR COMMUNICATION/SIGL TRANSDUCTION MECHANISM	CELL RESCUE, DEFENSE AND VIRULENCE	CELL TYPE DIFFERENTIATION
NCU02904			-2.64138	-6.23927	5.01073e-45	1.3089e-42	144.302	23.0594	34.1497	43.2524	Down		all 3	METABOLISM
NCU02936	pro-7		-1.12403	-2.17955	1.6667e-13	6.27566e-12	55.9037	25.5898	46.9473	54.0841	Down		gna-1 alone	METABOLISM	CELL RESCUE, DEFENSE AND VIRULENCE									1.5.5.2
NCU03253		GPCR	-1.43559	-2.70493	7.40046e-54	3.09302e-51	67.7684	24.8834	20.1876	16.7916	Down		all 3	UNCLASSIFIED
NCU03639	tgl-1		-1.64156	-3.12003	1.90687e-22	1.50373e-20	18.1085	5.75394	22.1803	156.744	Down	ric8 alone	gna-1 alone	METABOLISM
NCU03654			-1.38841	-2.61789	4.57992e-23	3.94676e-21	42.4219	16.1294	9.86972	13.1903	Down		all 3	UNCLASSIFIED
NCU03756	phe-9		-1.68296	-3.21087	3.70138e-23	3.25683e-21	25.0757	7.80188	5.18819	12.2227	Down		all 3	METABOLISM	PROTEIN WITH BINDING FUNCTION OR COFACTOR REQUIREMENT (structural or catalytic)
NCU04526	ce3-1		-1.25396	-2.38495	7.80095e-42	1.91789e-39	100.456	42.0204	134.294	62.2211	Down		gna-1 alone	METABOLISM
NCU04907			-1.16648	-2.24464	1.28617e-24	1.19456e-22	324.335	144.017	134.332	56.5592	Down		all 3	METABOLISM
NCU04932			-1.35341	-2.55515	7.6191e-17	3.85988e-15	22.9603	8.90149	10.2989	6.32492	Down		all 3	UNCLASSIFIED
NCU05598	asd-1		-1.1527	-2.2233	4.6101e-17	2.37875e-15	110.618	49.5444	30.6391	15.7106	Down		all 3	METABOLISM	DEVELOPMENT (Systemic)									4.2.2.23
NCU05693			-2.19078	-4.56552	8.50928e-52	2.96371e-49	95.0969	20.7408	9.66899	7.31486	Down		all 3	METABOLISM	PROTEIN WITH BINDING FUNCTION OR COFACTOR REQUIREMENT (structural or catalytic)	CELL RESCUE, DEFENSE AND VIRULENCE	INTERACTION WITH THE ENVIRONMENT
NCU05752	nt		-1.13673	-2.19882	1.10371e-20	7.88539e-19	162.496	73.443	42.7879	56.4659	Down		all 3	METABOLISM	PROTEIN WITH BINDING FUNCTION OR COFACTOR REQUIREMENT (structural or catalytic)	CELL RESCUE, DEFENSE AND VIRULENCE								1.13.11.11
NCU06061			-1.12012	-2.17365	1.09744e-06	1.51129e-05	21.781	10.0559	10.5348	18.2469	Down		gna-1 and gna-3	UNCLASSIFIED
NCU06062	sit-9		-1.05045	-2.07118	0.00457314	0.0208435	15.4921	7.51008	11.0035	12.2786	Down		gna-1 alone	METABOLISM
NCU06132	sit-6		-1.48301	-2.79531	6.51381e-27	6.80612e-25	199.441	71.2105	27.8903	33.1454	Down		all 3	METABOLISM	INTERACTION WITH THE ENVIRONMENT
NCU06850	gel-5		-1.11958	-2.17284	1.35069e-21	1.03582e-19	19.966	9.15718	20.0535	35.8268	Down		gna-1 alone	METABOLISM	CELL FATE	BIOGENESIS OF CELLULAR COMPONENTS	CELL TYPE DIFFERENTIATION							2.4.1.-
NCU07117			-1.16401	-2.24079	4.87961e-28	5.22932e-26	233.565	103.891	88.3917	88.5522	Down		all 3	METABOLISM										1.14.13.196
NCU07311			-1.35453	-2.55714	2.8368e-13	1.0221e-11	53.8668	20.9452	17.4118	11.4977	Down		all 3	UNCLASSIFIED
NCU07452	mig-2		-1.36772	-2.58062	3.50334e-34	5.74205e-32	49.2242	19.0139	51.2016	66.5755	Down		gna-1 alone	METABOLISM	ENERGY
NCU07474			-1.58981	-3.01009	2.95051e-18	1.68927e-16	14.2931	4.73156	43.3713	76.6485	Down	gna-3 and ric8	gna-1 alone	UNCLASSIFIED
NCU07736	pep5		-1.48905	-2.80705	2.58283e-23	2.2968e-21	70.7723	25.0624	7.93809	1.15565	Down		all 3	METABOLISM	CELL RESCUE, DEFENSE AND VIRULENCE
NCU07817	ncw-3		-1.08926	-2.12765	4.39668e-19	2.70234e-17	353.952	166.2	171.857	304.693	Down		gna-1 and gna-3	UNCLASSIFIED
NCU08170			-1.23087	-2.34709	1.60162e-06	2.10502e-05	10.3923	4.36831	2.10875	1.39592	Down		all 3	UNCLASSIFIED
NCU08171	acw-12		-1.80404	-3.49197	2.48954e-34	4.16202e-32	713.67	203.476	114.844	34.0264	Down		all 3	UNCLASSIFIED
NCU08397			-1.30919	-2.47802	2.81358e-15	1.23783e-13	230.913	92.4296	129.106	24.8269	Down		gna-1 and ric8	CELL TYPE DIFFERENTIATION
NCU08439	abc-2		-1.05738	-2.08115	5.69668e-12	1.77021e-10	24.6301	11.7835	5.44894	8.09797	Down		all 3	METABOLISM	PROTEIN WITH BINDING FUNCTION OR COFACTOR REQUIREMENT (structural or catalytic)	CELL RESCUE, DEFENSE AND VIRULENCE	INTERACTION WITH THE ENVIRONMENT
NCU08495			-1.13708	-2.19935	3.19499e-11	8.87274e-10	54.1522	24.6862	9.88929	7.75864	Down		all 3	UNCLASSIFIED
NCU08565	dow		-1.27979	-2.42804	1.93694e-30	2.41655e-28	73.6171	30.115	11.1178	22.7816	Down		all 3	METABOLISM	CELL TYPE DIFFERENTIATION
NCU08720			-1.79715	-3.47533	9.11389e-11	2.32975e-09	73.773	21.288	66.5784	3300.9	Down	ric8 alone	gna-1 alone	UNCLASSIFIED
NCU08738	mfs-8		-1.04954	-2.06986	2.23944e-12	7.28385e-11	36.5308	17.6483	14.1595	34.607	Down		gna-1 and gna-3	UNCLASSIFIED
NCU09316			-1.22476	-2.33716	1.05376e-27	1.11498e-25	63.287	26.8998	25.2484	28.2625	Down		all 3	UNCLASSIFIED
NCU09489	emp-11		-1.03216	-2.04508	9.37379e-06	0.000102652	15.2404	7.42802	4.61784	8.93196	Down		gna-1 and gna-3	METABOLISM
NCU09497	fam-3		-1.54571	-2.91947	3.25369e-54	1.43145e-51	189.87	64.6657	76.3194	158.212	Down		gna-1 and gna-3	METABOLISM
NCU09968			-10.7041	-1668.2	2.54401e-16	1.22921e-14	64.4612	0.0367188	0.0109264	0.0209836	Down		all 3	UNCLASSIFIED
NCU10572			-1.67104	-3.18444	3.78701e-28	4.16522e-26	140.837	44.0766	26.9599	7.47652	Down		all 3	METABOLISM
NCU11291			-1.86281	-3.63715	2.97581e-11	8.2916e-10	20.1399	5.47305	7.44115	1.76182	Down		all 3	UNCLASSIFIED
NCU11292			-1.24621	-2.37217	1.02442e-26	1.04428e-24	199.738	84.2036	76.513	34.4128	Down		all 3	UNCLASSIFIED
NCU11356			-2.00755	-4.02099	3.12298e-48	9.00173e-46	187.161	46.4879	48.9369	253.771	Down		gna-1 and gna-3	METABOLISM
NCU16741			-1.06408	-2.09083	0.000206622	0.00155739	11.5775	5.57645	6.7666	4.97381	Down		gna-1 and ric8	UNCLASSIFIED
NCU00090	pacc-1	TF	1.14561	2.2124	4.51232e-18	2.49791e-16	86.6332	190.441	370.961	282.728	Up	all 3		TRANSCRIPTION	PROTEIN WITH BINDING FUNCTION OR COFACTOR REQUIREMENT (structural or catalytic)	CELL RESCUE, DEFENSE AND VIRULENCE	INTERACTION WITH THE ENVIRONMENT	BIOGENESIS OF CELLULAR COMPONENTS	CELL TYPE DIFFERENTIATION
NCU00245			1.03294	2.04619	1.04371e-16	5.25562e-15	23.6604	48.0781	48.0388	28.3707	Up	gna-1 and gna-3		UNCLASSIFIED
NCU00290	abc-12		5.67993	51.266	4.91614e-52	1.7867e-49	0.353077	18.4904	25.7583	4.21013	Up	gna-1 and gna-3		PROTEIN WITH BINDING FUNCTION OR COFACTOR REQUIREMENT (structural or catalytic)
NCU00306	mdr-10		1.29229	2.44916	3.67073e-15	1.58983e-13	89.9702	219.651	529.292	264.731	Up	all 3		METABOLISM	CELL RESCUE, DEFENSE AND VIRULENCE
NCU00552	al-1		2.82145	7.06871	4.40312e-14	1.76104e-12	31.9452	225.015	1128.78	585.438	Up	all 3		METABOLISM	PROTEIN WITH BINDING FUNCTION OR COFACTOR REQUIREMENT (structural or catalytic)									1.3.99.30
NCU00585	al-2		1.05197	2.07336	9.28203e-06	0.000101956	129.01	265.951	273.134	165.621	Up	gna-1 and gna-3		METABOLISM										2.5.1.32	5.5.1.19
NCU00699			1.14397	2.20989	6.78293e-15	2.86356e-13	7.65873	16.9126	7.83748	2.10294	Up	gna-1 alone		UNCLASSIFIED
NCU00748			1.06445	2.09137	2.27229e-06	2.88225e-05	73.7105	153.595	277.277	161.292	Up	all 3		UNCLASSIFIED
NCU00813	ssi-1		1.01085	2.0151	3.83298e-18	2.16486e-16	184.136	370.278	479.197	221.69	Up	gna-1 and gna-3		PROTEIN FATE (folding, modification, destition)	PROTEIN WITH BINDING FUNCTION OR COFACTOR REQUIREMENT (structural or catalytic)	CELL RESCUE, DEFENSE AND VIRULENCE
NCU00848			2.91635	7.54935	6.12287e-37	1.11263e-34	130.178	981.081	1439.72	416.11	Up	all 3		METABOLISM
NCU00850			4.43815	21.6778	4.70999e-64	3.57917e-61	2.43904	51.4352	142.214	57.2993	Up	all 3		UNCLASSIFIED
NCU00859			2.70098	6.50241	1.04629e-62	6.72767e-60	12.7309	83.1872	169.017	56.485	Up	all 3		UNCLASSIFIED
NCU00999			2.13846	4.40293	4.07342e-19	2.54102e-17	609.608	2688.15	4597.71	2637.84	Up	all 3		UNCLASSIFIED
NCU01057	tdo-2		1.43174	2.69773	1.33243e-15	6.07408e-14	3.78591	10.1188	24.6853	9.02579	Up	gna-1 and gna-3		UNCLASSIFIED
NCU01063			1.82089	3.533	1.69468e-38	3.37281e-36	29.9436	106.349	163.565	756.081	Up	all 3		UNCLASSIFIED
NCU01312	rca-1	TF	1.77846	3.43059	1.11614e-33	1.76034e-31	16.431	56.4514	174.606	145.687	Up	all 3		TRANSCRIPTION	PROTEIN WITH BINDING FUNCTION OR COFACTOR REQUIREMENT (structural or catalytic)	CELL FATE	BIOGENESIS OF CELLULAR COMPONENTS
NCU01427	al-3		1.44959	2.7313	6.07117e-24	5.51619e-22	40.3427	109.905	735.048	171.029	Up	all 3		METABOLISM										2.5.1.-
NCU01496	stc1		1.25346	2.38413	8.79306e-13	2.98785e-11	5.82305	13.8145	11.6848	11.1864	Up	gna-1 and gna-3		UNCLASSIFIED
NCU01517	gla-1		1.75945	3.3857	3.76764e-15	1.62339e-13	30.4552	102.826	225.068	87.6703	Up	all 3		METABOLISM	CELL TYPE DIFFERENTIATION									3.2.1.3
NCU01607			1.23017	2.34595	8.4863e-32	1.24451e-29	20.1629	46.9644	151.722	48.9552	Up	all 3		UNCLASSIFIED
NCU01649			1.10261	2.14743	3.85149e-22	3.00884e-20	23.6085	50.6846	45.1957	13.2246	Up	gna-1 alone		UNCLASSIFIED
NCU01750			1.06669	2.09463	1.23456e-09	2.79667e-08	10.5515	22.0884	22.6484	11.8874	Up	gna-1 and gna-3		UNCLASSIFIED
NCU01861			1.2471	2.37364	9.93747e-13	3.36305e-11	10.5428	25.2306	84.1328	300.759	Up	all 3		METABOLISM	PROTEIN WITH BINDING FUNCTION OR COFACTOR REQUIREMENT (structural or catalytic)
NCU01891			1.5874	3.00508	1.79324e-22	1.42759e-20	12.6212	38.337	56.1996	48.426	Up	all 3		UNCLASSIFIED
NCU01968			1.73261	3.32328	5.66836e-51	1.89527e-48	16.2655	53.5526	27.0887	100.232	Up	gna-1 and ric8		CELL RESCUE, DEFENSE AND VIRULENCE
NCU01970			1.27601	2.42169	9.30812e-27	9.60575e-25	27.0408	65.2764	26.228	26.8598	Up	gna-1 alone		UNCLASSIFIED
NCU01972			2.27187	4.82948	3.05758e-17	1.60744e-15	4.57155	21.9688	1.81153	3.13212	Up	gna-1 alone		UNCLASSIFIED
NCU02049			1.10923	2.15731	4.1526e-29	4.95879e-27	15.1649	32.5957	16.7626	23.6407	Up	gna-1 alone		UNCLASSIFIED
NCU02074	eor-1		1.49092	2.81068	2.31027e-25	2.21972e-23	144.468	404.246	409.487	145.329	Up	gna-1 and gna-3		PROTEIN FATE (folding, modification, destition)	CELL RESCUE, DEFENSE AND VIRULENCE									1.8.4.-
NCU02097			1.19337	2.28686	3.7455e-13	1.33798e-11	7.19287	16.2521	5.80044	3.39142	Up	gna-1 alone		METABOLISM
NCU02128	adh-10		1.21518	2.32169	0.000938842	0.00580887	10.2439	23.8021	19.5461	11.2797	Up	gna-1 alone		METABOLISM
NCU02164			1.19082	2.28283	1.31885e-30	1.72254e-28	132.453	300.858	894.092	433.523	Up	all 3		UNCLASSIFIED
NCU02174			1.94566	3.85213	7.88352e-31	1.06288e-28	29.6425	113.984	488.428	202.719	Up	all 3		UNCLASSIFIED										3.1.3.16
NCU02184	chit-1		1.95014	3.86412	9.51891e-37	1.69295e-34	123.648	475.294	347.519	456.794	Up	all 3		METABOLISM										3.2.1.14
NCU02787	sah-12	TF	1.15439	2.2259	0.00206266	0.0109333	7.69977	17.0345	37.0562	255.833	Up	all 3		METABOLISM	TRANSCRIPTION	PROTEIN WITH BINDING FUNCTION OR COFACTOR REQUIREMENT (structural or catalytic)	CELL FATE
NCU02790			1.21826	2.32666	1.08369e-14	4.50673e-13	23.3827	54.0535	211.59	279.876	Up	all 3		UNCLASSIFIED
NCU02969	gsl-21		1.77957	3.43325	3.11867e-50	1.00265e-47	8.27035	28.3614	99.4063	39.22	Up	all 3		METABOLISM	CELL RESCUE, DEFENSE AND VIRULENCE	INTERACTION WITH THE ENVIRONMENT
NCU03415	cbs-3		2.45813	5.49502	1.19144e-37	2.3161e-35	11.9032	65.6465	47.8576	24.5502	Up	all 3		METABOLISM	ENERGY	PROTEIN WITH BINDING FUNCTION OR COFACTOR REQUIREMENT (structural or catalytic)	CELL RESCUE, DEFENSE AND VIRULENCE	BIOGENESIS OF CELLULAR COMPONENTS
NCU03509	pmg		1.09493	2.13603	2.93388e-12	9.39628e-11	84.4305	179.087	179.392	95.5282	Up	gna-1 and gna-3		UNCLASSIFIED
NCU03552		TF	2.60313	6.07603	2.81662e-30	3.46238e-28	2.40521	14.172	160.377	41.925	Up	all 3		TRANSCRIPTION
NCU04193			1.04805	2.06774	1.99279e-48	5.9492e-46	104.987	216.722	144.271	78.0471	Up	gna-1 alone		UNCLASSIFIED
NCU04194			2.14321	4.41743	4.78559e-44	1.2122e-41	20.0637	88.7621	86.4698	41.9563	Up	all 3		UNCLASSIFIED
NCU04431	gh16-3		2.23835	4.71858	1.42011e-32	2.15831e-30	2.64937	12.5168	566.872	516.254	Up	all 3		METABOLISM	BIOGENESIS OF CELLULAR COMPONENTS
NCU04467			2.02545	4.07118	8.59453e-39	1.75224e-36	5.62176	22.6273	46.7507	16.5648	Up	all 3		UNCLASSIFIED
NCU04531			1.02453	2.0343	1.93777e-18	1.12485e-16	11.5354	23.3372	26.0013	16.227	Up	gna-1 and gna-3		METABOLISM	CELL RESCUE, DEFENSE AND VIRULENCE
NCU04533	app		3.68737	12.8828	2.81435e-07	4.34044e-06	4.27452	57.0476	2.80978	0.485569	Up	gna-1 alone		INTERACTION WITH THE ENVIRONMENT
NCU04862			2.61496	6.12605	1.14643e-78	1.19788e-75	20.6658	126.438	230.525	37.6933	Up	gna-1 and gna-3		METABOLISM
NCU04865	pks-3		2.58452	5.99817	3.55638e-61	1.98185e-58	15.6011	93.2965	85.9884	44.3379	Up	all 3		METABOLISM	CELL RESCUE, DEFENSE AND VIRULENCE
NCU04866	ada-6	TF	2.58854	6.01491	6.22847e-140	1.04128e-136	15.6438	94.0317	209.593	60.7815	Up	all 3		METABOLISM	TRANSCRIPTION	PROTEIN WITH BINDING FUNCTION OR COFACTOR REQUIREMENT (structural or catalytic)
NCU04883	gh18-4		3.84651	14.3852	7.20245e-53	2.86692e-50	1.09867	16.0745	1453.25	1083.06	Up	all 3		METABOLISM	BIOGENESIS OF CELLULAR COMPONENTS	CELL TYPE DIFFERENTIATION								3.2.1.14
NCU04959	gh16-4		2.00522	4.0145	1.15099e-33	1.78169e-31	8.31536	33.0066	691.363	211.49	Up	all 3		METABOLISM	BIOGENESIS OF CELLULAR COMPONENTS
NCU05006	cyp450-8		2.24279	4.73313	1.99346e-37	3.78712e-35	21.8234	103.089	132.028	38.2616	Up	gna-1 and gna-3		METABOLISM	ENERGY
NCU05046	ena-1	Metal ion transporter	1.2107	2.31451	2.91437e-08	5.37776e-07	80.5654	184.724	247.421	254.366	Up	all 3		INTERACTION WITH THE ENVIRONMENT
NCU05154	nca-3	Metal ion transporter	1.0088	2.01224	1.42917e-08	2.75898e-07	10.0934	20.183	3.14485	1.79298	Up	gna-1 alone	gna-3 and ric8	PROTEIN WITH BINDING FUNCTION OR COFACTOR REQUIREMENT (structural or catalytic)	INTERACTION WITH THE ENVIRONMENT									7.2.2.10
NCU05189	gpr-21	GPCR	2.12029	4.34781	2.17417e-31	3.08032e-29	15.0967	66.0888	7.58202	2.94071	Up	gna-1 alone	ric8 alone	CELL RESCUE, DEFENSE AND VIRULENCE
NCU05500			1.22259	2.33365	1.29052e-30	1.71229e-28	11.6116	26.8935	65.893	36.3223	Up	all 3		UNCLASSIFIED
NCU05569			1.27203	2.41501	8.32563e-08	1.41739e-06	17.7842	42.7821	142.606	49.0643	Up	all 3		UNCLASSIFIED
NCU05627	sut-7		1.35324	2.55486	7.49894e-23	6.33168e-21	15.3269	38.8685	45.2634	29.9299	Up	gna-1 and gna-3		METABOLISM
NCU05639			1.68597	3.21756	5.37154e-21	3.90441e-19	6.75428	21.81	38.6724	12.9392	Up	gna-1 and gna-3		UNCLASSIFIED
NCU05819	gh125-3		3.30233	9.86506	8.41906e-57	4.1397e-54	2.14692	20.3008	131.817	48.3219	Up	all 3		UNCLASSIFIED
NCU05820			1.60781	3.04789	1.44748e-11	4.24542e-10	17.4976	53.1334	167.723	42.0691	Up	all 3		UNCLASSIFIED
NCU05858	fam-2		5.52079	45.9117	7.61028e-68	6.36144e-65	1.70422	77.9689	136.759	28.2196	Up	all 3		METABOLISM	PROTEIN WITH BINDING FUNCTION OR COFACTOR REQUIREMENT (structural or catalytic)	CELL RESCUE, DEFENSE AND VIRULENCE	INTERACTION WITH THE ENVIRONMENT	CELL FATE						1.13.11.60
NCU05859			8.84246	459.036	2.61152e-40	5.74466e-38	0.0843983	44.2565	35.5758	9.23523	Up	gna-1 and gna-3		CELL FATE	BIOGENESIS OF CELLULAR COMPONENTS	CELL TYPE DIFFERENTIATION
NCU05897	sut-28		1.90885	3.75509	1.19074e-13	4.58681e-12	3.91971	14.651	10.0573	4.39139	Up	gna-1 and gna-3		UNCLASSIFIED
NCU05909		TF	1.0512	2.07225	3.3719e-08	6.15769e-07	8.00912	16.5436	3.93007	1.23928	Up	gna-1 alone		TRANSCRIPTION	PROTEIN WITH BINDING FUNCTION OR COFACTOR REQUIREMENT (structural or catalytic)
NCU06255			1.97634	3.93492	3.7781e-80	4.51159e-77	44.4897	174.778	235.796	117.372	Up	all 3		UNCLASSIFIED
NCU06312	gpr-4	GPCR	2.0641	4.18174	2.91173e-13	1.0446e-11	5.57786	23.2622	91.833	36.6015	Up	all 3		CELLULAR COMMUNICATION/SIGL TRANSDUCTION MECHANISM	INTERACTION WITH THE ENVIRONMENT	CELL FATE	CELL TYPE DIFFERENTIATION
NCU07067	gh47-5		2.72537	6.61329	3.93368e-62	2.34869e-59	3.97597	26.5388	305.531	205.322	Up	all 3		METABOLISM	PROTEIN FATE (folding, modification, destition)	PROTEIN WITH BINDING FUNCTION OR COFACTOR REQUIREMENT (structural or catalytic)								3.2.1.-
NCU07074			1.04286	2.06031	3.44944e-16	1.62903e-14	9.11604	18.6922	19.8678	3.92751	Up	gna-1 and gna-3		UNCLASSIFIED
NCU07232	hsp30-2		2.06587	4.18687	1.75704e-10	4.31973e-09	218.1	912.401	33.5293	114.566	Up	gna-1 alone	gna-3 alone	CELL RESCUE, DEFENSE AND VIRULENCE
NCU07324	con-13		6.25292	76.2633	1.44731e-32	2.16036e-30	0.379321	29.5496	2771	1188.82	Up	all 3		CELL TYPE DIFFERENTIATION
NCU07355	gh71-5		1.58724	3.00473	2.4549e-17	1.31451e-15	4.03619	11.8096	55.1166	11.5582	Up	all 3		METABOLISM	ENERGY	PROTEIN WITH BINDING FUNCTION OR COFACTOR REQUIREMENT (structural or catalytic)	DEVELOPMENT (Systemic)
NCU07455	gt17-1		1.57033	2.96974	5.71604e-13	2.00758e-11	3.86179	11.3773	2.50707	2.65536	Up	gna-1 alone		METABOLISM										2.4.1.144
NCU07553			1.16127	2.23655	4.74027e-14	1.88685e-12	11.4714	25.7073	13.7959	7.39734	Up	gna-1 alone		UNCLASSIFIED
NCU07583			1.57389	2.97706	3.05915e-15	1.33882e-13	5.416	16.0695	8.53014	9.96828	Up	gna-1 alone		METABOLISM
NCU07617	acon-3		5.31588	39.8327	1.80953e-98	2.52098e-95	4.74203	190.567	699.036	95.7587	Up	all 3		TRANSCRIPTION
NCU07948			1.80419	3.49233	7.73166e-18	4.22411e-16	5.41327	19.013	84.7325	23.9702	Up	all 3		METABOLISM										3.2.2.5
NCU08184	sgr-28	TF	1.2249	2.33739	4.02793e-14	1.61873e-12	20.422	47.8967	31.1463	17.0761	Up	gna-1 alone		UNCLASSIFIED
NCU08455			3.0516	8.29133	3.2556e-68	3.02373e-65	26.4761	222.326	88.4628	40.0887	Up	gna-1 and gna-3		UNCLASSIFIED
NCU08457	eas		4.52595	23.0381	4.97123e-24	4.56643e-22	949.35	21949.6	55377.1	36670.4	Up	all 3		CELL TYPE DIFFERENTIATION
NCU08699	bli-4		1.70217	3.2539	8.98256e-05	0.000763838	8.66328	28.1708	57.2838	224.283	Up	all 3		METABOLISM	TRANSCRIPTION	PROTEIN FATE (folding, modification, destition)	PROTEIN WITH BINDING FUNCTION OR COFACTOR REQUIREMENT (structural or catalytic)	INTERACTION WITH THE ENVIRONMENT	BIOGENESIS OF CELLULAR COMPONENTS					1.-.-.-
NCU08715			1.76927	3.40882	3.56486e-50	1.10365e-47	18.132	61.647	56.6881	22.5313	Up	gna-1 and gna-3		UNCLASSIFIED
NCU08726	fl	TF	1.31183	2.48257	6.46723e-18	3.55655e-16	74.6722	184.639	758.509	341.509	Up	all 3		METABOLISM	TRANSCRIPTION	PROTEIN WITH BINDING FUNCTION OR COFACTOR REQUIREMENT (structural or catalytic)	DEVELOPMENT (Systemic)	CELL TYPE DIFFERENTIATION
NCU08842			1.73649	3.33223	1.71935e-20	1.18777e-18	7.26758	24.3286	68.5107	38.8081	Up	all 3		UNCLASSIFIED
NCU08901	tah-12	TF	1.88783	3.70078	3.65764e-31	5.01216e-29	4.35229	16.1801	16.9817	0.502679	Up	gna-1 and gna-3		UNCLASSIFIED
NCU09169	trg-4		2.93825	7.66478	3.0284e-59	1.58215e-56	9.43605	72.9159	27.3464	11.9712	Up	gna-1 and gna-3		METABOLISM	TRANSCRIPTION
NCU09170	gh43-4		2.52478	5.75484	2.74356e-29	3.32368e-27	2.76067	15.9332	5.09814	0.885118	Up	gna-1 alone		METABOLISM										3.2.1.55
NCU09209	gao-1		3.15212	8.88963	1.5245e-18	9.03777e-17	75.5231	671.636	28.8676	10.6811	Up	gna-1 alone	gna-3 and ric8	METABOLISM
NCU09210			3.08415	8.48049	4.30006e-28	4.66808e-26	80.0435	678.366	35.5448	15.9753	Up	gna-1 alone	gna-3 and ric8	CELL RESCUE, DEFENSE AND VIRULENCE
NCU09271			1.2143	2.32029	3.42009e-16	1.62435e-14	5.13467	11.807	22.908	40.6764	Up	all 3		UNCLASSIFIED
NCU09272	gib-1		4.47113	22.1791	7.45157e-64	5.19064e-61	2.42028	53.731	263.433	36.4712	Up	all 3		METABOLISM	SYSTEMIC INTERACTION WITH THE ENVIRONMENT
NCU09273			4.73673	26.6622	1.9e-55	8.82337e-53	5.38904	144.859	1016.88	108.126	Up	all 3		METABOLISM
NCU09274	gib-2		4.3317	20.1359	2.38396e-141	4.98188e-138	7.83521	159.024	776.818	75.8962	Up	all 3		METABOLISM	CELL RESCUE, DEFENSE AND VIRULENCE
NCU09281	gh31-1		1.75504	3.37536	5.23841e-34	8.42075e-32	5.80507	19.5251	187.524	51.685	Up	all 3		METABOLISM	ENERGY									3.2.1.20
NCU09335			1.39848	2.63623	1.64861e-31	2.37599e-29	19.9035	52.3348	149.478	46.6832	Up	all 3		UNCLASSIFIED
NCU09430			2.31601	4.97954	6.37987e-29	7.20666e-27	3.02292	15.0743	15.2646	9.02368	Up	gna-1 and gna-3		UNCLASSIFIED
NCU09734			5.74365	53.5811	4.64295e-229	1.94052e-225	8.81111	472.537	1897.8	526.206	Up	all 3		UNCLASSIFIED
NCU09873	acu-6		2.30001	4.9246	9.85512e-15	4.11895e-13	11.6403	57.0452	813.845	203.711	Up	all 3		METABOLISM	ENERGY									4.1.1.49
NCU09976	ce12-1		1.3432	2.53713	8.21003e-05	0.000703873	4.16727	10.9072	3.92379	2.31189	Up	gna-1 alone		METABOLISM	CELL RESCUE, DEFENSE AND VIRULENCE
NCU10021	hgt-1	High-affinity glucose transporter	1.79807	3.47756	6.83921e-47	1.90563e-44	10.0431	34.7749	20.0556	4.24227	Up	gna-1 alone	ric8 alone	METABOLISM	INTERACTION WITH THE ENVIRONMENT
NCU10063			1.31666	2.49088	0.00598765	0.0259465	31.2185	77.8752	66.5354	132	Up	all 3		METABOLISM
NCU10276	aap-11		1.10748	2.15469	5.52331e-23	4.71116e-21	21.1604	45.1592	34.5255	13.6961	Up	gna-1 alone		UNCLASSIFIED
NCU10603			1.34121	2.53365	6.35571e-09	1.29896e-07	311.314	789.996	1493.29	609.981	Up	gna-1 and gna-3		UNCLASSIFIED
NCU11424	cao-2		1.08532	2.12185	5.25971e-11	1.40917e-09	23.7487	50.4161	37.5204	34.8027	Up	gna-1 alone		METABOLISM	PROTEIN WITH BINDING FUNCTION OR COFACTOR REQUIREMENT (structural or catalytic)	INTERACTION WITH THE ENVIRONMENT	CELL FATE
NCU16875			1.20873	2.31134	8.66208e-08	1.47167e-06	19.009	44.8105	130.974	78.2113	Up	all 3		UNCLASSIFIED
NCU17055			2.28918	4.88778	8.23466e-47	2.22044e-44	5.15407	25.0672	33.3871	12.2886	Up	all 3		UNCLASSIFIED

## Sheet: DEseq Δgna-3 vs WT
Gene information			Deseq information				Average TPMs per strain					Shared Deseq		MIPS Terms assigned										EC numbers assigned
NCU	Gene name	Category	log2 FoldChange	Fold Change	pvalue	padj	Wild-type	Δgna-1	Δgna-3	Δric8	Direction	Up	Down	Term 1	Term 2	Term 3	Term 4	Term 5	Term 6	Term 7	Term 8	Term 9	Term 10	EC number 1	EC number 2	EC number 3	EC number 4
NCU00102			-1.85038	-3.60595	1.16567e-141	1.08265e-139	189.719	205.967	51.307	26.4041	Down		gna-3 and ric8	UNCLASSIFIED
NCU00151			-1.03976	-2.05589	2.00216e-11	8.85507e-11	14.6612	9.22958	6.91674	20.3085	Down		gna-3 alone	UNCLASSIFIED
NCU00166			-1.28432	-2.43567	1.84983e-07	5.84601e-07	10.9955	8.55945	4.413	4.72453	Down		gna-3 and ric8	UNCLASSIFIED
NCU00175	tpd-1		-1.12785	-2.18533	2.54739e-09	9.44287e-09	34.4453	56.7647	15.4422	5.65275	Down		gna-3 and ric8	UNCLASSIFIED
NCU00195			-1.48235	-2.79404	4.73035e-25	4.33563e-24	25.4475	19.9663	8.84741	5.87777	Down		gna-3 and ric8	UNCLASSIFIED
NCU00223	tcf-3	TF	-1.3463	-2.54259	9.1402e-70	2.71897e-68	58.4785	44.0411	22.4516	23.3154	Down		gna-3 and ric8	TRANSCRIPTION
NCU00259			-1.00427	-2.00592	2.14528e-10	8.72199e-10	48.2422	39.3499	23.5215	23.3753	Down		gna-3 and ric8	UNCLASSIFIED
NCU00260	adh-15		-1.59968	-3.03076	3.79816e-45	6.53268e-44	137.97	91.5127	44.5199	28.8183	Down		gna-3 and ric8	METABOLISM	ENERGY
NCU00263	spr-1		-1.41561	-2.66772	1.26821e-53	2.73926e-52	50.1283	23.9441	18.3283	12.4368	Down		all 3	PROTEIN FATE (folding, modification, destition)
NCU00265			-1.32786	-2.5103	7.97836e-26	7.51026e-25	96.1244	152.258	37.4636	1249.6	Down	ric8 alone	gna-3 alone	UNCLASSIFIED
NCU00270			-1.42066	-2.67708	3.48889e-65	9.49956e-64	50.7406	32.4597	18.4951	15.4003	Down		gna-3 and ric8	UNCLASSIFIED
NCU00289	tah-1	TF	-1.2931	-2.45054	1.06914e-08	3.77724e-08	67.9757	60.2024	27.0981	69.2533	Down		gna-3 alone	UNCLASSIFIED
NCU00346	std-5		-1.04334	-2.061	9.29348e-21	7.0622e-20	33.9146	27.5405	16.0831	17.8597	Down		gna-3 alone	METABOLISM	PROTEIN WITH BINDING FUNCTION OR COFACTOR REQUIREMENT (structural or catalytic)	CELLULAR COMMUNICATION/SIGL TRANSDUCTION MECHANISM
NCU00399			-1.94464	-3.84942	1.83746e-10	7.51803e-10	120.067	66.5397	30.4681	728.754	Down	ric8 alone	gna-3 alone	UNCLASSIFIED
NCU00419	rpo-17		-1.03486	-2.04892	7.86485e-16	4.61613e-15	48.7648	30.2235	23.1977	58.6425	Down		gna-3 alone	TRANSCRIPTION	PROTEIN WITH BINDING FUNCTION OR COFACTOR REQUIREMENT (structural or catalytic)
NCU00451			-2.82747	-7.09826	4.1724e-132	3.17064e-130	76.2308	39.2901	10.4912	8.05405	Down		gna-3 and ric8	METABOLISM
NCU00456			-1.43725	-2.70805	4.50575e-32	5.28982e-31	127.244	100.489	46.002	34.6015	Down		gna-3 and ric8	UNCLASSIFIED
NCU00469			-1.05498	-2.07769	7.35102e-14	3.84285e-13	52.0767	42.1779	24.4649	30.1877	Down		gna-3 alone	PROTEIN FATE (folding, modification, destition)	PROTEIN WITH BINDING FUNCTION OR COFACTOR REQUIREMENT (structural or catalytic)	BIOGENESIS OF CELLULAR COMPONENTS
NCU00595	ubi-7		-1.29602	-2.4555	1.05565e-41	1.69045e-40	60.8237	75.9425	24.161	12.0595	Down		gna-3 and ric8	PROTEIN FATE (folding, modification, destition)										3.4.19.12
NCU00596	lia-2		-1.86928	-3.6535	2.8696e-104	1.45376e-102	90.4917	101.256	24.1851	34.4724	Down		gna-3 and ric8	METABOLISM	PROTEIN FATE (folding, modification, destition)	PROTEIN WITH BINDING FUNCTION OR COFACTOR REQUIREMENT (structural or catalytic)								2.3.1.181
NCU00642	gh35-1		-1.16209	-2.23782	1.22414e-20	9.2519e-20	48.4912	39.542	21.1077	6.14538	Down		gna-3 and ric8	METABOLISM										3.2.1.23
NCU00643	ard-1		-1.03248	-2.04554	1.94438e-12	9.23996e-12	15.2852	18.0225	7.29823	6.30516	Down		gna-3 and ric8	METABOLISM	PROTEIN WITH BINDING FUNCTION OR COFACTOR REQUIREMENT (structural or catalytic)									1.1.1.12
NCU00665	cpd-6		-1.27804	-2.4251	2.02169e-36	2.73452e-35	92.2609	84.0226	37.1857	4.58602	Down		gna-3 and ric8	UNCLASSIFIED
NCU00713	nic-8		-1.03443	-2.04831	1.92467e-17	1.23947e-16	38.6614	29.9762	18.373	15.8736	Down		gna-3 and ric8	METABOLISM	CELL FATE
NCU00715	bet-4		-1.01669	-2.02327	2.17012e-16	1.32506e-15	29.5493	26.1884	14.2704	13.658	Down		gna-3 and ric8	METABOLISM	ENERGY	PROTEIN WITH BINDING FUNCTION OR COFACTOR REQUIREMENT (structural or catalytic)	CELL RESCUE, DEFENSE AND VIRULENCE	BIOGENESIS OF CELLULAR COMPONENTS
NCU00721	aap-24		-1.68381	-3.21275	2.74349e-29	2.97442e-28	15.9253	8.0496	4.81506	5.12208	Down		gna-3 and ric8	UNCLASSIFIED
NCU00774			-1.01123	-2.01563	1.80156e-30	2.02954e-29	82.8248	100.33	40.0992	12.5468	Down		gna-3 and ric8	UNCLASSIFIED
NCU00790	hak-1	Metal ion transporter	-3.4495	-10.9245	1.03614e-112	6.05672e-111	265.436	177.282	23.7083	6.11524	Down		gna-3 and ric8	UNCLASSIFIED
NCU00792			-1.02018	-2.02817	2.03486e-39	3.07028e-38	267.616	222.991	128.735	150.12	Down		gna-3 alone	METABOLISM	PROTEIN WITH BINDING FUNCTION OR COFACTOR REQUIREMENT (structural or catalytic)									2.6.1.42
NCU00796			-1.07469	-2.10626	3.77896e-19	2.65671e-18	16.4447	13.2293	7.59546	11.4081	Down		gna-3 alone	METABOLISM
NCU00798			-3.01856	-8.1036	3.13611e-124	2.14875e-122	174.927	155.357	21.189	1.26819	Down		gna-3 and ric8	UNCLASSIFIED
NCU00809	sut-26		-1.64129	-3.11945	2.86943e-35	3.72447e-34	19.8552	16.3501	6.24597	4.60106	Down		gna-3 and ric8	UNCLASSIFIED
NCU00810	gh2-3		-1.06605	-2.09369	2.00129e-38	2.90935e-37	38.0717	32.6133	17.7568	10.2238	Down		gna-3 and ric8	METABOLISM										3.2.1.23
NCU00832			-1.74836	-3.35977	2.91538e-25	2.69278e-24	21.1432	27.1113	6.1362	1.95953	Down		gna-3 and ric8	UNCLASSIFIED
NCU00883			-1.05012	-2.07071	1.99243e-09	7.45843e-09	33.8211	22.4992	15.9071	31.7281	Down		gna-3 alone	UNCLASSIFIED
NCU00905	naa-1		-1.2736	-2.41764	6.50857e-33	7.83936e-32	77.1378	64.8028	31.1339	37.0014	Down		gna-3 and ric8	METABOLISM										6.3.5.7
NCU00911	cps-1		-1.94056	-3.83856	2.3131e-108	1.26374e-106	591.307	515.95	150.263	44.7086	Down		gna-3 and ric8	METABOLISM
NCU01026			-1.10028	-2.14396	1.51815e-17	9.84502e-17	25.5377	20.532	11.6048	10.0177	Down		gna-3 and ric8	UNCLASSIFIED
NCU01045	grn		-1.77712	-3.42742	1.3271e-22	1.09834e-21	37.8812	24.234	10.8128	44.5795	Down		gna-3 alone	METABOLISM										4.6.1.24
NCU01084	fes-2		-1.05143	-2.07258	3.53481e-16	2.12725e-15	34.2349	23.7655	16.0974	27.5103	Down		gna-3 alone	METABOLISM	PROTEIN FATE (folding, modification, destition)	PROTEIN WITH BINDING FUNCTION OR COFACTOR REQUIREMENT (structural or catalytic)
NCU01097		TF	-1.06414	-2.09092	2.09478e-27	2.09956e-26	44.3148	51.6363	20.7351	20.4557	Down		gna-3 and ric8	METABOLISM	TRANSCRIPTION	PROTEIN WITH BINDING FUNCTION OR COFACTOR REQUIREMENT (structural or catalytic)
NCU01136			-1.16086	-2.2359	1.14077e-25	1.06663e-24	31.7481	28.6378	13.9217	23.5139	Down		gna-3 alone	UNCLASSIFIED
NCU01140	nic-11		-2.07217	-4.20519	9.15312e-93	3.92364e-91	25.2252	29.5279	5.86756	2.70455	Down		gna-3 and ric8	METABOLISM	ENERGY	PROTEIN WITH BINDING FUNCTION OR COFACTOR REQUIREMENT (structural or catalytic)	CELL RESCUE, DEFENSE AND VIRULENCE							1.4.1.1	7.1.1.1
NCU01223			-1.00513	-2.00713	0.000326368	0.00070421	15.4358	8.66336	7.64395	9.13722	Down		gna-3 alone	UNCLASSIFIED
NCU01297			-4.77867	-27.4488	4.4241e-33	5.37515e-32	13.6818	1.9916	0.481321	0.523678	Down		all 3	TRANSCRIPTION
NCU01299			-1.53245	-2.89277	7.55963e-31	8.60913e-30	52.0213	37.2843	17.6948	41.1378	Down		gna-3 alone	UNCLASSIFIED
NCU01348	put-3		-2.12186	-4.35253	2.94067e-14	1.58078e-13	161.952	140.926	36.3442	3.49732	Down		gna-3 and ric8	METABOLISM	PROTEIN WITH BINDING FUNCTION OR COFACTOR REQUIREMENT (structural or catalytic)
NCU01382			-1.99244	-3.9791	4.46324e-67	1.24361e-65	24.5659	32.2984	5.99892	1.86969	Down		gna-3 and ric8	UNCLASSIFIED
NCU01439	ser-2		-1.42182	-2.67924	8.76609e-59	2.10563e-57	964.816	529.586	351.299	447.514	Down		gna-3 and ric8	METABOLISM	PROTEIN WITH BINDING FUNCTION OR COFACTOR REQUIREMENT (structural or catalytic)									1.1.1.399	1.1.1.95
NCU01519			-2.49483	-5.63663	0.00141939	0.00278122	41.6335	23.6647	7.3794	34.3268	Down		gna-3 alone	UNCLASSIFIED
NCU01565			-1.78882	-3.45533	3.36966e-68	9.6133e-67	87.7285	50.9232	24.7229	15.3313	Down		gna-3 and ric8	UNCLASSIFIED
NCU01579			-1.86798	-3.65022	5.26014e-19	3.67946e-18	22.2659	16.1499	5.96039	32.6476	Down		gna-3 alone	UNCLASSIFIED
NCU01632	aro-1		-1.10281	-2.14772	3.6049e-36	4.83681e-35	197.164	127.452	89.5123	83.7176	Down		gna-3 and ric8	METABOLISM	TRANSCRIPTION	PROTEIN WITH BINDING FUNCTION OR COFACTOR REQUIREMENT (structural or catalytic)								1.1.1.25	2.5.1.19	2.7.1.71	4.2.1.10
NCU01697			-1.40127	-2.64135	2.85359e-26	2.72607e-25	42.674	56.5435	15.7777	5.26464	Down		gna-3 and ric8	UNCLASSIFIED
NCU01720			-1.13555	-2.19702	1.22412e-34	1.5341e-33	416.098	281.668	184.907	70.6713	Down		gna-3 and ric8	UNCLASSIFIED
NCU01724	trm-4	Metal ion transporter	-1.02283	-2.0319	8.76802e-36	1.16336e-34	71.2908	61.8758	34.2385	30.0885	Down		gna-3 and ric8	CELL RESCUE, DEFENSE AND VIRULENCE	INTERACTION WITH THE ENVIRONMENT
NCU01881			-1.34039	-2.53219	3.45385e-28	3.58198e-27	57.2605	47.3585	22.0879	15.8577	Down		gna-3 and ric8	UNCLASSIFIED
NCU01894			-1.01763	-2.02459	3.54481e-17	2.24478e-16	172.304	125.598	83.1925	140.536	Down		gna-3 alone	UNCLASSIFIED
NCU01898			-1.82041	-3.53182	1.07477e-52	2.25164e-51	124.198	92.5447	34.352	16.5182	Down		gna-3 and ric8	UNCLASSIFIED
NCU01904	pgi-1		-1.0166	-2.02314	1.30879e-19	9.50497e-19	100.694	125.781	48.8823	20.8115	Down		gna-3 and ric8	METABOLISM
NCU01906	gcy-2		-1.59014	-3.01078	2.68521e-24	2.39804e-23	21.8973	42.6114	7.08675	4.15021	Down		gna-3 and ric8	METABOLISM	PROTEIN WITH BINDING FUNCTION OR COFACTOR REQUIREMENT (structural or catalytic)	CELL RESCUE, DEFENSE AND VIRULENCE	INTERACTION WITH THE ENVIRONMENT
NCU01910			-1.17628	-2.25994	1.00677e-25	9.44511e-25	26.6132	21.7867	11.4965	9.50271	Down		gna-3 and ric8	UNCLASSIFIED
NCU01977	urt-2		-1.10149	-2.14577	6.57038e-38	9.38835e-37	701.048	400.955	318.318	282.646	Down		gna-3 and ric8	UNCLASSIFIED
NCU01993	eap-1		-1.00799	-2.01111	3.53665e-33	4.30318e-32	71.4359	53.6882	34.6269	36.2624	Down		gna-3 alone	METABOLISM
NCU01998			-1.17495	-2.25785	2.77437e-35	3.60668e-34	38.7215	19.3557	16.7372	3.6093	Down		all 3	METABOLISM	PROTEIN WITH BINDING FUNCTION OR COFACTOR REQUIREMENT (structural or catalytic)	CELL FATE	DEVELOPMENT (Systemic)	BIOGENESIS OF CELLULAR COMPONENTS	CELL TYPE DIFFERENTIATION
NCU02020			-1.12381	-2.17922	7.32012e-20	5.36745e-19	102.331	79.3552	45.7782	42.8574	Down		gna-3 and ric8	PROTEIN WITH BINDING FUNCTION OR COFACTOR REQUIREMENT (structural or catalytic)	INTERACTION WITH THE ENVIRONMENT
NCU02031	cyp45-5		-1.28565	-2.43792	6.73388e-30	7.46532e-29	22.463	15.1055	9.02424	3.21453	Down		gna-3 and ric8	METABOLISM	ENERGY
NCU02051			-2.15398	-4.45053	2.40863e-55	5.42689e-54	10.5767	2.2557	2.30573	1.95788	Down		all 3	METABOLISM	CELL RESCUE, DEFENSE AND VIRULENCE
NCU02096	fhb-1		-3.22558	-9.354	1.76744e-65	4.82812e-64	38.1003	31.3616	3.96762	20.4184	Down		gna-3 alone	METABOLISM	ENERGY	CELL RESCUE, DEFENSE AND VIRULENCE
NCU02098	dnr-19		-2.44511	-5.44566	1.74319e-93	7.54993e-92	379.744	136.915	68.0912	49.5714	Down		all 3	TRANSCRIPTION	PROTEIN WITH BINDING FUNCTION OR COFACTOR REQUIREMENT (structural or catalytic)	CELL RESCUE, DEFENSE AND VIRULENCE
NCU02138			-1.78183	-3.43861	8.38213e-75	2.70526e-73	70.8427	77.6398	20.1418	16.1144	Down		gna-3 and ric8	UNCLASSIFIED
NCU02175	inl-15		-2.29424	-4.90495	1.96495e-111	1.11735e-109	84.2611	123.636	16.7936	5.44933	Down		gna-3 and ric8	METABOLISM	CELLULAR COMMUNICATION/SIGL TRANSDUCTION MECHANISM	CELL FATE	BIOGENESIS OF CELLULAR COMPONENTS	CELL TYPE DIFFERENTIATION						3.1.4.11
NCU02179	ldh-3		-1.39617	-2.63203	1.85076e-23	1.58835e-22	11.7497	9.50599	4.35978	3.53114	Down		gna-3 and ric8	METABOLISM	ENERGY	PROTEIN WITH BINDING FUNCTION OR COFACTOR REQUIREMENT (structural or catalytic)	BIOGENESIS OF CELLULAR COMPONENTS
NCU02209	ods		-1.03674	-2.05159	9.51495e-22	7.54606e-21	1343.05	1339.69	639.752	356.642	Down		gna-3 and ric8	METABOLISM
NCU02216	gh76-6		-1.2529	-2.3832	1.06714e-32	1.27615e-31	27.6751	20.5167	11.3357	20.6969	Down		gna-3 alone	METABOLISM	CELL FATE	BIOGENESIS OF CELLULAR COMPONENTS	CELL TYPE DIFFERENTIATION							3.2.1.101
NCU02278			-1.12313	-2.17819	6.3465e-45	1.0871e-43	63.6987	63.8629	28.5923	18.5896	Down		gna-3 and ric8	PROTEIN WITH BINDING FUNCTION OR COFACTOR REQUIREMENT (structural or catalytic)	INTERACTION WITH THE ENVIRONMENT
NCU02328			-2.08988	-4.25713	2.54584e-104	1.2976e-102	100.027	95.0039	22.95	7.05674	Down		gna-3 and ric8	METABOLISM
NCU02334			-1.28975	-2.44486	2.00881e-16	1.23051e-15	17.9714	15.3027	7.15931	6.31803	Down		gna-3 and ric8	UNCLASSIFIED
NCU02343	gh51-1		-1.49167	-2.81214	1.679e-35	2.19981e-34	16.1391	11.8681	5.601	4.46718	Down		gna-3 and ric8	METABOLISM										3.2.1.55
NCU02355			-1.3355	-2.52363	5.7912e-55	1.2909e-53	39.6956	31.7326	15.3544	20.7642	Down		gna-3 alone	UNCLASSIFIED
NCU02369	gh28-1		-1.89537	-3.72017	1.48132e-47	2.75164e-46	52.9246	30.1437	13.8783	13.3124	Down		gna-3 and ric8	METABOLISM	CELL RESCUE, DEFENSE AND VIRULENCE	BIOGENESIS OF CELLULAR COMPONENTS	CELL TYPE DIFFERENTIATION
NCU02453			-1.65065	-3.13974	4.54611e-75	1.47864e-73	267.61	235.698	83.3895	126.067	Down		gna-3 and ric8	UNCLASSIFIED
NCU02456	trm-8	Metal ion transporter	-1.1926	-2.28564	3.42014e-21	2.64958e-20	20.217	16.0626	8.60166	8.59508	Down		gna-3 and ric8	INTERACTION WITH THE ENVIRONMENT
NCU02480			-1.08918	-2.12753	1.0592e-22	8.78359e-22	513.482	254.394	235.996	234.326	Down		all 3	METABOLISM	ENERGY
NCU02512			-1.21831	-2.32674	3.05403e-15	1.74138e-14	11.7292	10.4285	4.92763	3.10433	Down		gna-3 and ric8	UNCLASSIFIED
NCU02517	coq-4		-1.60384	-3.03952	3.14154e-10	1.26433e-09	34.5765	18.4004	11.2467	49.2363	Down		gna-3 alone	UNCLASSIFIED
NCU02526			-1.12944	-2.18774	4.97244e-23	4.16897e-22	256.978	273.369	114.573	54.6739	Down		gna-3 and ric8	UNCLASSIFIED
NCU02627			-1.33278	-2.51888	1.92919e-42	3.13738e-41	61.8076	57.595	23.9117	20.4421	Down		gna-3 and ric8	METABOLISM	CELL RESCUE, DEFENSE AND VIRULENCE
NCU02668	ghx-3		-1.0045	-2.00625	1.25474e-43	2.08294e-42	1377.75	1115.12	670.174	527.487	Down		gna-3 and ric8	METABOLISM	CELL RESCUE, DEFENSE AND VIRULENCE	CELL FATE	BIOGENESIS OF CELLULAR COMPONENTS
NCU02691			-1.37984	-2.60239	3.06873e-12	1.43867e-11	11.2175	6.79027	4.17824	5.01323	Down		gna-3 and ric8	UNCLASSIFIED
NCU02838			-1.47901	-2.78758	2.80961e-30	3.1482e-29	26.3383	18.4606	9.27094	12.6031	Down		gna-3 and ric8	UNCLASSIFIED
NCU02875			-1.23821	-2.35906	5.56562e-19	3.88989e-18	16.4438	14.6395	6.80533	3.58178	Down		gna-3 and ric8	UNCLASSIFIED
NCU02882			-1.70635	-3.26335	4.07556e-35	5.24118e-34	47.9047	36.3081	14.3677	14.3673	Down		gna-3 and ric8	UNCLASSIFIED
NCU02903	gpr-16	GPCR	-1.91665	-3.77545	1.12028e-21	8.82601e-21	21.1481	5.40796	5.4425	4.07362	Down		all 3	CELLULAR COMMUNICATION/SIGL TRANSDUCTION MECHANISM	CELL RESCUE, DEFENSE AND VIRULENCE	CELL TYPE DIFFERENTIATION
NCU02904			-2.04344	-4.12228	1.12461e-28	1.19448e-27	144.302	23.0594	34.1497	43.2524	Down		all 3	METABOLISM
NCU02913	dnr-17		-2.2746	-4.83863	1.27019e-38	1.85297e-37	16.8935	23.6023	3.39267	1.40985	Down		gna-3 and ric8	TRANSCRIPTION	PROTEIN WITH BINDING FUNCTION OR COFACTOR REQUIREMENT (structural or catalytic)
NCU02975			-1.41146	-2.66006	9.39745e-17	5.84909e-16	13.5936	13.6313	5.00896	3.97794	Down		gna-3 and ric8	UNCLASSIFIED
NCU03010	lys-3		-1.44492	-2.72248	6.05705e-53	1.2818e-51	166.066	102.07	59.4427	84.6719	Down		gna-3 alone	METABOLISM	CELL RESCUE, DEFENSE AND VIRULENCE	INTERACTION WITH THE ENVIRONMENT								1.2.1.31	1.2.1.95
NCU03076	pcd-2		-1.65035	-3.13909	3.62588e-13	1.82803e-12	298.565	153.786	92.8974	94.1767	Down		gna-3 and ric8	METABOLISM										1.2.1.88
NCU03107			-1.49577	-2.82014	2.53265e-52	5.2532e-51	47.1282	30.8916	16.2714	21.7127	Down		gna-3 and ric8	CELL RESCUE, DEFENSE AND VIRULENCE
NCU03108	gcp-1		-1.42609	-2.68717	1.17056e-119	7.35692e-118	197.082	146.335	71.5863	64.5483	Down		gna-3 and ric8	PROTEIN FATE (folding, modification, destition)	PROTEIN WITH BINDING FUNCTION OR COFACTOR REQUIREMENT (structural or catalytic)	INTERACTION WITH THE ENVIRONMENT
NCU03240			-1.77516	-3.42275	2.60341e-87	9.93696e-86	178.115	93.0778	50.7456	10.5806	Down		gna-3 and ric8	UNCLASSIFIED
NCU03253		GPCR	-1.7098	-3.27116	6.68847e-77	2.27272e-75	67.7684	24.8834	20.1876	16.7916	Down		all 3	UNCLASSIFIED
NCU03255	pht-2		-1.51869	-2.86531	3.66116e-65	9.93626e-64	136.196	90.1842	46.5037	41.3979	Down		gna-3 and ric8	METABOLISM	CELL TYPE DIFFERENTIATION									3.1.3.8
NCU03274			-1.04021	-2.05653	7.10362e-51	1.43775e-49	66.2188	62.5228	31.4353	32.2205	Down		gna-3 and ric8	PROTEIN WITH BINDING FUNCTION OR COFACTOR REQUIREMENT (structural or catalytic)	CELL FATE
NCU03293			-1.3405	-2.53238	2.16039e-45	3.73886e-44	1965.42	1618.92	758.294	464.713	Down		gna-3 and ric8	UNCLASSIFIED
NCU03430			-1.23153	-2.34816	2.70772e-06	7.57491e-06	11.7425	7.92551	4.85301	8.73132	Down		gna-3 alone	UNCLASSIFIED
NCU03471			-1.22739	-2.34142	2.90426e-24	2.58813e-23	38.7614	24.6361	16.1341	8.63405	Down		gna-3 and ric8	UNCLASSIFIED
NCU03486			-1.1294	-2.18768	1.69379e-41	2.70198e-40	66.2129	63.3907	29.5682	28.3378	Down		gna-3 and ric8	UNCLASSIFIED
NCU03489	sah-4		-1.08531	-2.12183	2.53423e-19	1.8044e-18	12.33	11.4146	5.6617	5.28272	Down		gna-3 and ric8	UNCLASSIFIED
NCU03497	trm-51	Metal ion transporter	-1.14305	-2.20848	5.04729e-22	4.06849e-21	131.098	81.9139	58.1636	30.6862	Down		gna-3 and ric8	INTERACTION WITH THE ENVIRONMENT
NCU03498	trm-52	Metal ion transporter	-1.50997	-2.84804	1.73747e-46	3.11662e-45	143.746	95.6904	49.4195	33.8892	Down		gna-3 and ric8	METABOLISM	CELL RESCUE, DEFENSE AND VIRULENCE	INTERACTION WITH THE ENVIRONMENT
NCU03500			-1.9231	-3.79238	4.1632e-118	2.55884e-116	143.438	75.7911	36.9509	76.4259	Down		gna-3 alone	METABOLISM	PROTEIN WITH BINDING FUNCTION OR COFACTOR REQUIREMENT (structural or catalytic)
NCU03600	gtp-5		-1.01009	-2.01404	7.13759e-18	4.70159e-17	2907.81	2640.39	1409.03	2812.16	Down		gna-3 alone	UNCLASSIFIED
NCU03607	thr-9		-1.11145	-2.16063	5.11078e-29	5.47705e-28	57.2499	51.7618	25.9267	18.8552	Down		gna-3 and ric8	METABOLISM	PROTEIN WITH BINDING FUNCTION OR COFACTOR REQUIREMENT (structural or catalytic)
NCU03621	div-48		-1.4564	-2.74424	2.49134e-59	6.08921e-58	37.5991	33.6599	13.3441	14.0632	Down		gna-3 and ric8	PROTEIN WITH BINDING FUNCTION OR COFACTOR REQUIREMENT (structural or catalytic)	BIOGENESIS OF CELLULAR COMPONENTS	CELL TYPE DIFFERENTIATION
NCU03634			-1.30389	-2.46894	9.64263e-24	8.35262e-23	570.661	367.08	227.036	81.1406	Down		gna-3 and ric8	UNCLASSIFIED
NCU03643	far-2	TF	-1.67537	-3.19401	8.77773e-21	6.68243e-20	10.4669	5.89158	3.19221	6.44148	Down		gna-3 alone	METABOLISM	TRANSCRIPTION
NCU03648	gne-1		-1.53295	-2.89377	2.94198e-28	3.07017e-27	23.244	37.9477	7.86615	3.72903	Down		gna-3 and ric8	METABOLISM										3.5.1.2
NCU03654			-2.069	-4.19596	2.70555e-48	5.17522e-47	42.4219	16.1294	9.86972	13.1903	Down		all 3	UNCLASSIFIED
NCU03686	tah-3	TF	-1.17899	-2.26419	3.62889e-22	2.95077e-21	218.522	134.109	94.0585	179.881	Down		gna-3 alone	METABOLISM	TRANSCRIPTION
NCU03714	trx-5		-1.01562	-2.02177	2.47999e-18	1.68402e-17	22.7993	17.1947	11.0173	13.9727	Down		gna-3 alone	UNCLASSIFIED
NCU03756	phe-9		-2.23118	-4.69517	5.21771e-39	7.78836e-38	25.0757	7.80188	5.18819	12.2227	Down		all 3	METABOLISM	PROTEIN WITH BINDING FUNCTION OR COFACTOR REQUIREMENT (structural or catalytic)
NCU03776	abc-9		-1.39209	-2.62459	1.54602e-17	1.00147e-16	12.3187	7.57438	4.56491	4.01076	Down		gna-3 and ric8	METABOLISM	CELL RESCUE, DEFENSE AND VIRULENCE
NCU03813	fdh		-2.10639	-4.30613	6.32856e-15	3.54798e-14	49.5567	27.0413	11.2727	16.4703	Down		gna-3 and ric8	METABOLISM	ENERGY	PROTEIN WITH BINDING FUNCTION OR COFACTOR REQUIREMENT (structural or catalytic)								1.17.1.9
NCU03921	mch-3		-1.10305	-2.14809	2.71962e-25	2.51749e-24	21.0579	18.5724	9.58524	7.03165	Down		gna-3 and ric8	METABOLISM	ENERGY	PROTEIN FATE (folding, modification, destition)	PROTEIN WITH BINDING FUNCTION OR COFACTOR REQUIREMENT (structural or catalytic)	BIOGENESIS OF CELLULAR COMPONENTS
NCU03922	erg-13		-1.00848	-2.01179	1.27862e-66	3.53906e-65	717.697	610.983	348.452	431.795	Down		gna-3 alone	METABOLISM										2.3.3.10
NCU03931	ada-5		-1.05285	-2.07463	1.55328e-22	1.28299e-21	27.4811	22.6903	12.8816	12.3657	Down		gna-3 and ric8	METABOLISM
NCU03934			-1.47922	-2.78799	2.38746e-07	7.4549e-07	11.2881	7.09992	3.95284	5.81775	Down		gna-3 alone	UNCLASSIFIED
NCU03949	npd-1		-1.39094	-2.6225	6.08929e-59	1.46687e-57	208.695	157.716	77.8195	108.333	Down		gna-3 alone	METABOLISM	PROTEIN WITH BINDING FUNCTION OR COFACTOR REQUIREMENT (structural or catalytic)									1.13.12.16
NCU03979	bio-1		-1.23296	-2.35049	2.28563e-68	6.58813e-67	213.603	175.055	88.6602	159.563	Down		gna-3 alone	METABOLISM										2.8.1.6
NCU04039	nat-3		-1.06793	-2.09643	3.5612e-16	2.14159e-15	105.453	68.6693	49.1654	72.1028	Down		gna-3 alone	METABOLISM
NCU04049			-1.14965	-2.2186	2.61419e-57	6.1555e-56	92.2185	102.282	40.5672	17.0378	Down		gna-3 and ric8	UNCLASSIFIED
NCU04050	cpc-1	TF	-1.03691	-2.05183	2.63348e-44	4.44712e-43	2832.79	2013.82	1349.34	1250.71	Down		gna-3 and ric8	METABOLISM	TRANSCRIPTION	PROTEIN WITH BINDING FUNCTION OR COFACTOR REQUIREMENT (structural or catalytic)	CELL RESCUE, DEFENSE AND VIRULENCE
NCU04102			-1.17519	-2.25823	2.16082e-33	2.63683e-32	32.4109	23.2298	14.0239	22.9682	Down		gna-3 alone	UNCLASSIFIED
NCU04122	tca-18		-1.62652	-3.08767	4.00601e-82	1.42495e-80	80.8307	93.7223	25.5633	17.5954	Down		gna-3 and ric8	UNCLASSIFIED
NCU04195	pup-6		-1.93048	-3.81181	1.1276e-87	4.34361e-86	129.97	85.4006	33.2574	26.8977	Down		gna-3 and ric8	METABOLISM
NCU04197			-3.95264	-15.4833	1.71267e-69	5.05872e-68	100.556	122.756	6.39764	10.1372	Down		gna-3 and ric8	UNCLASSIFIED
NCU04228	pdo-2		-1.08713	-2.12451	1.64699e-16	1.01603e-15	39.8056	36.1532	18.2536	30.1484	Down		gna-3 alone	UNCLASSIFIED
NCU04246	pab-2		-1.03452	-2.04843	1.53536e-11	6.85948e-11	81.5913	48.1088	38.7941	41.2885	Down		gna-3 alone	UNCLASSIFIED
NCU04280	acu-18		-1.24398	-2.3685	1.35924e-81	4.7739e-80	193.905	144.672	79.841	93.0892	Down		gna-3 and ric8	METABOLISM	ENERGY	PROTEIN WITH BINDING FUNCTION OR COFACTOR REQUIREMENT (structural or catalytic)								4.2.1.-
NCU04283			-1.25552	-2.38752	9.39309e-13	4.59432e-12	30.576	22.2074	12.5054	11.2168	Down		gna-3 and ric8	UNCLASSIFIED
NCU04284			-1.39438	-2.62875	5.28547e-28	5.44104e-27	594.622	407.899	221.61	99.4937	Down		gna-3 and ric8	UNCLASSIFIED
NCU04287			-1.5	-2.82844	2.47144e-35	3.2229e-34	385.974	301.79	133.352	83.4536	Down		gna-3 and ric8	UNCLASSIFIED
NCU04314			-1.02801	-2.03921	9.51558e-16	5.56618e-15	5584.79	7011.4	2678.66	1402.89	Down		gna-3 and ric8	UNCLASSIFIED
NCU04342			-1.59019	-3.0109	5.78986e-86	2.13204e-84	263.912	302.145	85.65	36.3443	Down		gna-3 and ric8	UNCLASSIFIED
NCU04343	egt-1		-1.2027	-2.3017	5.93856e-25	5.42518e-24	742.3	904.184	314.591	144.933	Down		gna-3 and ric8	UNCLASSIFIED										1.14.99.51	2.1.1.44
NCU04371	fkr-3		-1.62418	-3.08267	3.1644e-35	4.09462e-34	27.6211	21.1788	8.77858	7.05997	Down		gna-3 and ric8	PROTEIN SYNTHESIS	PROTEIN FATE (folding, modification, destition)	PROTEIN WITH BINDING FUNCTION OR COFACTOR REQUIREMENT (structural or catalytic)	CELLULAR COMMUNICATION/SIGL TRANSDUCTION MECHANISM	CELL RESCUE, DEFENSE AND VIRULENCE	INTERACTION WITH THE ENVIRONMENT					5.2.1.8
NCU04385	leu-2		-1.27651	-2.42252	7.7972e-40	1.18719e-38	320.115	227.705	128.887	142.299	Down		gna-3 and ric8	METABOLISM										4.2.1.33
NCU04418			-1.47503	-2.77989	5.37525e-39	8.00922e-38	30.0415	22.6161	10.5468	7.95772	Down		gna-3 and ric8	CELL RESCUE, DEFENSE AND VIRULENCE
NCU04449			-1.01871	-2.0261	3.03164e-22	2.47718e-21	98.5117	75.8665	47.597	45.4647	Down		gna-3 and ric8	PROTEIN SYNTHESIS										6.1.1.15
NCU04487			-1.21291	-2.31805	2.50317e-28	2.62534e-27	30.7274	56.6763	12.9968	1.18239	Down		gna-3 and ric8	UNCLASSIFIED
NCU04510	gcy-3		-2.04909	-4.13844	1.66474e-82	5.97236e-81	473.507	418.73	112.107	163.445	Down		gna-3 and ric8	METABOLISM	ENERGY	CELL RESCUE, DEFENSE AND VIRULENCE	INTERACTION WITH THE ENVIRONMENT
NCU04647	abp-5		-1.20914	-2.31199	5.07828e-22	4.08953e-21	51.2024	32.7449	21.6266	36.4505	Down		gna-3 alone	PROTEIN WITH BINDING FUNCTION OR COFACTOR REQUIREMENT (structural or catalytic)	BIOGENESIS OF CELLULAR COMPONENTS									2.1.1.-
NCU04656			-1.08467	-2.12089	3.16678e-26	3.02181e-25	332.875	182.088	153.159	133.336	Down		gna-3 and ric8	METABOLISM
NCU04671		TF	-2.6677	-6.35413	2.48339e-151	2.59483e-149	62.6855	90.2058	9.63889	10.8652	Down		gna-3 and ric8	UNCLASSIFIED
NCU04701			-2.4141	-5.32986	4.55156e-11	1.95914e-10	10.1083	5.6402	1.83801	5.47346	Down		gna-3 alone	UNCLASSIFIED
NCU04740			-1.33952	-2.53067	9.14194e-11	3.83237e-10	14.943	13.1724	5.77753	5.12744	Down		gna-3 and ric8	UNCLASSIFIED
NCU04774			-1.30881	-2.47737	7.35317e-19	5.11783e-18	23.7159	18.6451	9.3253	5.66261	Down		gna-3 and ric8	UNCLASSIFIED
NCU04830		TF	-1.13873	-2.20187	3.65175e-27	3.62529e-26	41.3757	36.1424	18.357	16.5042	Down		gna-3 and ric8	TRANSCRIPTION	PROTEIN WITH BINDING FUNCTION OR COFACTOR REQUIREMENT (structural or catalytic)	CELL RESCUE, DEFENSE AND VIRULENCE	INTERACTION WITH THE ENVIRONMENT
NCU04835			-1.06692	-2.09496	1.07935e-09	4.13611e-09	12.9823	11.0473	6.05707	3.47845	Down		gna-3 and ric8	UNCLASSIFIED
NCU04904			-1.5512	-2.93061	2.33511e-56	5.3331e-55	58.9791	42.7197	19.6317	6.9862	Down		gna-3 and ric8	METABOLISM
NCU04907			-1.23789	-2.35854	1.0235e-27	1.04462e-26	324.335	144.017	134.332	56.5592	Down		all 3	METABOLISM
NCU04931		GPCR	-1.80584	-3.49633	2.86491e-42	4.64104e-41	54.1884	72.6494	15.1367	5.87531	Down		gna-3 and ric8	CELLULAR COMMUNICATION/SIGL TRANSDUCTION MECHANISM	CELL RESCUE, DEFENSE AND VIRULENCE	CELL TYPE DIFFERENTIATION
NCU04932			-1.12122	-2.1753	1.87795e-12	8.93951e-12	22.9603	8.90149	10.2989	6.32492	Down		all 3	UNCLASSIFIED
NCU04950			-1.36844	-2.58192	1.00629e-11	4.55667e-11	21.2916	14.0521	8.08848	6.14569	Down		gna-3 and ric8	UNCLASSIFIED
NCU05061	sgr-16	TF	-1.65167	-3.14197	6.12848e-48	1.15378e-46	44.8737	30.0598	13.9573	10.2831	Down		gna-3 and ric8	UNCLASSIFIED
NCU05062			-1.35287	-2.5542	6.53398e-45	1.11692e-43	63.9465	50.4372	24.4859	24.4302	Down		gna-3 and ric8	UNCLASSIFIED
NCU05068			-1.65207	-3.14284	2.40927e-15	1.38128e-14	24.3273	18.7534	7.58724	5.70675	Down		gna-3 and ric8	CELL RESCUE, DEFENSE AND VIRULENCE
NCU05079	mfs-9		-1.44413	-2.72098	1.55484e-35	2.04354e-34	124.837	117.493	44.7716	8.60358	Down		gna-3 and ric8	UNCLASSIFIED
NCU05123	gt9-1		-1.09431	-2.13511	1.64393e-18	1.12729e-17	27.3277	28.2569	12.4929	12.2512	Down		gna-3 and ric8	CELL RESCUE, DEFENSE AND VIRULENCE	BIOGENESIS OF CELLULAR COMPONENTS
NCU05126			-2.68684	-6.43903	1.0365e-56	2.38024e-55	68.4141	91.5841	10.3552	0.93403	Down		gna-3 and ric8	UNCLASSIFIED										2.5.1.39
NCU05132	gt4-1		-1.00209	-2.0029	1.65657e-49	3.25052e-48	256.913	293.364	125.042	58.011	Down		gna-3 and ric8	UNCLASSIFIED
NCU05134			-2.01746	-4.04871	5.67194e-30	6.31314e-29	236.935	230.796	57.4874	59.6958	Down		gna-3 and ric8	UNCLASSIFIED
NCU05135			-1.27122	-2.41365	2.10836e-45	3.65639e-44	30.4372	32.6032	12.3216	5.57366	Down		gna-3 and ric8	UNCLASSIFIED
NCU05137	ncw-1		-1.16996	-2.25006	4.25172e-83	1.5319e-81	1366.04	1630.95	592.326	225.726	Down		gna-3 and ric8	UNCLASSIFIED
NCU05149			-1.04197	-2.05903	1.97079e-25	1.83246e-24	27.4727	33.7159	12.9992	2.22734	Down		gna-3 and ric8	UNCLASSIFIED
NCU05154	nca-3	Metal ion transporter	-1.64375	-3.12478	2.01956e-18	1.38034e-17	10.0934	20.183	3.14485	1.79298	Down		gna-3 and ric8	PROTEIN WITH BINDING FUNCTION OR COFACTOR REQUIREMENT (structural or catalytic)	INTERACTION WITH THE ENVIRONMENT									7.2.2.10
NCU05160	mpr-15		-1.16944	-2.24924	2.14744e-27	2.14718e-26	269.576	214.636	117.411	76.2118	Down		gna-3 and ric8	METABOLISM	ENERGY	PROTEIN SYNTHESIS	PROTEIN FATE (folding, modification, destition)	PROTEIN WITH BINDING FUNCTION OR COFACTOR REQUIREMENT (structural or catalytic)	CELLULAR COMMUNICATION/SIGL TRANSDUCTION MECHANISM	CELL RESCUE, DEFENSE AND VIRULENCE	CELL FATE	BIOGENESIS OF CELLULAR COMPONENTS
NCU05161			-1.47376	-2.77745	1.99822e-27	2.00758e-26	28.1314	21.1899	9.9732	13.7945	Down		gna-3 and ric8	METABOLISM
NCU05162			-1.49065	-2.81016	3.44225e-22	2.8072e-21	35.1885	32.2694	12.2529	17.3089	Down		gna-3 and ric8	UNCLASSIFIED
NCU05163			-2.1964	-4.58334	5.90014e-35	7.49533e-34	57.2664	69.2789	12.211	391.287	Down	ric8 alone	gna-3 alone	UNCLASSIFIED
NCU05185	cyp45-9		-1.27383	-2.41802	7.32226e-31	8.35017e-30	13.1422	12.6507	5.31624	19.2576	Down		gna-3 alone	METABOLISM	ENERGY									1.14.14.1	1.6.2.4
NCU05188	fdo-1		-3.44276	-10.8737	3.28993e-103	1.62725e-101	50.2609	66.3237	4.50058	8.80457	Down		gna-3 and ric8	METABOLISM
NCU05242	znf-25	TF	-1.22516	-2.33781	7.44128e-60	1.84029e-58	54.6716	34.59	22.8244	12.6261	Down		gna-3 and ric8	UNCLASSIFIED
NCU05243			-1.34556	-2.5413	1.46545e-18	1.00738e-17	15.6296	10.2312	5.97363	1.50289	Down		gna-3 and ric8	UNCLASSIFIED
NCU05257	tcf-22	TF	-1.19297	-2.28623	1.77546e-41	2.8215e-40	61.4044	41.4032	26.1742	30.758	Down		gna-3 alone	UNCLASSIFIED
NCU05410	arg-5		-1.01358	-2.01891	3.16959e-38	4.58384e-37	167.922	118.338	81.1187	116.457	Down		gna-3 alone	METABOLISM										2.6.1.11
NCU05575			-1.14092	-2.20522	8.95722e-37	1.2335e-35	46.8224	44.7985	20.7427	15.9695	Down		gna-3 and ric8	UNCLASSIFIED
NCU05577	gh3-5		-1.89389	-3.71636	6.9377e-61	1.76268e-59	51.6774	51.695	13.6042	6.41958	Down		gna-3 and ric8	METABOLISM										3.2.1.21
NCU05598	asd-1		-1.81552	-3.51987	1.20962e-39	1.83507e-38	110.618	49.5444	30.6391	15.7106	Down		all 3	METABOLISM	DEVELOPMENT (Systemic)									4.2.2.23
NCU05649			-1.05348	-2.07554	3.28306e-07	1.01154e-06	12.9106	8.1366	6.07065	5.10877	Down		gna-3 and ric8	CELL RESCUE, DEFENSE AND VIRULENCE
NCU05693			-3.26335	-9.60208	2.82697e-107	1.51478e-105	95.0969	20.7408	9.66899	7.31486	Down		all 3	METABOLISM	PROTEIN WITH BINDING FUNCTION OR COFACTOR REQUIREMENT (structural or catalytic)	CELL RESCUE, DEFENSE AND VIRULENCE	INTERACTION WITH THE ENVIRONMENT
NCU05712	rcd-1		-1.83348	-3.56397	6.34e-37	8.77418e-36	201.14	168.864	55.1936	6.45555	Down		gna-3 and ric8	UNCLASSIFIED
NCU05752	nt		-1.88953	-3.70513	7.5708e-54	1.64803e-52	162.496	73.443	42.7879	56.4659	Down		all 3	METABOLISM	PROTEIN WITH BINDING FUNCTION OR COFACTOR REQUIREMENT (structural or catalytic)	CELL RESCUE, DEFENSE AND VIRULENCE								1.13.11.11
NCU05780	gst-1		-1.21766	-2.32569	4.73761e-37	6.58929e-36	111.658	93.0261	47.1336	85.346	Down		gna-3 alone	METABOLISM	TRANSCRIPTION	CELL RESCUE, DEFENSE AND VIRULENCE	INTERACTION WITH THE ENVIRONMENT
NCU05807			-1.1701	-2.25027	6.81384e-28	7.00577e-27	59.6194	67.8025	25.8205	18.4134	Down		gna-3 and ric8	UNCLASSIFIED
NCU05906			-1.14668	-2.21404	1.05738e-11	4.77248e-11	16.4685	15.3755	7.29648	3.05902	Down		gna-3 and ric8	UNCLASSIFIED
NCU05914			-2.52735	-5.76514	2.264e-57	5.34598e-56	122.413	96.0119	20.8037	18.6618	Down		gna-3 and ric8	UNCLASSIFIED
NCU05919			-1.13303	-2.19318	5.21366e-15	2.9308e-14	21.5705	14.3504	9.59276	7.68294	Down		gna-3 and ric8	PROTEIN WITH BINDING FUNCTION OR COFACTOR REQUIREMENT (structural or catalytic)	CELLULAR COMMUNICATION/SIGL TRANSDUCTION MECHANISM	DEVELOPMENT (Systemic)	CELL TYPE DIFFERENTIATION
NCU05948			-1.09778	-2.14025	2.32314e-15	1.33556e-14	31.8589	27.4098	14.5536	1.20721	Down		gna-3 and ric8	UNCLASSIFIED
NCU05964		TF	-1.76367	-3.39562	6.16979e-07	1.83928e-06	18.4689	18.3097	5.31352	3.13504	Down		gna-3 and ric8	UNCLASSIFIED
NCU06043			-1.27299	-2.41663	1.46048e-53	3.14644e-52	118.815	81.6147	47.9664	39.1879	Down		gna-3 and ric8	METABOLISM
NCU06061			-1.02205	-2.0308	6.32568e-06	1.68343e-05	21.781	10.0559	10.5348	18.2469	Down		gna-1 and gna-3	UNCLASSIFIED
NCU06110	thi4		-1.48669	-2.80245	8.66175e-89	3.41526e-87	20688.2	15404.1	7202.78	4980.77	Down		gna-3 and ric8	METABOLISM	PROTEIN WITH BINDING FUNCTION OR COFACTOR REQUIREMENT (structural or catalytic)									2.4.2.60
NCU06132	sit-6		-2.80626	-6.99471	7.09464e-90	2.86493e-88	199.441	71.2105	27.8903	33.1454	Down		all 3	METABOLISM	INTERACTION WITH THE ENVIRONMENT
NCU06140	vsd-8	TF	-3.13585	-8.78993	1.36701e-95	6.0781e-94	36.5716	45.0517	4.06548	3.53611	Down		gna-3 and ric8	UNCLASSIFIED
NCU06167	mfs-4		-1.48922	-2.80737	3.02775e-53	6.47289e-52	40.2783	30.7928	13.9773	19.71	Down		gna-3 and ric8	METABOLISM
NCU06239			-1.30244	-2.46646	1.66082e-41	2.65445e-40	31.2845	24.0805	12.3804	11.5161	Down		gna-3 and ric8	UNCLASSIFIED
NCU06275			-1.35667	-2.56093	1.89193e-43	3.13161e-42	75.8008	53.6388	28.9617	22.3196	Down		gna-3 and ric8	UNCLASSIFIED
NCU06296			-1.22926	-2.34446	6.52872e-24	5.70853e-23	19.1868	21.0505	8.0127	8.8808	Down		gna-3 and ric8	METABOLISM	CELL RESCUE, DEFENSE AND VIRULENCE
NCU06305	mfs-3		-1.89649	-3.72307	1.60784e-46	2.89654e-45	244.133	291.632	64.1028	20.6221	Down		gna-3 and ric8	METABOLISM
NCU06310			-1.30194	-2.4656	1.5143e-40	2.36157e-39	68.4541	56.2635	27.1156	29.8259	Down		gna-3 and ric8	METABOLISM	PROTEIN WITH BINDING FUNCTION OR COFACTOR REQUIREMENT (structural or catalytic)									3.6.1.1
NCU06311	gua-4		-1.23872	-2.35988	1.36176e-24	1.22794e-23	185.232	139.226	76.7207	55.5774	Down		gna-3 and ric8	METABOLISM
NCU06327	cyp45-29		-1.29181	-2.44835	1.67422e-17	1.08151e-16	225.399	288.522	89.8737	24.8125	Down		gna-3 and ric8	METABOLISM	CELL RESCUE, DEFENSE AND VIRULENCE
NCU06341			-1.35439	-2.55689	8.36581e-29	8.93101e-28	16.7823	16.5395	6.40384	9.90535	Down		gna-3 alone	CELL RESCUE, DEFENSE AND VIRULENCE
NCU06364	lip-8		-3.04989	-8.28146	3.83185e-118	2.37262e-116	42.5509	21.702	5.0072	112.376	Down	ric8 alone	gna-3 alone	UNCLASSIFIED
NCU06366	trm-18	Metal ion transporter	-1.51134	-2.85074	8.01249e-57	1.85018e-55	77.9438	75.5693	26.6919	24.0275	Down		gna-3 and ric8	INTERACTION WITH THE ENVIRONMENT
NCU06559	hbd-2		-1.65159	-3.1418	3.76126e-22	3.05289e-21	32.3154	19.0946	10.0053	11.285	Down		gna-3 and ric8	METABOLISM	ENERGY	PROTEIN WITH BINDING FUNCTION OR COFACTOR REQUIREMENT (structural or catalytic)								1.1.1.31
NCU06596			-1.17923	-2.26456	7.94966e-45	1.35615e-43	42.0969	31.5714	18.1533	18.075	Down		gna-3 and ric8	UNCLASSIFIED
NCU06619	mtr		-1.20322	-2.30254	1.59876e-63	4.25606e-62	861.464	527.452	365.301	519.344	Down		gna-3 alone	METABOLISM	INTERACTION WITH THE ENVIRONMENT
NCU06697	stp-4		-1.36005	-2.56695	2.0724e-12	9.82596e-12	27.464	13.7074	10.4435	16.3557	Down		gna-1 and gna-3	METABOLISM	PROTEIN WITH BINDING FUNCTION OR COFACTOR REQUIREMENT (structural or catalytic)
NCU06719			-1.14366	-2.20941	1.92161e-20	1.43674e-19	229.491	193.264	101.458	85.0588	Down		gna-3 and ric8	UNCLASSIFIED
NCU06724	gln-1		-1.07685	-2.10943	3.84307e-55	8.61239e-54	727.016	555.271	336.349	301.793	Down		gna-3 and ric8	METABOLISM										6.3.1.2
NCU06778	oxa-2		-1.475	-2.77984	7.09463e-12	3.25667e-11	14.6134	15.0293	5.15847	12.778	Down		gna-3 alone	UNCLASSIFIED
NCU06912			-2.86116	-7.26601	2.48163e-140	2.2068e-138	674.14	476.006	90.6944	8.78291	Down		gna-3 and ric8	UNCLASSIFIED
NCU06918	pup-2		-1.7794	-3.43283	2.08052e-48	3.99795e-47	23.7152	17.999	6.72079	5.58996	Down		gna-3 and ric8	UNCLASSIFIED
NCU06934			-1.27007	-2.41173	1.01056e-40	1.58784e-39	51.5715	32.2676	20.8827	42.6744	Down		gna-3 alone	UNCLASSIFIED
NCU06945			-1.32136	-2.49902	4.48605e-25	4.12529e-24	78.058	56.7251	30.4745	43.4974	Down		gna-3 alone	METABOLISM
NCU06983			-1.83122	-3.55839	1.35373e-33	1.66655e-32	90.3547	71.5372	24.8539	23.9201	Down		gna-3 and ric8	UNCLASSIFIED
NCU07003			-1.51646	-2.86089	2.07909e-104	1.07278e-102	86.745	65.0742	29.6099	28.2937	Down		gna-3 and ric8	UNCLASSIFIED
NCU07008	cao-1		-1.62737	-3.08949	1.10434e-48	2.14181e-47	30.2528	35.1914	9.57911	6.6652	Down		gna-3 and ric8	METABOLISM	PROTEIN WITH BINDING FUNCTION OR COFACTOR REQUIREMENT (structural or catalytic)	CELL FATE
NCU07017			-1.07887	-2.11238	2.98047e-30	3.33518e-29	143.464	108.188	66.2379	28.7985	Down		gna-3 and ric8	UNCLASSIFIED
NCU07049			-1.45878	-2.74875	8.28765e-09	2.95548e-08	29.4256	15.0524	10.5371	2.45425	Down		gna-3 and ric8	UNCLASSIFIED
NCU07063	4524		-1.46662	-2.76373	1.57181e-23	1.35173e-22	28.8728	21.955	10.1727	3.44502	Down		gna-3 and ric8	PROTEIN FATE (folding, modification, destition)
NCU07083			-2.24123	-4.728	1.13936e-90	4.69157e-89	33.0097	37.4857	6.82482	19.0681	Down		gna-3 alone	UNCLASSIFIED
NCU07117			-1.36931	-2.58347	2.49264e-38	3.61108e-37	233.565	103.891	88.3917	88.5522	Down		all 3	METABOLISM										1.14.13.196
NCU07191	doc-1		-1.05276	-2.07449	5.15677e-50	1.02388e-48	117.044	114.891	55.0028	42.8872	Down		gna-3 and ric8	UNCLASSIFIED
NCU07200	mpr-8		-1.14311	-2.20857	4.36654e-15	2.46788e-14	64.658	56.2065	28.6377	20.3066	Down		gna-3 and ric8	PROTEIN FATE (folding, modification, destition)										3.4.24.-
NCU07205	nit-1		-1.00732	-2.01017	2.31365e-24	2.06842e-23	312.867	347.375	152.076	72.0212	Down		gna-3 and ric8	METABOLISM
NCU07222			-1.47762	-2.78489	3.46032e-17	2.19627e-16	45.5233	30.7441	16.0645	23.0996	Down		gna-3 alone	UNCLASSIFIED
NCU07232	hsp3-2		-2.67182	-6.37234	2.12965e-16	1.30225e-15	218.1	912.401	33.5293	114.566	Down	gna-1 alone	gna-3 alone	CELL RESCUE, DEFENSE AND VIRULENCE
NCU07277	acw-8		-1.8575	-3.6238	6.39058e-18	4.23959e-17	719.193	512.564	193.842	67.7155	Down		gna-3 and ric8	METABOLISM	BIOGENESIS OF CELLULAR COMPONENTS
NCU07286	dnr-2		-1.08559	-2.12224	2.35457e-25	2.18444e-24	94.1291	101.8	43.314	36.031	Down		gna-3 and ric8	METABOLISM	PROTEIN WITH BINDING FUNCTION OR COFACTOR REQUIREMENT (structural or catalytic)	CELLULAR COMMUNICATION/SIGL TRANSDUCTION MECHANISM	CELL RESCUE, DEFENSE AND VIRULENCE	CELL FATE
NCU07287			-1.03624	-2.05088	3.24386e-19	2.29209e-18	4947.81	6084.64	2362.88	1983.08	Down		gna-3 and ric8	CELL RESCUE, DEFENSE AND VIRULENCE
NCU07293			-1.0837	-2.11946	6.18904e-39	9.1565e-38	143.578	83.5906	66.1178	63.4683	Down		gna-3 and ric8	UNCLASSIFIED
NCU07308	cel-1		-1.00887	-2.01234	1.48278e-16	9.16755e-16	205.888	171.514	99.8	130.439	Down		gna-3 alone	METABOLISM	PROTEIN FATE (folding, modification, destition)									1.1.1.100	2.3.1.41	2.3.1.86	2.7.8.7
NCU07311			-1.59037	-3.01126	5.5682e-18	3.72059e-17	53.8668	20.9452	17.4118	11.4977	Down		all 3	UNCLASSIFIED
NCU07363			-1.02865	-2.04011	1.17975e-30	1.33625e-29	282.403	253.348	135.307	131.247	Down		gna-3 and ric8	UNCLASSIFIED
NCU07375	pho-7		-1.36803	-2.58118	1.81374e-37	2.56532e-36	90.3568	50.6319	34.1496	70.92	Down		gna-3 alone	METABOLISM
NCU07453			-1.16881	-2.24826	8.90765e-31	1.01305e-29	42.3245	49.4472	18.4789	15.8853	Down		gna-3 and ric8	UNCLASSIFIED
NCU07454			-2.48138	-5.58432	4.14554e-88	1.61928e-86	55.8466	39.0574	9.78491	2.87857	Down		gna-3 and ric8	UNCLASSIFIED
NCU07473			-1.02064	-2.02882	1.38647e-15	8.06505e-15	39.8333	47.2605	19.1774	18.0429	Down		gna-3 and ric8	METABOLISM	CELL RESCUE, DEFENSE AND VIRULENCE	BIOGENESIS OF CELLULAR COMPONENTS								2.4.1.227
NCU07481			-1.58637	-3.00292	5.55366e-39	8.26033e-38	26.3959	26.4728	8.58439	26.1126	Down		gna-3 alone	CELL FATE	BIOGENESIS OF CELLULAR COMPONENTS	CELL TYPE DIFFERENTIATION
NCU07539			-1.00197	-2.00273	4.68976e-15	2.6434e-14	82.6662	62.8583	40.2534	50.8189	Down		gna-3 alone	UNCLASSIFIED
NCU07541			-1.41606	-2.66855	3.19929e-20	2.37503e-19	31.6898	25.4387	11.6158	20.5049	Down		gna-3 alone	UNCLASSIFIED
NCU07546	abc-8		-1.79047	-3.45928	2.24759e-31	2.60216e-30	22.1961	13.8444	6.25197	19.5085	Down		gna-3 alone	METABOLISM	PROTEIN WITH BINDING FUNCTION OR COFACTOR REQUIREMENT (structural or catalytic)	CELL RESCUE, DEFENSE AND VIRULENCE	INTERACTION WITH THE ENVIRONMENT
NCU07569	pir-1		-1.66847	-3.17878	2.31112e-40	3.57753e-39	799.803	700.978	246.258	349.038	Down		gna-3 and ric8	CELL RESCUE, DEFENSE AND VIRULENCE	BIOGENESIS OF CELLULAR COMPONENTS
NCU07607	sut-16		-1.15588	-2.22821	8.70847e-10	3.36232e-09	10.7891	7.52501	4.74508	7.86293	Down		gna-3 alone	METABOLISM
NCU07608	ppm-3		-1.01863	-2.02599	1.21622e-36	1.66662e-35	138.171	82.0658	66.5537	109.124	Down		gna-3 alone	METABOLISM	ENERGY									5.3.1.6
NCU07649	gpr-29	GPCR	-1.54677	-2.92163	7.82404e-52	1.61484e-50	60.0472	34.1402	20.0176	20.2295	Down		gna-3 and ric8	CELL RESCUE, DEFENSE AND VIRULENCE
NCU07684			-1.04864	-2.06859	8.15459e-11	3.43917e-10	18.7708	15.2098	8.83635	6.8787	Down		gna-3 and ric8	UNCLASSIFIED
NCU07736	pep5		-3.11662	-8.67356	2.09896e-89	8.35486e-88	70.7723	25.0624	7.93809	1.15565	Down		all 3	METABOLISM	CELL RESCUE, DEFENSE AND VIRULENCE
NCU07737			-1.70424	-3.25858	3.19336e-64	8.61074e-63	80.8484	59.223	24.1831	7.11006	Down		gna-3 and ric8	METABOLISM	CELL RESCUE, DEFENSE AND VIRULENCE
NCU07761	gsl-12		-1.1046	-2.15039	1.43532e-26	1.39187e-25	75.1278	65.406	34.0647	32.9745	Down		gna-3 and ric8	METABOLISM	CELL TYPE DIFFERENTIATION
NCU07787	ccg-14		-1.72092	-3.29646	2.65108e-29	2.87797e-28	619.216	399.499	183.582	360.907	Down		gna-3 alone	CELL RESCUE, DEFENSE AND VIRULENCE
NCU07802			-1.29758	-2.45816	2.37303e-34	2.96062e-33	106.337	144.515	42.2259	3.82011	Down		gna-3 and ric8	UNCLASSIFIED
NCU07810			-1.88083	-3.68288	0.00167894	0.00324943	25.081	23.8198	6.67891	36.8448	Down		gna-3 alone	UNCLASSIFIED
NCU07817	ncw-3		-1.01187	-2.01652	8.7979e-17	5.48818e-16	353.952	166.2	171.857	304.693	Down		gna-1 and gna-3	UNCLASSIFIED
NCU07849	thi-4		-1.16328	-2.23966	1.80511e-40	2.79942e-39	81.75	59.1256	35.6423	29.7471	Down		gna-3 and ric8	METABOLISM	TRANSCRIPTION	PROTEIN FATE (folding, modification, destition)								2.7.1.49
NCU07895			-1.30942	-2.47841	1.69177e-26	1.63108e-25	56.815	52.2537	22.4019	33.635	Down		gna-3 alone	UNCLASSIFIED
NCU07932	prp-2		-1.68314	-3.21127	4.17222e-110	2.34064e-108	165.013	137.354	50.1945	51.1646	Down		gna-3 and ric8	UNCLASSIFIED
NCU07933			-1.48379	-2.79683	9.24943e-64	2.47808e-62	135.885	135.062	47.6215	41.9972	Down		gna-3 and ric8	UNCLASSIFIED
NCU07959	pho-13		-1.26467	-2.40272	2.25543e-50	4.51032e-49	346.466	267.607	140.921	119.105	Down		gna-3 and ric8	UNCLASSIFIED
NCU08055	zip-1	TF	-1.88428	-3.69168	8.49554e-91	3.51556e-89	1080.36	973.045	285.994	514.421	Down		gna-3 and ric8	TRANSCRIPTION	PROTEIN WITH BINDING FUNCTION OR COFACTOR REQUIREMENT (structural or catalytic)
NCU08170			-2.24962	-4.75556	6.00105e-17	3.77732e-16	10.3923	4.36831	2.10875	1.39592	Down		all 3	UNCLASSIFIED
NCU08171	acw-12		-2.60075	-6.06602	3.13621e-69	9.13435e-68	713.67	203.476	114.844	34.0264	Down		all 3	UNCLASSIFIED
NCU08224			-1.39869	-2.63661	1.19753e-38	1.75309e-37	176.589	258.596	65.7103	10.9207	Down		gna-3 and ric8	UNCLASSIFIED
NCU08225	trm-34	Metal ion transporter	-1.39669	-2.63296	3.86241e-65	1.04485e-63	106.353	98.0427	39.3652	11.4484	Down		gna-3 and ric8	INTERACTION WITH THE ENVIRONMENT
NCU08227	gh12-1		-1.15845	-2.23217	2.81893e-17	1.80149e-16	56.6696	43.5022	24.8148	19.8555	Down		gna-3 and ric8	METABOLISM
NCU08230			-3.28034	-9.71586	3.11421e-203	5.10426e-201	104.865	68.8248	10.5326	6.69685	Down		gna-3 and ric8	UNCLASSIFIED
NCU08231			-2.31514	-4.97654	5.78547e-113	3.40569e-111	116.119	78.7286	22.8228	10.5623	Down		gna-3 and ric8	CELL RESCUE, DEFENSE AND VIRULENCE	CELL TYPE DIFFERENTIATION
NCU08232	gt32-1		-2.93334	-7.63874	3.95675e-119	2.46825e-117	120.514	71.3036	15.4193	7.16676	Down		gna-3 and ric8	METABOLISM	PROTEIN FATE (folding, modification, destition)	CELL FATE	BIOGENESIS OF CELLULAR COMPONENTS	CELL TYPE DIFFERENTIATION
NCU08281			-1.13302	-2.19317	3.14172e-34	3.89638e-33	31.1014	26.7504	13.8485	7.03036	Down		gna-3 and ric8	UNCLASSIFIED
NCU08384	xr		-1.19537	-2.29003	2.70909e-26	2.59099e-25	25.7388	26.4742	10.9518	4.53142	Down		gna-3 and ric8	METABOLISM	PROTEIN WITH BINDING FUNCTION OR COFACTOR REQUIREMENT (structural or catalytic)	CELL RESCUE, DEFENSE AND VIRULENCE
NCU08407			-1.24228	-2.36572	7.12047e-24	6.19287e-23	33.2104	29.1451	13.6769	11.6668	Down		gna-3 and ric8	UNCLASSIFIED
NCU08435	rrp3		-1.11746	-2.16965	1.85767e-23	1.59264e-22	12.1725	11.2548	5.46738	4.69138	Down		gna-3 and ric8	METABOLISM	TRANSCRIPTION	CELL RESCUE, DEFENSE AND VIRULENCE								2.7.7.48
NCU08439	abc-2		-2.14307	-4.41701	9.93193e-43	1.62786e-41	24.6301	11.7835	5.44894	8.09797	Down		all 3	METABOLISM	PROTEIN WITH BINDING FUNCTION OR COFACTOR REQUIREMENT (structural or catalytic)	CELL RESCUE, DEFENSE AND VIRULENCE	INTERACTION WITH THE ENVIRONMENT
NCU08440			-1.0284	-2.03976	4.50456e-09	1.63427e-08	22.0446	16.2881	10.5479	15.4362	Down		gna-3 alone	UNCLASSIFIED
NCU08447	gpr-33	GPCR	-1.17543	-2.2586	1.06501e-07	3.43989e-07	11.804	6.23804	5.06612	2.98849	Down		gna-3 and ric8	CELL RESCUE, DEFENSE AND VIRULENCE
NCU08454			-1.0285	-2.0399	1.23174e-15	7.175e-15	26.8475	24.9207	12.8312	14.0385	Down		gna-3 alone	UNCLASSIFIED
NCU08495			-2.41713	-5.34108	1.17965e-40	1.84312e-39	54.1522	24.6862	9.88929	7.75864	Down		all 3	UNCLASSIFIED
NCU08541			-1.80053	-3.48348	1.4453e-60	3.63892e-59	107.867	92.0279	30.3684	55.4426	Down		gna-3 alone	UNCLASSIFIED
NCU08565	dow		-2.6922	-6.46298	3.30539e-124	2.24632e-122	73.6171	30.115	11.1178	22.7816	Down		all 3	METABOLISM	CELL TYPE DIFFERENTIATION
NCU08705			-1.56025	-2.94906	1.66017e-37	2.35609e-36	19.6933	18.4328	6.5026	6.21337	Down		gna-3 and ric8	METABOLISM	CELL TYPE DIFFERENTIATION
NCU08738	mfs-8		-1.33693	-2.52614	2.66179e-19	1.89039e-18	36.5308	17.6483	14.1595	34.607	Down		gna-1 and gna-3	UNCLASSIFIED
NCU08748			-1.46861	-2.76755	1.37364e-28	1.45529e-27	37.364	23.7904	13.18	10.8095	Down		gna-3 and ric8	UNCLASSIFIED
NCU08750	iao-1		-1.65427	-3.14764	3.58305e-50	7.13113e-49	47.2864	43.3024	14.6845	6.32119	Down		gna-3 and ric8	METABOLISM
NCU08762	erg-24		-1.0929	-2.13302	7.01417e-54	1.53085e-52	246.691	212.393	113.043	110.418	Down		gna-3 and ric8	METABOLISM	PROTEIN WITH BINDING FUNCTION OR COFACTOR REQUIREMENT (structural or catalytic)	SYSTEMIC INTERACTION WITH THE ENVIRONMENT	CELL FATE							1.3.1.70
NCU08786			-1.49657	-2.82172	1.4071e-27	1.42742e-26	90.0522	102.264	31.2535	298.491	Down	ric8 alone	gna-3 alone	UNCLASSIFIED
NCU08804	trm-67		-1.09059	-2.12961	7.43735e-13	3.66345e-12	17.4347	13.5941	8.00353	6.60395	Down		gna-3 and ric8	PROTEIN WITH BINDING FUNCTION OR COFACTOR REQUIREMENT (structural or catalytic)	INTERACTION WITH THE ENVIRONMENT
NCU08820			-1.24727	-2.37391	6.64136e-17	4.16155e-16	119.503	95.2319	49.1468	23.0918	Down		gna-3 and ric8	BIOGENESIS OF CELLULAR COMPONENTS
NCU08821			-1.0327	-2.04585	2.89111e-22	2.36929e-21	16.1343	11.7358	7.6815	4.08612	Down		gna-3 and ric8	UNCLASSIFIED
NCU08867			-1.60924	-3.05092	5.96523e-18	3.97317e-17	13.5272	8.69665	4.3471	2.42002	Down		gna-3 and ric8	UNCLASSIFIED
NCU08870			-1.22873	-2.3436	5.67481e-50	1.12407e-48	51.595	38.9612	21.5198	24.2954	Down		gna-3 and ric8	UNCLASSIFIED
NCU08878	div-17		-1.10596	-2.15242	2.8005e-41	4.43359e-40	78.0917	68.1844	35.4252	42.7175	Down		gna-3 alone	METABOLISM	PROTEIN WITH BINDING FUNCTION OR COFACTOR REQUIREMENT (structural or catalytic)	CELLULAR COMMUNICATION/SIGL TRANSDUCTION MECHANISM	BIOGENESIS OF CELLULAR COMPONENTS	CELL TYPE DIFFERENTIATION
NCU08907	mkr-1		-1.71009	-3.27182	1.19821e-25	1.11784e-24	935.436	1202.34	280.93	1980.25	Down	ric8 alone	gna-3 alone	CELL FATE
NCU08975			-1.24319	-2.36721	1.70253e-07	5.39889e-07	15.3518	13.9653	6.30839	20.2607	Down		gna-3 alone	UNCLASSIFIED
NCU09010			-1.49379	-2.81627	4.35727e-29	4.68154e-28	244.635	407.268	84.8098	29.3996	Down		gna-3 and ric8	UNCLASSIFIED
NCU09038			-1.70826	-3.26767	2.19739e-28	2.31044e-27	16.6876	12.2613	4.98522	4.04866	Down		gna-3 and ric8	UNCLASSIFIED
NCU09041			-1.2376	-2.35805	7.53475e-35	9.51405e-34	897.587	703.993	372.646	651.74	Down		gna-3 alone	METABOLISM
NCU09069			-1.18509	-2.27378	5.37103e-24	4.72097e-23	25.6823	17.6556	11.0379	15.5664	Down		gna-3 alone	METABOLISM
NCU09097			-1.19778	-2.29386	2.18802e-18	1.49182e-17	165.43	134.357	70.3929	40.7785	Down		gna-3 and ric8	UNCLASSIFIED
NCU09115	cyp45-23		-1.01502	-2.02093	3.67257e-26	3.48457e-25	36.0651	27.9584	17.4162	15.2008	Down		gna-3 and ric8	METABOLISM	ENERGY	BIOGENESIS OF CELLULAR COMPONENTS
NCU09156			-1.23582	-2.35516	1.49686e-14	8.22634e-14	15.8849	11.4156	6.56629	9.93092	Down		gna-3 alone	METABOLISM	CELL RESCUE, DEFENSE AND VIRULENCE
NCU09175	gh17-3		-1.33351	-2.52016	2.8704e-73	9.05423e-72	1764.29	1541.91	683.505	941.428	Down		gna-3 alone	METABOLISM	BIOGENESIS OF CELLULAR COMPONENTS									3.2.1.39
NCU09182			-1.42099	-2.67769	3.33687e-29	3.59444e-28	231.492	152.342	85.0286	40.613	Down		gna-3 and ric8	UNCLASSIFIED
NCU09201	gpr-37	GPCR	-1.83534	-3.56856	1.46333e-125	1.0279e-123	61.2853	92.0525	16.7973	21.224	Down		gna-3 and ric8	CELL RESCUE, DEFENSE AND VIRULENCE
NCU09206			-1.19616	-2.2913	7.8115e-17	4.88745e-16	15.4679	10.787	6.60629	7.94513	Down		gna-3 alone	UNCLASSIFIED
NCU09209	gao-1		-1.3624	-2.57113	0.000153541	0.000345153	75.5231	671.636	28.8676	10.6811	Down	gna-1 alone	gna-3 and ric8	METABOLISM
NCU09210			-1.14402	-2.20996	4.94557e-05	0.000118419	80.0435	678.366	35.5448	15.9753	Down	gna-1 alone	gna-3 and ric8	CELL RESCUE, DEFENSE AND VIRULENCE
NCU09240			-1.02533	-2.03542	2.03187e-27	2.03894e-26	31.9741	26.5604	15.282	22.511	Down		gna-3 alone	UNCLASSIFIED
NCU09284			-1.7992	-3.48027	0.000526511	0.00110083	19.7062	9.1685	5.55547	11.3057	Down		gna-1 and gna-3	UNCLASSIFIED
NCU09296			-1.04966	-2.07005	1.62373e-19	1.16705e-18	11.183	8.06607	5.2532	4.65621	Down		gna-3 and ric8	UNCLASSIFIED
NCU09307	lfd-1		-1.56926	-2.96752	1.07262e-59	2.64483e-58	59.6661	63.8684	19.562	9.39518	Down		gna-3 and ric8	UNCLASSIFIED
NCU09315	nuc-1	TF	-1.03723	-2.05229	9.66652e-38	1.37653e-36	64.8496	47.8255	30.8816	29.6757	Down		gna-3 and ric8	METABOLISM	TRANSCRIPTION	PROTEIN WITH BINDING FUNCTION OR COFACTOR REQUIREMENT (structural or catalytic)	INTERACTION WITH THE ENVIRONMENT
NCU09316			-1.28833	-2.44245	6.37844e-31	7.32381e-30	63.287	26.8998	25.2484	28.2625	Down		all 3	UNCLASSIFIED
NCU09345	nmt-1		-1.15555	-2.22769	4.03686e-22	3.26977e-21	21331.7	15432.7	9347.25	6370.86	Down		gna-3 and ric8	METABOLISM	PROTEIN WITH BINDING FUNCTION OR COFACTOR REQUIREMENT (structural or catalytic)
NCU09356			-1.01228	-2.0171	1.38336e-08	4.8464e-08	34.552	36.5153	16.7086	1.78571	Down		gna-3 and ric8	UNCLASSIFIED
NCU09409	mox-1		-1.04293	-2.06041	1.04235e-07	3.36931e-07	21.7247	18.2317	10.4031	11.4957	Down		gna-3 alone	METABOLISM
NCU09421			-1.18017	-2.26603	4.97108e-14	2.62995e-13	22.9337	13.0614	9.90275	38.2173	Down		gna-3 alone	UNCLASSIFIED
NCU09422			-1.76002	-3.38703	1.55865e-101	7.57487e-100	227.106	162.305	65.4845	75.7441	Down		gna-3 and ric8	UNCLASSIFIED
NCU09427	gpr-3	GPCR	-1.41237	-2.66174	5.78587e-38	8.30998e-37	37.9617	23.3804	13.9353	8.04012	Down		gna-3 and ric8	CELLULAR COMMUNICATION/SIGL TRANSDUCTION MECHANISM
NCU09428			-1.38939	-2.61968	1.22031e-28	1.29449e-27	55.2956	43.91	20.5546	1.13578	Down		gna-3 and ric8	UNCLASSIFIED
NCU09489	emp-11		-1.68813	-3.22238	8.76747e-13	4.30089e-12	15.2404	7.42802	4.61784	8.93196	Down		gna-1 and gna-3	METABOLISM
NCU09497	fam-3		-1.27885	-2.42645	1.3043e-38	1.89941e-37	189.87	64.6657	76.3194	158.212	Down		gna-1 and gna-3	METABOLISM
NCU09498			-1.695	-3.23777	1.73737e-19	1.24658e-18	20.827	10.4232	6.2915	20.5707	Down		gna-3 alone	UNCLASSIFIED
NCU09529		TF	-1.11386	-2.16423	7.56141e-68	2.14257e-66	91.3477	68.4609	41.1881	27.1299	Down		gna-3 and ric8	UNCLASSIFIED
NCU09549	znf-51	TF	-1.00328	-2.00455	2.18571e-18	1.49146e-17	23.671	17.4747	11.4891	12.8678	Down		gna-3 alone	METABOLISM
NCU09651			-1.50966	-2.84742	2.64388e-16	1.60495e-15	11.3664	5.79519	3.90456	5.8054	Down		gna-3 alone	UNCLASSIFIED
NCU09670			-1.58831	-3.00696	7.53835e-14	3.93586e-13	12.7976	12.4667	4.19442	2.0111	Down		gna-3 and ric8	PROTEIN FATE (folding, modification, destition)
NCU09674			-1.27416	-2.41858	1.76736e-42	2.87979e-41	490.286	383.241	198.643	118.612	Down		gna-3 and ric8	METABOLISM
NCU09677			-1.24434	-2.36909	1.89348e-41	3.00334e-40	23.7294	16.8333	9.7715	14.2765	Down		gna-3 alone	UNCLASSIFIED
NCU09689			-1.18372	-2.27162	1.50097e-07	4.78332e-07	12.7286	9.5031	5.47083	3.48968	Down		gna-3 and ric8	UNCLASSIFIED
NCU09712			-2.78982	-6.91545	6.20858e-76	2.05943e-74	12.3008	16.8933	1.73074	3.79852	Down		gna-3 and ric8	UNCLASSIFIED
NCU09714			-2.30326	-4.93573	2.01239e-24	1.80296e-23	22.5309	16.9721	4.46176	24.968	Down		gna-3 alone	UNCLASSIFIED
NCU09716			-2.32466	-5.00947	2.46152e-47	4.53213e-46	13.087	15.1138	2.54683	16.1845	Down		gna-3 alone	UNCLASSIFIED
NCU09723			-1.97857	-3.94103	4.52735e-53	9.62955e-52	60.4473	40.2388	14.9733	17.6166	Down		gna-3 and ric8	UNCLASSIFIED
NCU09764	gh61-14		-1.20204	-2.30065	5.49844e-09	1.98452e-08	12.3022	9.2573	5.24369	3.36813	Down		gna-3 and ric8	METABOLISM
NCU09772			-1.12518	-2.18128	1.41688e-18	9.764e-18	16.5291	15.3044	7.40803	3.63212	Down		gna-3 and ric8	CELL TYPE DIFFERENTIATION
NCU09798	adh-9		-1.48218	-2.79371	2.49695e-13	1.27268e-12	12.397	6.94938	4.3072	14.0331	Down		gna-3 alone	METABOLISM	PROTEIN WITH BINDING FUNCTION OR COFACTOR REQUIREMENT (structural or catalytic)
NCU09937	gh76-5		-2.0653	-4.18521	1.78766e-34	2.23364e-33	17.8941	16.431	4.15349	2.54583	Down		gna-3 and ric8	METABOLISM	CELL FATE	BIOGENESIS OF CELLULAR COMPONENTS	CELL TYPE DIFFERENTIATION							3.2.1.101
NCU09968			-12.5221	-5882.03	2.57664e-16	1.56641e-15	64.4612	0.0367188	0.0109264	0.0209836	Down		all 3	UNCLASSIFIED
NCU10014			-4.55401	-23.4906	5.81113e-130	4.22393e-128	94.2927	52.2319	3.94518	93.9876	Down		gna-3 alone	UNCLASSIFIED
NCU10020	met-16		-1.34679	-2.54345	4.02947e-37	5.6325e-36	112.193	112.958	43.0169	108.738	Down		gna-3 alone	METABOLISM	PROTEIN FATE (folding, modification, destition)									2.1.1.14
NCU10101			-1.012	-2.01671	4.67559e-07	1.41452e-06	13.6765	11.5443	6.60441	8.8215	Down		gna-3 alone	METABOLISM
NCU10304			-1.57296	-2.97514	0.000243634	0.000533963	15.893	15.77	5.23025	22.0704	Down		gna-3 alone	UNCLASSIFIED
NCU10572			-2.34829	-5.09219	1.94157e-53	4.17212e-52	140.837	44.0766	26.9599	7.47652	Down		all 3	METABOLISM
NCU10610			-1.06216	-2.08806	2.76373e-16	1.67406e-15	20.3399	36.0356	9.49585	2.67637	Down		gna-3 and ric8	UNCLASSIFIED
NCU10883			-1.26693	-2.40649	4.74656e-35	6.08535e-34	95.7217	108.035	38.7668	9.44129	Down		gna-3 and ric8	UNCLASSIFIED
NCU10907	apr-13		-1.00686	-2.00953	1.10122e-24	9.98383e-24	63.8731	62.9469	31.0939	43.4463	Down		gna-3 alone	PROTEIN FATE (folding, modification, destition)	PROTEIN WITH BINDING FUNCTION OR COFACTOR REQUIREMENT (structural or catalytic)	INTERACTION WITH THE ENVIRONMENT	TRANSPOSABLE ELEMENTS, VIRAL AND PLASMID PROTEINS	CELL FATE
NCU11030	cyp45-3		-1.09524	-2.13649	9.94904e-22	7.86049e-21	99.1503	68.0567	45.2748	40.6279	Down		gna-3 and ric8	METABOLISM	CELL RESCUE, DEFENSE AND VIRULENCE
NCU11046			-1.0164	-2.02286	4.85954e-05	0.000116426	19.4588	17.387	9.32052	19.249	Down		gna-3 alone	CELL RESCUE, DEFENSE AND VIRULENCE	INTERACTION WITH THE ENVIRONMENT
NCU11118			-1.54542	-2.91889	0.000846989	0.00171719	649.973	762.221	218.448	1211.22	Down		gna-3 alone	UNCLASSIFIED
NCU11128			-1.14651	-2.21377	1.32379e-07	4.2348e-07	12.4185	8.68786	5.47897	5.11317	Down		gna-3 and ric8	UNCLASSIFIED
NCU11129	spr-12		-1.02088	-2.02915	3.48572e-35	4.49647e-34	356.802	264.56	171.848	113.729	Down		gna-3 and ric8	METABOLISM	PROTEIN FATE (folding, modification, destition)
NCU11146			-2.36108	-5.13756	2.84331e-05	7.03796e-05	895.116	488.964	170.829	824.439	Down		gna-3 alone	METABOLISM
NCU11172			-1.36003	-2.56691	1.89953e-28	2.00481e-27	58.4376	72.2149	22.2056	3.23241	Down		gna-3 and ric8	UNCLASSIFIED
NCU11209	vps28		-1.02526	-2.03533	4.17892e-18	2.808e-17	46.6284	28.5462	22.3665	31.5416	Down		gna-3 alone	PROTEIN FATE (folding, modification, destition)	PROTEIN WITH BINDING FUNCTION OR COFACTOR REQUIREMENT (structural or catalytic)
NCU11291			-1.39674	-2.63305	9.15309e-08	2.97707e-07	20.1399	5.47305	7.44115	1.76182	Down		all 3	UNCLASSIFIED
NCU11292			-1.35366	-2.55559	8.559e-32	9.96444e-31	199.738	84.2036	76.513	34.4128	Down		all 3	UNCLASSIFIED
NCU11356			-1.90303	-3.73999	9.85523e-45	1.6778e-43	187.161	46.4879	48.9369	253.771	Down		gna-1 and gna-3	METABOLISM
NCU11411			-1.01884	-2.02629	5.22325e-14	2.75987e-13	47.7244	33.0276	22.9713	31.2453	Down		gna-3 alone	UNCLASSIFIED
NCU12021			-1.03761	-2.05283	8.42512e-15	4.7139e-14	60.6611	102.36	28.9498	20.4394	Down		gna-3 and ric8	UNCLASSIFIED
NCU12022			-1.08442	-2.12052	4.71617e-09	1.70808e-08	46.6777	85.7527	21.4752	14.4591	Down		gna-3 and ric8	UNCLASSIFIED
NCU12068			-1.39857	-2.6364	7.2438e-07	2.14264e-06	50.0438	44.5931	18.5184	0.787777	Down		gna-3 and ric8	UNCLASSIFIED
NCU12099			-1.93802	-3.83179	0.000506031	0.00106013	12.3001	10.1322	3.14808	18.306	Down		gna-3 alone	UNCLASSIFIED
NCU16323			-2.234	-4.70436	4.19124e-19	2.94408e-18	22.0552	14.9471	4.52892	3.9721	Down		gna-3 and ric8	UNCLASSIFIED
NCU16364			-1.35746	-2.56233	1.07598e-08	3.79981e-08	13.1754	9.04958	5.00376	2.13644	Down		gna-3 and ric8	UNCLASSIFIED
NCU16390			-1.28025	-2.4288	0.000572978	0.00119291	19.3441	16.3949	8.00074	11.7958	Down		gna-3 alone	UNCLASSIFIED
NCU16421			-1.0774	-2.11023	2.75117e-05	6.82202e-05	25.4863	16.5617	11.846	11.8124	Down		gna-3 and ric8	UNCLASSIFIED
NCU16472			-2.20691	-4.61687	4.32894e-42	6.95877e-41	21.9963	26.652	4.64781	1.82745	Down		gna-3 and ric8	METABOLISM
NCU16563			-2.30212	-4.93183	0.000423581	0.000896853	28.6016	11.8634	5.69711	18.8172	Down		gna-1 and gna-3	UNCLASSIFIED
NCU16683			-1.38058	-2.60372	1.22638e-20	9.26046e-20	29.2144	24.0944	10.9283	6.81051	Down		gna-3 and ric8	UNCLASSIFIED
NCU16688			-1.89078	-3.70836	1.38854e-17	9.02551e-17	17.5697	15.9078	4.69452	3.69201	Down		gna-3 and ric8	UNCLASSIFIED
NCU16802			-1.11105	-2.16002	3.89063e-42	6.26624e-41	131.134	95.1445	59.4005	99.1957	Down		gna-3 alone	UNCLASSIFIED
NCU16819			-2.09318	-4.26688	5.05867e-13	2.5245e-12	14.895	14.1095	3.40101	2.20066	Down		gna-3 and ric8	UNCLASSIFIED
NCU16856			-1.2428	-2.36658	3.09408e-34	3.843e-33	196.631	104.509	81.9465	60.683	Down		gna-3 and ric8	UNCLASSIFIED
NCU16859			-1.04958	-2.06993	3.48134e-11	1.51072e-10	17.7168	23.0851	8.34094	13.7372	Down		gna-3 alone	UNCLASSIFIED
NCU17155			-1.0862	-2.12313	6.59353e-12	3.02832e-11	20.5336	17.1744	9.46466	4.01967	Down		gna-3 and ric8	UNCLASSIFIED
NCU00003			1.01397	2.01946	2.45268e-12	1.15504e-11	29.042	38.3116	57.5943	42.1443	Up	gna-3 alone		UNCLASSIFIED
NCU00023	fer-2		1.31015	2.47967	4.70537e-97	2.13762e-95	172.228	217.973	417.152	313.339	Up	gna-3 alone		PROTEIN WITH BINDING FUNCTION OR COFACTOR REQUIREMENT (structural or catalytic)	INTERACTION WITH THE ENVIRONMENT
NCU00026			1.7405	3.34151	3.21963e-57	7.53863e-56	53.9964	99.8713	176.224	76.5129	Up	gna-3 alone		UNCLASSIFIED
NCU00078			1.13433	2.19517	1.03828e-31	1.20375e-30	38.7407	35.2734	83.1901	62.0641	Up	gna-3 alone		UNCLASSIFIED
NCU00080			1.23941	2.36101	1.90459e-50	3.81785e-49	105.395	72.8523	243.217	165.628	Up	gna-3 alone		UNCLASSIFIED
NCU00085			2.15549	4.45521	4.56762e-53	9.69055e-52	10.0265	10.9043	43.8678	24.7115	Up	gna-3 and ric8		UNCLASSIFIED
NCU00090	pacc-1	TF	2.13495	4.39222	5.54744e-59	1.34409e-57	86.6332	190.441	370.961	282.728	Up	all 3		TRANSCRIPTION	PROTEIN WITH BINDING FUNCTION OR COFACTOR REQUIREMENT (structural or catalytic)	CELL RESCUE, DEFENSE AND VIRULENCE	INTERACTION WITH THE ENVIRONMENT	BIOGENESIS OF CELLULAR COMPONENTS	CELL TYPE DIFFERENTIATION
NCU00124			1.0357	2.05011	5.80377e-48	1.09512e-46	24.867	31.622	49.8583	39.5679	Up	gna-3 alone		UNCLASSIFIED
NCU00126			1.43754	2.70858	2.79965e-54	6.14234e-53	26.7269	37.0384	71.0148	38.2605	Up	gna-3 alone		UNCLASSIFIED
NCU00127			2.166	4.48776	1.26064e-155	1.35098e-153	133.426	173.126	585.123	331.828	Up	gna-3 and ric8		UNCLASSIFIED
NCU00128			6.95553	124.115	1.11286e-282	4.04453e-280	0.987064	3.64313	122.043	145.98	Up	gna-3 and ric8		UNCLASSIFIED
NCU00152	bud4		1.49556	2.81974	1.36511e-29	1.50342e-28	38.196	52.0244	105.241	69.0162	Up	gna-3 alone		PROTEIN WITH BINDING FUNCTION OR COFACTOR REQUIREMENT (structural or catalytic)	CELL TYPE DIFFERENTIATION
NCU00153	ndi-1		2.03809	4.10702	5.05002e-48	9.55047e-47	12.3113	13.9094	49.4208	98.3257	Up	gna-3 and ric8		ENERGY	BIOGENESIS OF CELLULAR COMPONENTS
NCU00196	rho-8		1.21129	2.31545	4.0976e-28	4.23385e-27	31.3506	37.2365	70.9168	44.6292	Up	gna-3 alone		PROTEIN FATE (folding, modification, destition)	CELLULAR COMMUNICATION/SIGL TRANSDUCTION MECHANISM	BIOGENESIS OF CELLULAR COMPONENTS
NCU00219			1.64751	3.13293	1.088e-39	1.65356e-38	42.862	53.7802	131.12	67.5033	Up	gna-3 alone		TRANSCRIPTION	PROTEIN FATE (folding, modification, destition)	PROTEIN WITH BINDING FUNCTION OR COFACTOR REQUIREMENT (structural or catalytic)	CELL RESCUE, DEFENSE AND VIRULENCE	BIOGENESIS OF CELLULAR COMPONENTS
NCU00239			1.01497	2.02086	9.07782e-31	1.031e-29	32.852	42.2948	64.7987	54.3865	Up	gna-3 alone		PROTEIN WITH BINDING FUNCTION OR COFACTOR REQUIREMENT (structural or catalytic)
NCU00245			1.06189	2.08767	3.84145e-18	2.58749e-17	23.6604	48.0781	48.0388	28.3707	Up	gna-1 and gna-3		UNCLASSIFIED
NCU00246			1.8682	3.65078	1.0266e-26	1.00132e-25	2.9252	5.81254	10.4865	3.62136	Up	gna-3 alone		CELL RESCUE, DEFENSE AND VIRULENCE
NCU00247			2.82862	7.10395	5.73844e-35	7.30101e-34	3.93316	5.08277	28.1372	58.6353	Up	gna-3 and ric8		UNCLASSIFIED
NCU00250			8.35785	328.069	4.31648e-51	8.82187e-50	0.292925	0.994729	98.1873	228.253	Up	gna-3 and ric8		UNCLASSIFIED
NCU00262			2.0931	4.26663	1.06587e-35	1.40975e-34	4.46544	6.52979	18.3906	14.2768	Up	gna-3 and ric8		UNCLASSIFIED
NCU00281	gt1-2		2.23895	4.72053	2.72715e-70	8.20008e-69	6.25186	5.95872	28.7799	31.4659	Up	gna-3 and ric8		METABOLISM	CELL RESCUE, DEFENSE AND VIRULENCE	BIOGENESIS OF CELLULAR COMPONENTS								2.4.1.227
NCU00285		TF	1.70591	3.26235	2.13907e-28	2.25195e-27	16.4906	30.8539	52.523	37.8422	Up	gna-3 and ric8		UNCLASSIFIED
NCU00290	abc-12		6.18495	72.7537	8.16933e-62	2.12073e-60	0.353077	18.4904	25.7583	4.21013	Up	gna-1 and gna-3		PROTEIN WITH BINDING FUNCTION OR COFACTOR REQUIREMENT (structural or catalytic)
NCU00305			1.52211	2.87212	1.45629e-25	1.35709e-24	7.94578	9.61038	22.2605	15.887	Up	gna-3 alone		METABOLISM
NCU00306	mdr-1		2.58851	6.01475	3.79097e-56	8.62109e-55	89.9702	219.651	529.292	264.731	Up	all 3		METABOLISM	CELL RESCUE, DEFENSE AND VIRULENCE
NCU00317	cpr-8		1.35812	2.56351	1.86167e-24	1.66971e-23	8.44482	8.06931	21.1155	24.0995	Up	gna-3 and ric8		PROTEIN FATE (folding, modification, destition)	PROTEIN WITH BINDING FUNCTION OR COFACTOR REQUIREMENT (structural or catalytic)	CELLULAR COMMUNICATION/SIGL TRANSDUCTION MECHANISM	INTERACTION WITH THE ENVIRONMENT							3.4.22.-
NCU00322			3.58657	12.0134	0	0	43.3096	35.4702	509.977	689.237	Up	gna-3 and ric8		UNCLASSIFIED
NCU00358			1.07311	2.10397	2.00449e-14	1.08944e-13	14.0405	15.0395	28.7426	22.6339	Up	gna-3 alone		UNCLASSIFIED										2.7.1.158
NCU00365			1.25297	2.38331	2.71068e-35	3.52937e-34	162.009	192.608	380.248	121.127	Up	gna-3 alone		UNCLASSIFIED
NCU00454			1.06495	2.09209	1.16312e-27	1.18279e-26	23.1739	31.8725	47.0599	21.6436	Up	gna-3 alone		UNCLASSIFIED
NCU00461	gdh-1		2.22125	4.66296	3.36332e-76	1.12456e-74	41.5052	55.2408	188.88	98.7077	Up	gna-3 and ric8		METABOLISM	ENERGY									1.4.1.2
NCU00503			1.40782	2.65336	1.6756e-60	4.20611e-59	20.2001	26.9344	52.37	30.8869	Up	gna-3 alone		INTERACTION WITH THE ENVIRONMENT
NCU00552	al-1		5.17444	36.113	1.2559e-43	2.08294e-42	31.9452	225.015	1128.78	585.438	Up	all 3		METABOLISM	PROTEIN WITH BINDING FUNCTION OR COFACTOR REQUIREMENT (structural or catalytic)									1.3.99.30
NCU00581			1.02204	2.03079	3.99035e-22	3.23524e-21	29.3185	38.9785	58.2728	30.6493	Up	gna-3 alone		UNCLASSIFIED										2.7.8.7
NCU00582	cry		2.64363	6.24903	1.20789e-21	9.50727e-21	2.25884	5.72622	13.7833	60.3746	Up	gna-3 and ric8		UNCLASSIFIED
NCU00585	al-2		1.11598	2.16742	2.54663e-06	7.14578e-06	129.01	265.951	273.134	165.621	Up	gna-1 and gna-3		METABOLISM										2.5.1.32	5.5.1.19
NCU00586	ncw-6		3.93027	15.2451	1.36984e-268	4.08946e-266	12.019	13.9425	179.382	549.641	Up	gna-3 and ric8		BIOGENESIS OF CELLULAR COMPONENTS	CELL TYPE DIFFERENTIATION
NCU00589			1.25366	2.38446	9.96514e-108	5.3741e-106	89.0616	106.583	207.248	240.355	Up	gna-3 and ric8		UNCLASSIFIED
NCU00638			2.69855	6.49149	3.62681e-47	6.64836e-46	5.33081	6.44746	33.7113	69.6169	Up	gna-3 and ric8		UNCLASSIFIED
NCU00646	lae-1		1.33126	2.51623	2.47614e-21	1.9254e-20	4.72166	4.64482	11.5984	11.0952	Up	gna-3 and ric8		METABOLISM
NCU00659			3.08337	8.47593	2.84088e-108	1.54201e-106	7.83231	5.14302	65.3094	145.861	Up	gna-3 and ric8		UNCLASSIFIED
NCU00675	efr-3		1.30777	2.47558	2.22587e-35	2.91175e-34	12.2701	15.0147	29.7443	19.051	Up	gna-3 alone		CELL FATE
NCU00678	gdc-1		1.94536	3.85135	1.83946e-61	4.71657e-60	16.734	16.9385	62.8463	99.9521	Up	gna-3 and ric8		METABOLISM	CELL RESCUE, DEFENSE AND VIRULENCE									4.1.1.15
NCU00691			1.42111	2.67791	5.72447e-31	6.59103e-30	13.3295	17.4648	34.8056	45.3999	Up	gna-3 and ric8		METABOLISM	PROTEIN FATE (folding, modification, destition)	PROTEIN WITH BINDING FUNCTION OR COFACTOR REQUIREMENT (structural or catalytic)
NCU00717			3.28097	9.72011	4.95921e-239	1.29544e-236	11.5966	9.4781	110.177	73.7369	Up	gna-3 and ric8		DEVELOPMENT (Systemic)
NCU00718			4.30156	19.7196	5.33232e-21	4.10054e-20	3.41859	6.9937	64.4034	30.073	Up	gna-3 and ric8		UNCLASSIFIED
NCU00719			1.00177	2.00245	7.37688e-11	3.12378e-10	25.7354	41.7928	50.4518	88.4065	Up	ric8 alone		UNCLASSIFIED
NCU00748			1.9453	3.85117	4.96819e-18	3.32765e-17	73.7105	153.595	277.277	161.292	Up	all 3		UNCLASSIFIED
NCU00755	mdr-2		1.778	3.42951	1.12785e-40	1.76549e-39	4.6706	8.20871	15.522	56.6156	Up	gna-3 and ric8		CELL RESCUE, DEFENSE AND VIRULENCE
NCU00766			2.9704	7.83754	9.92933e-178	1.25756e-175	39.1692	40.9476	299.474	461.512	Up	gna-3 and ric8		UNCLASSIFIED
NCU00803			3.16249	8.95374	2.22849e-70	6.72489e-69	9.15438	15.9299	80.4118	18.8451	Up	gna-3 and ric8		UNCLASSIFIED
NCU00813	ssi-1		1.41058	2.65844	6.33336e-34	7.83144e-33	184.136	370.278	479.197	221.69	Up	gna-1 and gna-3		PROTEIN FATE (folding, modification, destition)	PROTEIN WITH BINDING FUNCTION OR COFACTOR REQUIREMENT (structural or catalytic)	CELL RESCUE, DEFENSE AND VIRULENCE
NCU00818			3.07297	8.41505	4.96855e-48	9.41771e-47	1.62551	2.45136	13.0271	10.5159	Up	gna-3 and ric8		UNCLASSIFIED
NCU00821	sut-15		1.10325	2.14837	3.55529e-26	3.37712e-25	35.2351	50.9443	73.7717	48.8537	Up	gna-3 alone		METABOLISM
NCU00838	qa-6		1.85573	3.61935	1.8518e-72	5.73304e-71	31.6509	31.9104	112.606	221.137	Up	gna-3 and ric8		METABOLISM
NCU00848			3.49803	11.2983	2.1367e-52	4.45404e-51	130.178	981.081	1439.72	416.11	Up	all 3		METABOLISM
NCU00850			5.93714	61.2713	6.18512e-116	3.74648e-114	2.43904	51.4352	142.214	57.2993	Up	all 3		UNCLASSIFIED
NCU00851			5.97882	63.0672	2.15109e-08	7.38741e-08	0.453779	1.67637	27.1998	5.54191	Up	gna-3 alone		UNCLASSIFIED
NCU00852	gh43-1		9.78147	880.07	3.92529e-13	1.97541e-12	0	0.550508	28.033	44.157	Up	gna-3 and ric8		METABOLISM
NCU00859			3.75089	13.4626	7.24945e-121	4.6614e-119	12.7309	83.1872	169.017	56.485	Up	all 3		UNCLASSIFIED
NCU00877			2.9545	7.75164	2.32247e-129	1.67358e-127	23.1528	20.0256	176.862	360.285	Up	gna-3 and ric8		UNCLASSIFIED
NCU00884	ned-2		1.18445	2.27276	6.18945e-37	8.58003e-36	269.275	223.958	598.328	788.508	Up	gna-3 and ric8		CELL RESCUE, DEFENSE AND VIRULENCE
NCU00983			1.43544	2.70464	9.25805e-97	4.16065e-95	100.473	133.142	265.295	192.864	Up	gna-3 alone		UNCLASSIFIED
NCU00984			1.1445	2.2107	2.91804e-11	1.27373e-10	23.2761	42.049	50.2475	18.3171	Up	gna-3 alone		METABOLISM	PROTEIN WITH BINDING FUNCTION OR COFACTOR REQUIREMENT (structural or catalytic)	CELLULAR COMMUNICATION/SIGL TRANSDUCTION MECHANISM
NCU00992			1.31791	2.49305	9.56393e-43	1.57063e-41	47.6984	34.0081	116.051	44.1537	Up	gna-3 alone		UNCLASSIFIED
NCU00999			2.94226	7.68613	9.60298e-35	1.20891e-33	609.608	2688.15	4597.71	2637.84	Up	all 3		UNCLASSIFIED
NCU01057	tdo-2		2.74159	6.68805	4.51651e-59	1.10069e-57	3.78591	10.1188	24.6853	9.02579	Up	gna-1 and gna-3		UNCLASSIFIED
NCU01060			2.07468	4.2125	1.22829e-86	4.62489e-85	26.5243	28.4629	108.816	391.11	Up	gna-3 and ric8		UNCLASSIFIED
NCU01063			2.47256	5.55028	4.57772e-71	1.39146e-69	29.9436	106.349	163.565	756.081	Up	all 3		UNCLASSIFIED
NCU01064			6.76744	108.943	6.07018e-137	5.07406e-135	2.18458	5.02341	231.771	686.465	Up	gna-3 and ric8		UNCLASSIFIED
NCU01068			1.90148	3.73596	1.06649e-61	2.75148e-60	34.0455	49.2575	123.981	60.1545	Up	gna-3 alone		PROTEIN WITH BINDING FUNCTION OR COFACTOR REQUIREMENT (structural or catalytic)	INTERACTION WITH THE ENVIRONMENT	CELL FATE
NCU01089			1.68982	3.22617	1.65995e-25	1.54515e-24	11.374	12.8899	35.7952	100.325	Up	gna-3 and ric8		UNCLASSIFIED
NCU01108			2.04109	4.11555	3.98395e-46	7.0855e-45	12.3514	19.2417	49.9674	120.476	Up	gna-3 and ric8		UNCLASSIFIED
NCU01109			5.2419	37.8414	6.48274e-62	1.68814e-60	1.42295	3.7369	56.768	90.0598	Up	gna-3 and ric8		UNCLASSIFIED
NCU01112			3.08303	8.4739	4.84897e-70	1.45278e-68	4.72665	6.27097	40.0287	87.5829	Up	gna-3 and ric8		PROTEIN FATE (folding, modification, destition)	PROTEIN WITH BINDING FUNCTION OR COFACTOR REQUIREMENT (structural or catalytic)	INTERACTION WITH THE ENVIRONMENT
NCU01124			1.63219	3.09984	3.73617e-26	3.54089e-25	18.582	27.1699	56.4025	41.8069	Up	gna-3 and ric8		UNCLASSIFIED
NCU01127			1.4649	2.76043	1.83141e-26	1.76165e-25	11.8931	14.0669	32.1374	32.798	Up	gna-3 and ric8		UNCLASSIFIED										4.4.1.22
NCU01132	sut-27		2.96236	7.79396	1.50108e-27	1.51541e-26	1.42895	0.698637	11.1967	13.5844	Up	gna-3 and ric8		METABOLISM
NCU01162	gel-1		3.15185	8.88795	7.23199e-101	3.45441e-99	6.68201	5.6858	57.842	269.975	Up	gna-3 and ric8		METABOLISM	BIOGENESIS OF CELLULAR COMPONENTS									2.4.1.-
NCU01176			1.68198	3.20868	1.31935e-60	3.33187e-59	15.5557	21.0075	48.8401	49.5835	Up	gna-3 and ric8		UNCLASSIFIED
NCU01188	uce-12		1.15628	2.22881	2.87834e-34	3.58036e-33	49.1569	53.4042	107.624	84.381	Up	gna-3 alone		METABOLISM	PROTEIN FATE (folding, modification, destition)	PROTEIN WITH BINDING FUNCTION OR COFACTOR REQUIREMENT (structural or catalytic)
NCU01233	gcy-4		1.5466	2.92128	2.25761e-35	2.94865e-34	61.0731	34.3205	174.54	317.76	Up	gna-3 and ric8		METABOLISM	PROTEIN WITH BINDING FUNCTION OR COFACTOR REQUIREMENT (structural or catalytic)
NCU01256	egt-2		1.72929	3.31566	1.38744e-106	7.38701e-105	36.3236	63.4448	117.577	48.0386	Up	gna-3 alone		UNCLASSIFIED
NCU01266	plc-2		1.15715	2.23017	4.60668e-22	3.7241e-21	7.09265	8.5479	15.5931	12.5248	Up	gna-3 alone		METABOLISM	PROTEIN WITH BINDING FUNCTION OR COFACTOR REQUIREMENT (structural or catalytic)	CELLULAR COMMUNICATION/SIGL TRANSDUCTION MECHANISM	CELL FATE	BIOGENESIS OF CELLULAR COMPONENTS	CELL TYPE DIFFERENTIATION					3.1.4.11
NCU01268	uce-9		1.5498	2.92776	1.10237e-38	1.61661e-37	26.3294	32.3118	75.1491	35.5363	Up	gna-3 alone		PROTEIN FATE (folding, modification, destition)	PROTEIN WITH BINDING FUNCTION OR COFACTOR REQUIREMENT (structural or catalytic)
NCU01275			1.19427	2.2883	2.21517e-17	1.42217e-16	10.7714	20.5953	24.0367	17.2953	Up	gna-3 alone		METABOLISM	PROTEIN WITH BINDING FUNCTION OR COFACTOR REQUIREMENT (structural or catalytic)
NCU01312	rca-1	TF	3.43565	10.8202	4.5597e-125	3.14996e-123	16.431	56.4514	174.606	145.687	Up	all 3		TRANSCRIPTION	PROTEIN WITH BINDING FUNCTION OR COFACTOR REQUIREMENT (structural or catalytic)	CELL FATE	BIOGENESIS OF CELLULAR COMPONENTS
NCU01345	asl-1	TF	1.09184	2.13145	2.78767e-46	4.96847e-45	63.2919	48.7177	131.843	153.657	Up	gna-3 and ric8		TRANSCRIPTION	PROTEIN WITH BINDING FUNCTION OR COFACTOR REQUIREMENT (structural or catalytic)	BIOGENESIS OF CELLULAR COMPONENTS	CELL TYPE DIFFERENTIATION
NCU01349	spa-13		1.21123	2.31536	4.18234e-22	3.38434e-21	12.4381	17.8198	28.2591	24.6588	Up	gna-3 alone		UNCLASSIFIED
NCU01357			2.61048	6.10709	1.14625e-24	1.03808e-23	2.22491	2.20264	13.7499	22.2858	Up	gna-3 and ric8		CELLULAR COMMUNICATION/SIGL TRANSDUCTION MECHANISM
NCU01376	pho-2		1.05	2.07052	1.24788e-07	4.00271e-07	6.63588	6.06417	13.2709	27.5129	Up	ric8 alone		METABOLISM	PROTEIN WITH BINDING FUNCTION OR COFACTOR REQUIREMENT (structural or catalytic)	CELL RESCUE, DEFENSE AND VIRULENCE								3.1.3.1
NCU01380			1.35879	2.56471	1.61763e-14	8.86095e-14	14.9379	19.8018	37.1493	3.4811	Up	gna-3 alone	ric8 alone	UNCLASSIFIED
NCU01395			1.33003	2.51407	1.67082e-45	2.91573e-44	46.1134	67.9571	112.911	426.1	Up	gna-3 and ric8		UNCLASSIFIED
NCU01427	al-3		4.21776	18.6068	4.33542e-192	6.47139e-190	40.3427	109.905	735.048	171.029	Up	all 3		METABOLISM										2.5.1.-
NCU01459	ts	TF	1.3971	2.63372	1.65481e-59	4.0684e-58	58.2078	48.9862	149.687	116.958	Up	gna-3 and ric8		TRANSCRIPTION	PROTEIN WITH BINDING FUNCTION OR COFACTOR REQUIREMENT (structural or catalytic)	BIOGENESIS OF CELLULAR COMPONENTS
NCU01496	stc1		1.03752	2.0527	2.66386e-09	9.86146e-09	5.82305	13.8145	11.6848	11.1864	Up	gna-1 and gna-3		UNCLASSIFIED
NCU01510	mup-3		3.13312	8.77333	9.37891e-224	1.95996e-221	29.4602	46.1422	252.066	357.843	Up	gna-3 and ric8		UNCLASSIFIED
NCU01517	gla-1		2.91678	7.5516	5.70683e-39	8.47307e-38	30.4552	102.826	225.068	87.6703	Up	all 3		METABOLISM	CELL TYPE DIFFERENTIATION									3.2.1.3
NCU01555			2.34123	5.06736	9.59377e-180	1.25304e-177	163.706	155.21	814.012	794.901	Up	gna-3 and ric8		UNCLASSIFIED
NCU01605	mob-1		1.98495	3.95848	5.03161e-94	2.19058e-92	26.0421	34.8138	100.903	54.6268	Up	gna-3 and ric8		METABOLISM	TRANSCRIPTION	PROTEIN FATE (folding, modification, destition)	PROTEIN WITH BINDING FUNCTION OR COFACTOR REQUIREMENT (structural or catalytic)
NCU01607			2.94768	7.71507	5.24509e-184	7.43114e-182	20.1629	46.9644	151.722	48.9552	Up	all 3		UNCLASSIFIED
NCU01608			4.85201	28.8801	1.97888e-82	7.06899e-81	1.09898	1.88898	29.8801	14.7315	Up	gna-3 and ric8		UNCLASSIFIED
NCU01633	sut-5	Low-affinity glucose transporter	1.46718	2.76482	1.76403e-32	2.09454e-31	763.618	973.869	2061.35	1155.38	Up	gna-3 alone		METABOLISM
NCU01640	rpn-4	TF	1.63946	3.11549	6.94284e-24	6.05164e-23	143.209	166.585	436.151	457.005	Up	gna-3 and ric8		TRANSCRIPTION	PROTEIN FATE (folding, modification, destition)	CELL FATE	BIOGENESIS OF CELLULAR COMPONENTS	CELL TYPE DIFFERENTIATION
NCU01647	gtp-12		3.13424	8.7801	3.2755e-55	7.3602e-54	2.63384	2.55151	22.4175	52.1347	Up	gna-3 and ric8		METABOLISM	PROTEIN FATE (folding, modification, destition)	PROTEIN WITH BINDING FUNCTION OR COFACTOR REQUIREMENT (structural or catalytic)	CELLULAR COMMUNICATION/SIGL TRANSDUCTION MECHANISM
NCU01678			1.20428	2.30423	1.91771e-16	1.17609e-15	8.61281	8.95531	19.3448	5.23695	Up	gna-3 alone		UNCLASSIFIED
NCU01706	vsd-6		2.71977	6.5877	9.63142e-47	1.75401e-45	3.22292	4.48632	20.5542	10.275	Up	gna-3 and ric8		UNCLASSIFIED
NCU01728	emp-16		1.00831	2.01156	2.44851e-09	9.08035e-09	45.5592	49.9811	89.5175	76.7946	Up	gna-3 alone		METABOLISM	ENERGY	PROTEIN WITH BINDING FUNCTION OR COFACTOR REQUIREMENT (structural or catalytic)								2.7.1.105	3.1.3.46
NCU01735	orp-1	GPCR	1.57952	2.9887	3.40961e-05	8.34337e-05	23.8385	33.6095	69.7344	206.554	Up	gna-3 and ric8		METABOLISM	CELL RESCUE, DEFENSE AND VIRULENCE	INTERACTION WITH THE ENVIRONMENT
NCU01740	cha-1		1.52641	2.88069	4.02396e-109	2.21291e-107	391.514	448.101	1105.48	483.467	Up	gna-3 alone		UNCLASSIFIED
NCU01741	sna-1		1.05023	2.07086	1.72911e-41	2.75307e-40	43.9391	51.3752	88.7205	72.2353	Up	gna-3 alone		UNCLASSIFIED
NCU01750			1.12904	2.18714	4.91631e-11	2.11288e-10	10.5515	22.0884	22.6484	11.8874	Up	gna-1 and gna-3		UNCLASSIFIED
NCU01781			1.65749	3.15468	1.4786e-49	2.915e-48	37.9884	42.3647	117.221	38.0083	Up	gna-3 alone		UNCLASSIFIED
NCU01833	nik-2		1.06482	2.09191	6.90624e-43	1.13864e-41	25.7521	30.2264	52.5852	46.2949	Up	gna-3 alone		PROTEIN FATE (folding, modification, destition)	CELLULAR COMMUNICATION/SIGL TRANSDUCTION MECHANISM	INTERACTION WITH THE ENVIRONMENT	SYSTEMIC INTERACTION WITH THE ENVIRONMENT	CELL FATE	BIOGENESIS OF CELLULAR COMPONENTS	CELL TYPE DIFFERENTIATION
NCU01846			1.04745	2.06688	8.80754e-17	5.4901e-16	60.1771	68.2279	121.541	95.6818	Up	gna-3 alone		UNCLASSIFIED
NCU01861			3.01868	8.10423	4.47723e-72	1.37593e-70	10.5428	25.2306	84.1328	300.759	Up	all 3		METABOLISM	PROTEIN WITH BINDING FUNCTION OR COFACTOR REQUIREMENT (structural or catalytic)
NCU01871	sre-2	TF	1.16217	2.23793	1.26141e-12	6.11254e-12	493.331	841.804	1076.93	823.367	Up	gna-3 alone		TRANSCRIPTION	CELL TYPE DIFFERENTIATION
NCU01873			1.91526	3.77183	9.0348e-13	4.42424e-12	10.9812	11.8325	40.3963	20.3507	Up	gna-3 alone		METABOLISM
NCU01891			2.17057	4.50202	2.91773e-42	4.71746e-41	12.6212	38.337	56.1996	48.426	Up	all 3		UNCLASSIFIED
NCU01893			1.16664	2.24489	9.85581e-22	7.7942e-21	11.0131	16.9908	24.1097	22.5986	Up	gna-3 and ric8		UNCLASSIFIED
NCU01903	pig-2		1.75223	3.36879	3.379e-21	2.62014e-20	5.20741	5.40762	17.2394	14.0947	Up	gna-3 and ric8		METABOLISM
NCU01924		TF	1.72243	3.29992	3.17695e-35	4.10451e-34	96.4269	131.031	310.646	211.369	Up	gna-3 and ric8		UNCLASSIFIED
NCU01958	matA-1	TF	3.21596	9.29183	2.13072e-38	3.09213e-37	2.19754	0	19.7044	0	Up	gna-3 alone		UNCLASSIFIED
NCU01989			3.64264	12.4894	0	0	18.0074	24.5059	220.561	300.614	Up	gna-3 and ric8		UNCLASSIFIED
NCU02004	ser-3		1.30188	2.4655	7.93269e-54	1.72232e-52	136.525	153.03	329.12	197.678	Up	gna-3 alone		METABOLISM	BIOGENESIS OF CELLULAR COMPONENTS
NCU02041	acw-11		1.11209	2.16158	1.98469e-47	3.66226e-46	350.027	399.221	740.16	869.158	Up	gna-3 and ric8		UNCLASSIFIED
NCU02071			2.86242	7.27232	1.06446e-32	1.27476e-31	3.60937	1.00465	25.821	107.744	Up	gna-3 and ric8		UNCLASSIFIED
NCU02074	eor-1		1.53712	2.90214	6.98631e-27	6.84626e-26	144.468	404.246	409.487	145.329	Up	gna-1 and gna-3		PROTEIN FATE (folding, modification, destition)	CELL RESCUE, DEFENSE AND VIRULENCE									1.8.4.-
NCU02100			3.05653	8.31971	1.53981e-219	2.9253e-217	14.8499	22.2868	120.785	118.915	Up	gna-3 and ric8		UNCLASSIFIED
NCU02107			2.66119	6.32556	1.51179e-103	7.52206e-102	26.8683	41.5964	166.65	130.619	Up	gna-3 and ric8		METABOLISM	PROTEIN WITH BINDING FUNCTION OR COFACTOR REQUIREMENT (structural or catalytic)
NCU02111	myo-5		1.0746	2.10613	2.61995e-62	6.84381e-61	80.0982	108.298	164.615	102.164	Up	gna-3 alone		ENERGY	PROTEIN WITH BINDING FUNCTION OR COFACTOR REQUIREMENT (structural or catalytic)	CELL RESCUE, DEFENSE AND VIRULENCE	INTERACTION WITH THE ENVIRONMENT	BIOGENESIS OF CELLULAR COMPONENTS	CELL TYPE DIFFERENTIATION
NCU02114	div-8		1.15689	2.22977	7.3226e-32	8.54883e-31	212.871	260.274	463.206	400.352	Up	gna-3 alone		UNCLASSIFIED
NCU02122			1.02661	2.03723	9.40694e-17	5.85064e-16	26.4545	34.7865	52.6378	67.2263	Up	ric8 alone		PROTEIN WITH BINDING FUNCTION OR COFACTOR REQUIREMENT (structural or catalytic)	INTERACTION WITH THE ENVIRONMENT
NCU02130			4.19782	18.3514	1.50331e-228	3.69594e-226	12.9554	16.8252	232.714	77.8732	Up	gna-3 and ric8		UNCLASSIFIED
NCU02142		TF	3.3879	10.4679	1.11478e-153	1.17955e-151	14.5331	10.038	147.958	362.483	Up	gna-3 and ric8		TRANSCRIPTION	CELL RESCUE, DEFENSE AND VIRULENCE
NCU02164			2.78942	6.9135	2.44395e-161	2.76067e-159	132.453	300.858	894.092	433.523	Up	all 3		UNCLASSIFIED
NCU02170			1.77106	3.41305	3.84678e-29	4.13839e-28	5.34877	4.81089	17.5463	97.8292	Up	gna-3 and ric8		UNCLASSIFIED
NCU02172			1.08358	2.11928	2.64562e-54	5.81966e-53	33.5017	33.0421	69.2245	121.479	Up	gna-3 and ric8		UNCLASSIFIED
NCU02174			4.07354	16.8367	9.87434e-131	7.436e-129	29.6425	113.984	488.428	202.719	Up	all 3		UNCLASSIFIED										3.1.3.16
NCU02184	chit-1		1.52527	2.87841	3.99497e-23	3.37653e-22	123.648	475.294	347.519	456.794	Up	all 3		METABOLISM										3.2.1.14
NCU02190	osb-4		2.17203	4.50657	1.35814e-10	5.62573e-10	5.66813	10.7154	25.1672	70.3032	Up	gna-3 and ric8		METABOLISM
NCU02196	tdo-3		1.76989	3.41027	5.80807e-05	0.000137651	4.47451	7.60801	14.9001	18.2244	Up	gna-3 and ric8		UNCLASSIFIED
NCU02257	pty-2	Phosphatase	1.63673	3.10961	2.16347e-59	5.30337e-58	14.2762	16.3951	43.3904	40.6447	Up	gna-3 and ric8		METABOLISM	PROTEIN FATE (folding, modification, destition)	CELLULAR COMMUNICATION/SIGL TRANSDUCTION MECHANISM
NCU02265	frq		1.06029	2.08535	0.000333026	0.000716911	37.0116	65.1314	75.2774	81.8978	Up	gna-3 and ric8		INTERACTION WITH THE ENVIRONMENT
NCU02287	acd-1		1.9604	3.89169	4.52252e-104	2.2637e-102	54.8023	70.5552	208.517	82.3211	Up	gna-3 alone		METABOLISM	ENERGY	PROTEIN WITH BINDING FUNCTION OR COFACTOR REQUIREMENT (structural or catalytic)
NCU02317			2.66059	6.32292	5.61782e-55	1.2556e-53	5.35196	2.25345	32.5389	52.6305	Up	gna-3 and ric8		UNCLASSIFIED
NCU02321			3.10929	8.62955	3.41904e-42	5.51733e-41	1.28472	1.37156	10.5888	35.4408	Up	gna-3 and ric8		UNCLASSIFIED
NCU02322	man-2		1.93939	3.83545	4.90963e-82	1.73896e-80	20.5583	19.9502	77.4133	149.628	Up	gna-3 and ric8		METABOLISM	PROTEIN FATE (folding, modification, destition)	BIOGENESIS OF CELLULAR COMPONENTS								5.3.1.8
NCU02329			5.18056	36.2663	1.41726e-134	1.13912e-132	3.37181	4.3445	121.587	475.799	Up	gna-3 and ric8		UNCLASSIFIED
NCU02351	chs-11		1.12178	2.17615	6.02974e-63	1.58999e-61	67.362	91.1128	142.968	66.9679	Up	gna-3 alone		METABOLISM	CELL RESCUE, DEFENSE AND VIRULENCE	CELL FATE	BIOGENESIS OF CELLULAR COMPONENTS	CELL TYPE DIFFERENTIATION
NCU02386		TF	1.11996	2.17341	1.51966e-33	1.86532e-32	13.6492	12.2166	28.8798	26.6349	Up	gna-3 alone		TRANSCRIPTION
NCU02397	ilv-5		1.66442	3.16986	2.39721e-104	1.22934e-102	108.85	108.732	337.178	462.857	Up	gna-3 and ric8		METABOLISM	ENERGY	TRANSCRIPTION								4.1.1.1
NCU02420	aaa-2		1.00103	2.00143	7.38058e-43	1.21445e-41	35.0059	33.7452	68.5478	76.3562	Up	ric8 alone		METABOLISM	PROTEIN FATE (folding, modification, destition)	PROTEIN WITH BINDING FUNCTION OR COFACTOR REQUIREMENT (structural or catalytic)
NCU02425			1.25792	2.39151	8.78538e-88	3.41567e-86	35.5414	40.2396	83.0234	85.2859	Up	gna-3 and ric8		TRANSCRIPTION	CELL RESCUE, DEFENSE AND VIRULENCE	BIOGENESIS OF CELLULAR COMPONENTS
NCU02476	adh-2		3.03787	8.21277	1.37306e-99	6.44796e-98	4.33085	4.17282	34.4397	88.8629	Up	gna-3 and ric8		METABOLISM	ENERGY	PROTEIN WITH BINDING FUNCTION OR COFACTOR REQUIREMENT (structural or catalytic)
NCU02521			3.71027	13.0889	1.28316e-75	4.2395e-74	2.85836	5.56301	36.928	33.8962	Up	gna-3 and ric8		UNCLASSIFIED
NCU02523			1.25895	2.39322	9.85014e-35	1.2363e-33	20.3827	13.8054	47.6701	56.9168	Up	gna-3 and ric8		UNCLASSIFIED
NCU02540	div-23		2.55693	5.88455	1.73847e-227	3.92753e-225	42.0007	34.5485	242.419	386.796	Up	gna-3 and ric8		METABOLISM	CELL RESCUE, DEFENSE AND VIRULENCE	INTERACTION WITH THE ENVIRONMENT
NCU02552			1.06184	2.08759	2.24188e-56	5.1342e-55	38.5124	47.4606	78.5502	78.2938	Up	gna-3 and ric8		METABOLISM	PROTEIN FATE (folding, modification, destition)	PROTEIN WITH BINDING FUNCTION OR COFACTOR REQUIREMENT (structural or catalytic)
NCU02596			1.79253	3.46421	3.39409e-49	6.64432e-48	51.2874	58.5681	175.341	531.566	Up	gna-3 and ric8		UNCLASSIFIED
NCU02641			1.13042	2.18923	2.04898e-20	1.5306e-19	11.9104	15.8354	25.5902	26.2214	Up	gna-3 and ric8		UNCLASSIFIED
NCU02675	rbg-27		1.31043	2.48016	3.93379e-14	2.0931e-13	7.21685	9.61491	17.4487	47.9647	Up	gna-3 and ric8		TRANSCRIPTION
NCU02690			2.50356	5.67084	5.54227e-228	1.28689e-225	28.3968	23.3727	156.916	180.522	Up	gna-3 and ric8		UNCLASSIFIED
NCU02700			2.52791	5.76736	5.06305e-44	8.5155e-43	5.83342	8.74367	33.151	87.9142	Up	gna-3 and ric8		UNCLASSIFIED
NCU02702	gki-1		1.50021	2.82883	1.44055e-42	2.35186e-41	26.875	20.848	74.5662	45.2795	Up	gna-3 alone		METABOLISM	ENERGY	PROTEIN WITH BINDING FUNCTION OR COFACTOR REQUIREMENT (structural or catalytic)								2.7.1.12	2.7.1.71
NCU02713	csp-1		2.61429	6.12323	2.05072e-24	1.83533e-23	162.206	315.029	970.945	1044.14	Up	gna-3 and ric8		METABOLISM	TRANSCRIPTION	PROTEIN WITH BINDING FUNCTION OR COFACTOR REQUIREMENT (structural or catalytic)	CELL RESCUE, DEFENSE AND VIRULENCE	INTERACTION WITH THE ENVIRONMENT	CELL TYPE DIFFERENTIATION
NCU02731			1.24225	2.36567	1.21594e-24	1.1e-23	25.5475	26.5318	58.6818	47.8027	Up	gna-3 alone		UNCLASSIFIED
NCU02739	tcf-8		1.30323	2.46781	1.25285e-45	2.20012e-44	21.9023	20.9566	52.7915	71.8338	Up	gna-3 and ric8		UNCLASSIFIED
NCU02761			1.44639	2.72525	3.26882e-30	3.64808e-29	46.7558	78.6149	124.252	51.7798	Up	gna-3 alone		UNCLASSIFIED
NCU02764	Rsp		1.42607	2.68713	9.68016e-48	1.81021e-46	9.43406	10.4272	24.8463	13.6814	Up	gna-3 alone		UNCLASSIFIED
NCU02765			1.95804	3.88533	4.84382e-130	3.55171e-128	323.098	368.837	1229.6	1355.46	Up	gna-3 and ric8		UNCLASSIFIED
NCU02787	sah-12	TF	2.30244	4.93291	7.04236e-10	2.74567e-09	7.69977	17.0345	37.0562	255.833	Up	all 3		METABOLISM	TRANSCRIPTION	PROTEIN WITH BINDING FUNCTION OR COFACTOR REQUIREMENT (structural or catalytic)	CELL FATE
NCU02790			3.21291	9.2722	4.88034e-94	2.13585e-92	23.3827	54.0535	211.59	279.876	Up	all 3		UNCLASSIFIED
NCU02826	trm-16	Metal ion transporter	1.09077	2.12987	4.77306e-46	8.43509e-45	22.828	28.5607	47.5828	31.3234	Up	gna-3 alone		PROTEIN WITH BINDING FUNCTION OR COFACTOR REQUIREMENT (structural or catalytic)	INTERACTION WITH THE ENVIRONMENT
NCU02849			3.81189	14.0441	2.57456e-58	6.14879e-57	1.6605	0.660625	22.2309	59.8362	Up	gna-3 and ric8		UNCLASSIFIED
NCU02883			1.77141	3.41388	4.32795e-13	2.1689e-12	67.3716	85.4043	225.014	187.611	Up	gna-3 and ric8		UNCLASSIFIED
NCU02906	mdh-1		1.02706	2.03786	6.90331e-24	6.02346e-23	19.3334	20.0002	38.6044	55.2509	Up	ric8 alone		METABOLISM	PROTEIN WITH BINDING FUNCTION OR COFACTOR REQUIREMENT (structural or catalytic)
NCU02946			1.00048	2.00066	2.6785e-09	9.91129e-09	7.91147	11.5014	15.3952	10.2665	Up	gna-3 alone		UNCLASSIFIED
NCU02948	ncw-4		1.74525	3.35254	5.7789e-145	5.4893e-143	311.599	230.02	1022.49	1551.13	Up	gna-3 and ric8		METABOLISM	CELL RESCUE, DEFENSE AND VIRULENCE									1.6.5.2
NCU02956	apr-4		1.03679	2.05166	6.51053e-60	1.61488e-58	59.8713	63.8297	119.691	117.218	Up	gna-3 alone		PROTEIN FATE (folding, modification, destition)	CELL RESCUE, DEFENSE AND VIRULENCE
NCU02969	gsl-21		3.61405	12.2444	6.43292e-225	1.37879e-222	8.27035	28.3614	99.4063	39.22	Up	all 3		METABOLISM	CELL RESCUE, DEFENSE AND VIRULENCE	INTERACTION WITH THE ENVIRONMENT
NCU02991			1.77853	3.43076	4.93149e-16	2.94025e-15	5.62963	10.2023	18.5221	8.46082	Up	gna-3 alone		UNCLASSIFIED
NCU02996	epp-1		1.15451	2.22608	9.27786e-37	1.27555e-35	18.2928	20.8733	39.7615	56.7199	Up	gna-3 and ric8		METABOLISM	PROTEIN WITH BINDING FUNCTION OR COFACTOR REQUIREMENT (structural or catalytic)									3.6.1.10
NCU03011	nit-14		13.3638	10541.8	2.15002e-29	2.34011e-28	0	4.74267	110.426	6.35859	Up	gna-3 alone		PROTEIN FATE (folding, modification, destition)
NCU03013	acw-1		1.88627	3.69679	3.03154e-63	8.04464e-62	72.7388	93.171	262.558	142.879	Up	gna-3 alone		CELL RESCUE, DEFENSE AND VIRULENCE
NCU03043	acon-4	TF	1.87544	3.66913	7.0141e-89	2.77871e-87	131.782	173.396	472.719	341.236	Up	gna-3 and ric8		TRANSCRIPTION	PROTEIN WITH BINDING FUNCTION OR COFACTOR REQUIREMENT (structural or catalytic)	CELL FATE	BIOGENESIS OF CELLULAR COMPONENTS
NCU03064	pbd-4		1.71661	3.28664	5.22979e-35	6.67417e-34	59.794	74.5911	191.765	127.151	Up	gna-3 and ric8		TRANSCRIPTION	PROTEIN FATE (folding, modification, destition)
NCU03078			3.02844	8.15927	2.77001e-86	1.03369e-84	11.0471	6.5263	86.9811	23.6416	Up	gna-3 and ric8		UNCLASSIFIED
NCU03079			2.69826	6.49021	5.83355e-247	1.57299e-244	15.2064	22.4758	95.9562	87.1479	Up	gna-3 and ric8		UNCLASSIFIED
NCU03098	gh15-1		6.15794	71.4044	1.04192e-209	1.89334e-207	1.25388	7.95912	89.2561	83.0089	Up	gna-3 and ric8		UNCLASSIFIED
NCU03134	gh47-2		3.40651	10.6038	3.36596e-99	1.57185e-97	2.93076	3.90726	30.3388	71.7981	Up	gna-3 and ric8		METABOLISM	PROTEIN FATE (folding, modification, destition)	PROTEIN WITH BINDING FUNCTION OR COFACTOR REQUIREMENT (structural or catalytic)								3.2.1.-
NCU03141	lpl		1.33322	2.51965	3.02972e-136	2.48288e-134	81.4995	81.6366	200.25	298.011	Up	gna-3 and ric8		METABOLISM	TRANSCRIPTION	CELL TYPE DIFFERENTIATION								3.1.1.5
NCU03172			2.77542	6.84675	1.66728e-37	2.36217e-36	1.93972	2.23134	12.8368	3.99401	Up	gna-3 alone		UNCLASSIFIED
NCU03197	stk-11	Kinase	1.00047	2.00066	9.30627e-30	1.02762e-28	28.6159	31.8181	55.8721	25.9336	Up	gna-3 alone		METABOLISM	TRANSCRIPTION	PROTEIN SYNTHESIS	PROTEIN FATE (folding, modification, destition)	PROTEIN WITH BINDING FUNCTION OR COFACTOR REQUIREMENT (structural or catalytic)	CELLULAR COMMUNICATION/SIGL TRANSDUCTION MECHANISM	CELL RESCUE, DEFENSE AND VIRULENCE	INTERACTION WITH THE ENVIRONMENT	BIOGENESIS OF CELLULAR COMPONENTS
NCU03205			2.35551	5.11777	2.26747e-92	9.67028e-91	24.7959	20.636	124.562	135.325	Up	gna-3 and ric8		UNCLASSIFIED
NCU03210			3.07343	8.41771	1.39863e-141	1.28475e-139	10.1073	9.85955	82.9648	37.5266	Up	gna-3 and ric8		UNCLASSIFIED
NCU03254	gh5-3		3.29724	9.83032	0	0	31.5659	31.2289	304.354	312.737	Up	gna-3 and ric8		METABOLISM
NCU03267			1.4531	2.73795	1.88149e-74	6.02582e-73	50.4897	68.8465	134.983	113.176	Up	gna-3 and ric8		METABOLISM	PROTEIN WITH BINDING FUNCTION OR COFACTOR REQUIREMENT (structural or catalytic)	INTERACTION WITH THE ENVIRONMENT								2.7.1.23
NCU03270			1.66141	3.16326	1.72111e-46	3.09392e-45	35.6617	33.5629	110.15	89.8517	Up	gna-3 and ric8		UNCLASSIFIED
NCU03299			1.38951	2.6199	2.67746e-34	3.33545e-33	48.4374	54.5832	125.008	95.9643	Up	gna-3 alone		UNCLASSIFIED
NCU03319	vtr-2		1.4315	2.69728	9.64565e-146	9.48564e-144	251.357	387.81	663.367	294.213	Up	gna-3 alone		UNCLASSIFIED
NCU03360			1.01671	2.0233	3.8391e-39	5.76141e-38	26.3826	29.6187	52.1215	31.3687	Up	gna-3 alone		TRANSCRIPTION	PROTEIN WITH BINDING FUNCTION OR COFACTOR REQUIREMENT (structural or catalytic)	CELL FATE
NCU03369	mig-8		1.20881	2.31147	9.07555e-32	1.05511e-30	28.4368	29.0113	64.2536	89.6785	Up	gna-3 and ric8		TRANSCRIPTION	PROTEIN WITH BINDING FUNCTION OR COFACTOR REQUIREMENT (structural or catalytic)
NCU03370			1.516	2.85997	2.97912e-106	1.56619e-104	650.632	664.868	1819.31	1278.29	Up	gna-3 alone		CELL RESCUE, DEFENSE AND VIRULENCE
NCU03408			1.4986	2.82569	1.24913e-14	6.9103e-14	11.0942	14.656	30.3995	54.8547	Up	gna-3 and ric8		UNCLASSIFIED
NCU03415	cbs-3		2.02874	4.08048	3.43899e-26	3.27037e-25	11.9032	65.6465	47.8576	24.5502	Up	all 3		METABOLISM	ENERGY	PROTEIN WITH BINDING FUNCTION OR COFACTOR REQUIREMENT (structural or catalytic)	CELL RESCUE, DEFENSE AND VIRULENCE	BIOGENESIS OF CELLULAR COMPONENTS
NCU03426	dsp-1	Phosphatase	2.04363	4.1228	3.78672e-54	8.28619e-53	11.4592	19.247	46.1841	16.8348	Up	gna-3 alone		METABOLISM	PROTEIN FATE (folding, modification, destition)	CELLULAR COMMUNICATION/SIGL TRANSDUCTION MECHANISM	CELL RESCUE, DEFENSE AND VIRULENCE
NCU03451			2.37696	5.19441	3.15037e-58	7.50254e-57	129.739	224.118	674.597	233.166	Up	gna-3 alone		UNCLASSIFIED
NCU03466			3.2079	9.24003	8.19846e-102	4.00766e-100	19.8829	37.2504	179.659	68.644	Up	gna-3 and ric8		TRANSCRIPTION	CELLULAR COMMUNICATION/SIGL TRANSDUCTION MECHANISM
NCU03506			1.29471	2.45327	3.05694e-24	2.7184e-23	22.6079	30.8408	54.341	122.597	Up	gna-3 and ric8		UNCLASSIFIED
NCU03509	pmg		1.12593	2.18242	6.60092e-13	3.26685e-12	84.4305	179.087	179.392	95.5282	Up	gna-1 and gna-3		UNCLASSIFIED
NCU03523	stk-22	Kinase	1.89537	3.72017	9.0317e-58	2.1387e-56	54.1835	68.1332	196.986	185.06	Up	gna-3 and ric8		METABOLISM	ENERGY	PROTEIN FATE (folding, modification, destition)	PROTEIN WITH BINDING FUNCTION OR COFACTOR REQUIREMENT (structural or catalytic)	CELLULAR COMMUNICATION/SIGL TRANSDUCTION MECHANISM
NCU03530	acw-6		1.42731	2.68945	4.27741e-60	1.06413e-58	1163.38	1540.04	3058.34	4969.86	Up	gna-3 and ric8		METABOLISM
NCU03552		TF	6.13035	70.0519	3.83644e-170	4.716e-168	2.40521	14.172	160.377	41.925	Up	all 3		TRANSCRIPTION
NCU03578			1.38579	2.61316	1.33078e-29	1.46754e-28	16.693	22.4442	42.5812	21.0094	Up	gna-3 alone		UNCLASSIFIED
NCU03604			4.32721	20.0733	1.45091e-47	2.70114e-46	1.38961	4.59955	27.9322	52.7896	Up	gna-3 and ric8		UNCLASSIFIED
NCU03647			3.14199	8.8274	1.8427e-139	1.60449e-137	13.8419	21.2292	118.994	156.397	Up	gna-3 and ric8		UNCLASSIFIED
NCU03660	fkr-6		1.18922	2.2803	6.27621e-44	1.05136e-42	30.1841	25.2462	67.528	158.635	Up	gna-3 and ric8		UNCLASSIFIED
NCU03684			2.14505	4.42308	7.37725e-23	6.15433e-22	221.6	265.214	957.631	754.678	Up	gna-3 and ric8		UNCLASSIFIED
NCU03685			1.01342	2.01869	1.41461e-27	1.4333e-26	29.9793	37.7107	59.0252	30.5385	Up	gna-3 alone		METABOLISM
NCU03747			2.03177	4.08906	5.7695e-59	1.39385e-57	38.3719	31.3462	153.375	93.3295	Up	gna-3 and ric8		UNCLASSIFIED
NCU03753	ccg-1		3.24843	9.50329	0	0	1239.49	1478.26	11597.5	19465.3	Up	gna-3 and ric8		UNCLASSIFIED
NCU03773			1.47382	2.77756	1.25669e-89	5.05031e-88	37.4253	33.6307	101.654	110.259	Up	gna-3 and ric8		CELL TYPE DIFFERENTIATION
NCU03775			1.49153	2.81186	1.31689e-14	7.26114e-14	5.15458	6.22942	13.987	9.32583	Up	gna-3 alone		UNCLASSIFIED
NCU03780			1.79156	3.46189	1.48439e-36	2.02415e-35	46.56	45.3952	157.996	249.291	Up	gna-3 and ric8		UNCLASSIFIED
NCU03784	aap-4		1.31882	2.49462	9.58269e-62	2.47993e-60	17.3838	17.9848	42.3553	36.7858	Up	gna-3 and ric8		PROTEIN WITH BINDING FUNCTION OR COFACTOR REQUIREMENT (structural or catalytic)	INTERACTION WITH THE ENVIRONMENT
NCU03821			1.0122	2.01698	8.47922e-09	3.01993e-08	6.78942	7.12454	13.6114	15.7738	Up	gna-3 and ric8		UNCLASSIFIED
NCU03830			2.67603	6.39094	2.80946e-209	4.99666e-207	40.5526	48.6968	253.294	244.583	Up	gna-3 and ric8		UNCLASSIFIED
NCU03840			1.1264	2.18313	6.2976e-18	4.18123e-17	11.4249	14.0497	24.4406	31.3007	Up	gna-3 and ric8		UNCLASSIFIED
NCU03861	gne-2		8.66025	404.572	1.7598e-204	2.94203e-202	0.515535	6.42845	211.697	130.987	Up	gna-3 and ric8		METABOLISM										3.5.1.2
NCU03870			1.50012	2.82866	8.52919e-75	2.74214e-73	57.716	69.062	159.363	171.843	Up	gna-3 and ric8		PROTEIN WITH BINDING FUNCTION OR COFACTOR REQUIREMENT (structural or catalytic)	CELLULAR COMMUNICATION/SIGL TRANSDUCTION MECHANISM
NCU03918	msp-26		7.96335	249.578	3.48224e-112	2.02139e-110	0.905096	3.75077	232.099	137.547	Up	gna-3 and ric8		TRANSCRIPTION
NCU03967	vvd		2.83622	7.14146	3.1568e-06	8.76377e-06	5.73551	14.0754	40.0876	84.6016	Up	all 3		TRANSCRIPTION	PROTEIN WITH BINDING FUNCTION OR COFACTOR REQUIREMENT (structural or catalytic)	CELLULAR COMMUNICATION/SIGL TRANSDUCTION MECHANISM	INTERACTION WITH THE ENVIRONMENT	CELL FATE
NCU03982	grp78		1.24278	2.36653	2.47951e-68	7.09802e-67	737.783	1189.07	1705.69	862.302	Up	gna-3 alone		METABOLISM	PROTEIN FATE (folding, modification, destition)	PROTEIN WITH BINDING FUNCTION OR COFACTOR REQUIREMENT (structural or catalytic)	CELL RESCUE, DEFENSE AND VIRULENCE	DEVELOPMENT (Systemic)	BIOGENESIS OF CELLULAR COMPONENTS					3.6.4.10
NCU03985	fem-7		1.76274	3.39342	3.62278e-53	7.72521e-52	13.1783	11.5606	43.8161	56.9379	Up	gna-3 and ric8		UNCLASSIFIED
NCU03991	soa-2		1.05823	2.08238	9.83417e-12	4.45549e-11	8.94185	7.54071	18.0299	55.9983	Up	gna-3 and ric8		METABOLISM	CELL TYPE DIFFERENTIATION
NCU04065	trm-7	Metal ion transporter	1.24379	2.36819	3.55134e-25	3.27295e-24	10.4988	10.4477	24.2786	24.7377	Up	gna-3 and ric8		INTERACTION WITH THE ENVIRONMENT
NCU04075			1.16048	2.23532	1.28774e-45	2.25664e-44	37.6953	48.8251	82.2944	50.9816	Up	gna-3 alone		UNCLASSIFIED
NCU04076	trm-47	Metal ion transporter	1.16298	2.23919	2.17822e-20	1.62569e-19	8.47774	9.79223	18.4308	17.9551	Up	gna-3 and ric8		PROTEIN WITH BINDING FUNCTION OR COFACTOR REQUIREMENT (structural or catalytic)	INTERACTION WITH THE ENVIRONMENT
NCU04096	prk-9	Kinase	1.90587	3.74735	9.28605e-33	1.11526e-31	3.26196	3.40938	11.7391	14.5963	Up	gna-3 and ric8		METABOLISM	PROTEIN FATE (folding, modification, destition)	PROTEIN WITH BINDING FUNCTION OR COFACTOR REQUIREMENT (structural or catalytic)	CELLULAR COMMUNICATION/SIGL TRANSDUCTION MECHANISM	CELL RESCUE, DEFENSE AND VIRULENCE	CELL FATE
NCU04163			3.71917	13.1699	3.33522e-13	1.68556e-12	0.843982	0.94203	10.2847	1.94164	Up	gna-3 alone		UNCLASSIFIED
NCU04168	gh16-2		3.50463	11.3501	7.38115e-48	1.38649e-46	0.980134	0.813976	11.327	20.5201	Up	gna-3 and ric8		METABOLISM	PROTEIN WITH BINDING FUNCTION OR COFACTOR REQUIREMENT (structural or catalytic)	BIOGENESIS OF CELLULAR COMPONENTS
NCU04179	sah-1		1.2673	2.4071	6.69148e-14	3.50904e-13	52.771	71.2505	124.127	106.578	Up	gna-3 and ric8		TRANSCRIPTION	PROTEIN WITH BINDING FUNCTION OR COFACTOR REQUIREMENT (structural or catalytic)	INTERACTION WITH THE ENVIRONMENT	BIOGENESIS OF CELLULAR COMPONENTS
NCU04189	cot-2		1.09624	2.13797	2.17538e-62	5.70031e-61	72.3876	80.8216	151.082	117.877	Up	gna-3 alone		METABOLISM	ENERGY	BIOGENESIS OF CELLULAR COMPONENTS
NCU04194			2.13261	4.3851	7.79967e-44	1.30135e-42	20.0637	88.7621	86.4698	41.9563	Up	all 3		UNCLASSIFIED
NCU04207			1.31872	2.49444	1.27555e-18	8.81912e-18	4.17794	6.466	10.2549	26.4746	Up	gna-3 and ric8		UNCLASSIFIED
NCU04265	inv		10.3778	1330.52	2.30757e-18	1.56948e-17	0	0	15.052	120.527	Up	gna-3 and ric8		METABOLISM	ENERGY
NCU04266			1.53415	2.89619	1.15237e-60	2.91898e-59	313.745	208.404	895.138	1535.68	Up	gna-3 and ric8		UNCLASSIFIED
NCU04272	znf-55		1.40543	2.64897	1.14663e-48	2.21868e-47	147.959	166.838	382.71	333.14	Up	gna-3 and ric8		UNCLASSIFIED
NCU04282			1.95069	3.86559	5.46965e-17	3.45063e-16	3.8954	4.06162	14.7407	41.3769	Up	gna-3 and ric8		UNCLASSIFIED
NCU04374			1.31692	2.49134	5.08501e-33	6.16024e-32	11.4484	17.0885	27.9512	11.4415	Up	gna-3 alone		UNCLASSIFIED
NCU04379	CSE1		2.06422	4.18207	1.46859e-147	1.47903e-145	186.771	352.271	763.685	447.689	Up	gna-3 and ric8		PROTEIN WITH BINDING FUNCTION OR COFACTOR REQUIREMENT (structural or catalytic)	CELLULAR COMMUNICATION/SIGL TRANSDUCTION MECHANISM	INTERACTION WITH THE ENVIRONMENT
NCU04415			1.94649	3.85435	1.48167e-134	1.17955e-132	158.55	129.735	597.387	753.669	Up	gna-3 and ric8		PROTEIN WITH BINDING FUNCTION OR COFACTOR REQUIREMENT (structural or catalytic)	CELL RESCUE, DEFENSE AND VIRULENCE
NCU04421	anx14		1.57925	2.98815	4.83402e-101	2.32227e-99	50.2059	66.7265	146.571	113.869	Up	gna-3 and ric8		METABOLISM	PROTEIN WITH BINDING FUNCTION OR COFACTOR REQUIREMENT (structural or catalytic)	INTERACTION WITH THE ENVIRONMENT	CELL FATE
NCU04425			1.01305	2.01818	2.33467e-19	1.66373e-18	16.7168	21.4684	33.0087	17.4924	Up	gna-3 alone		UNCLASSIFIED
NCU04431	gh16-3		7.76804	217.978	0	0	2.64937	12.5168	566.872	516.254	Up	all 3		METABOLISM	BIOGENESIS OF CELLULAR COMPONENTS
NCU04435	aap-22		2.07466	4.21245	3.87989e-48	7.3709e-47	9.91144	19.2374	40.8213	28.2576	Up	gna-3 and ric8		UNCLASSIFIED
NCU04444			1.7149	3.28273	2.93716e-69	8.58453e-68	20.6116	22.4618	66.0873	72.4394	Up	gna-3 and ric8		PROTEIN WITH BINDING FUNCTION OR COFACTOR REQUIREMENT (structural or catalytic)	CELL RESCUE, DEFENSE AND VIRULENCE
NCU04450			1.09751	2.13985	4.91302e-25	4.49813e-24	23.5665	22.5846	49.1358	43.8074	Up	gna-3 alone		UNCLASSIFIED										3.1.-.-
NCU04452	mig-3		2.49666	5.64376	6.12512e-56	1.38753e-54	94.6032	149.318	522.91	545.17	Up	gna-3 and ric8		ENERGY	PROTEIN WITH BINDING FUNCTION OR COFACTOR REQUIREMENT (structural or catalytic)
NCU04456			1.4485	2.72925	1.53574e-26	1.48752e-25	43.2243	63.561	115.403	33.1367	Up	gna-3 alone		UNCLASSIFIED
NCU04457			1.18777	2.278	2.73669e-37	3.85117e-36	34.2859	39.0905	76.3803	51.477	Up	gna-3 alone		PROTEIN WITH BINDING FUNCTION OR COFACTOR REQUIREMENT (structural or catalytic)
NCU04467			3.09688	8.55567	2.45763e-95	1.08695e-93	5.62176	22.6273	46.7507	16.5648	Up	all 3		UNCLASSIFIED
NCU04470			1.40961	2.65665	9.54574e-51	1.9181e-49	57.8609	60.8424	150.196	113.284	Up	gna-3 alone		UNCLASSIFIED										3.1.3.89
NCU04474	mol-1		2.3096	4.95744	1.52514e-86	5.71689e-85	33.8164	35.8525	164.275	370.618	Up	gna-3 and ric8		METABOLISM	PROTEIN WITH BINDING FUNCTION OR COFACTOR REQUIREMENT (structural or catalytic)
NCU04478	pla-6		5.61812	49.116	8.37828e-53	1.76408e-51	0.380384	0.49526	17.3273	21.3601	Up	gna-3 and ric8		UNCLASSIFIED
NCU04480			1.7911	3.46078	1.90346e-44	3.22739e-43	15.1529	18.8203	51.4465	36.4053	Up	gna-3 and ric8		UNCLASSIFIED
NCU04483			1.28973	2.44483	8.92706e-48	1.67312e-46	64.1942	60.8338	153.261	170.513	Up	gna-3 and ric8		METABOLISM	ENERGY									3.1.3.11
NCU04486			1.33251	2.5184	3.06398e-15	1.74586e-14	9.78687	14.4681	23.9168	18.4666	Up	gna-3 alone		UNCLASSIFIED
NCU04493			2.2892	4.88786	3.746e-161	4.17504e-159	104.344	152.993	498.604	482.317	Up	gna-3 and ric8		UNCLASSIFIED
NCU04496			1.68787	3.22181	7.32547e-68	2.08278e-66	29.3475	26.7981	92.4299	7.3101	Up	gna-3 alone	ric8 alone	UNCLASSIFIED
NCU04501			1.66696	3.17545	2.95953e-08	1.00482e-07	7.45404	7.39006	23.1649	11.4903	Up	gna-3 alone		UNCLASSIFIED
NCU04531			1.20535	2.30593	3.69714e-25	3.40357e-24	11.5354	23.3372	26.0013	16.227	Up	gna-1 and gna-3		METABOLISM	CELL RESCUE, DEFENSE AND VIRULENCE
NCU04538			5.08256	33.8848	2.85375e-262	8.22568e-260	8.37215	13.1922	278.223	377.345	Up	gna-3 and ric8		UNCLASSIFIED
NCU04539	ldh-5		2.81538	7.03904	4.51415e-97	2.06195e-95	13.9408	13.0266	96.5784	160.811	Up	gna-3 and ric8		METABOLISM	ENERGY	PROTEIN WITH BINDING FUNCTION OR COFACTOR REQUIREMENT (structural or catalytic)	BIOGENESIS OF CELLULAR COMPONENTS
NCU04550			1.12048	2.17419	3.83207e-23	3.24213e-22	15.7165	16.1408	33.2004	17.4854	Up	gna-3 alone		UNCLASSIFIED
NCU04558			1.7902	3.45862	4.14153e-147	4.12131e-145	35.859	34.3754	121.258	148.836	Up	gna-3 and ric8		UNCLASSIFIED
NCU04604			1.0374	2.05252	1.22092e-26	1.18671e-25	25.8206	32.0748	51.9426	37.1364	Up	gna-3 alone		UNCLASSIFIED
NCU04605			3.03816	8.2144	9.96123e-222	1.93642e-219	71.7865	70.778	577.432	754.234	Up	gna-3 and ric8		UNCLASSIFIED
NCU04630			5.60378	48.6302	3.79538e-56	8.62109e-55	0.485817	2.8439	22.1642	1.12865	Up	gna-3 alone		UNCLASSIFIED
NCU04635			1.42753	2.68986	1.12083e-52	2.34225e-51	98.9841	90.5582	260.859	288.323	Up	gna-3 and ric8		UNCLASSIFIED
NCU04638			1.22547	2.33832	3.1309e-18	2.11399e-17	5.47384	6.22527	12.4081	6.98729	Up	gna-3 alone		UNCLASSIFIED
NCU04667			2.45969	5.501	4.20584e-23	3.54759e-22	7.17228	6.92693	38.2866	372.418	Up	gna-3 and ric8		UNCLASSIFIED
NCU04669			1.50624	2.84069	8.8048e-50	1.73994e-48	55.0807	56.6793	152.709	158.187	Up	gna-3 and ric8		UNCLASSIFIED
NCU04674	gh31-3		1.74502	3.352	3.34289e-25	3.08424e-24	3.44733	9.80575	11.3879	10.2642	Up	gna-3 and ric8		METABOLISM										3.2.1.20	3.2.1.21
NCU04695			2.22854	4.6866	2.65588e-40	4.09603e-39	7.92257	11.9992	35.9396	56.9672	Up	gna-3 and ric8		METABOLISM
NCU04697	cnh-1		5.37191	41.41	3.25346e-16	1.96359e-15	0.925844	1.07678	35.789	1367.98	Up	gna-3 and ric8		METABOLISM	CELL RESCUE, DEFENSE AND VIRULENCE	SYSTEMIC INTERACTION WITH THE ENVIRONMENT								4.2.1.66
NCU04718			1.1389	2.20213	9.96532e-13	4.86282e-12	125.22	136.359	268.974	151.321	Up	gna-3 alone		UNCLASSIFIED
NCU04728	emp-8		2.12292	4.35574	4.70985e-76	1.56851e-74	8.27525	11.7595	35.126	156.148	Up	gna-3 and ric8		METABOLISM	ENERGY	PROTEIN WITH BINDING FUNCTION OR COFACTOR REQUIREMENT (structural or catalytic)								2.7.1.-
NCU04762			1.66481	3.17073	1.012e-119	6.40854e-118	53.0016	58.6242	164.069	96.1932	Up	gna-3 alone		UNCLASSIFIED
NCU04797	fbp-1		2.46233	5.51107	4.31553e-135	3.50229e-133	19.146	29.4401	103.326	210.617	Up	gna-3 and ric8		METABOLISM	ENERGY									3.1.3.11
NCU04805			1.8001	3.48245	3.2778e-57	7.65338e-56	23.9788	23.3099	81.4601	51.5534	Up	gna-3 and ric8		UNCLASSIFIED
NCU04808			1.26112	2.39681	4.09318e-46	7.26431e-45	14.5676	16.3792	34.0844	33.4234	Up	gna-3 and ric8		UNCLASSIFIED
NCU04823	adh-12		5.08281	33.8906	0	0	16.2304	20.204	543.251	1485.55	Up	gna-3 and ric8		METABOLISM	ENERGY
NCU04861			2.78349	6.88518	9.86416e-73	3.07666e-71	3.45051	6.71771	23.3592	8.95423	Up	gna-3 alone		PROTEIN WITH BINDING FUNCTION OR COFACTOR REQUIREMENT (structural or catalytic)	CELL RESCUE, DEFENSE AND VIRULENCE	INTERACTION WITH THE ENVIRONMENT	CELL FATE
NCU04862			3.50733	11.3713	8.81353e-141	8.00786e-139	20.6658	126.438	230.525	37.6933	Up	gna-1 and gna-3		METABOLISM
NCU04865	pks-3		2.49286	5.62892	4.2672e-57	9.9358e-56	15.6011	93.2965	85.9884	44.3379	Up	all 3		METABOLISM	CELL RESCUE, DEFENSE AND VIRULENCE
NCU04866	ada-6	TF	3.77144	13.6557	1.84853e-302	8.13255e-300	15.6438	94.0317	209.593	60.7815	Up	all 3		METABOLISM	TRANSCRIPTION	PROTEIN WITH BINDING FUNCTION OR COFACTOR REQUIREMENT (structural or catalytic)
NCU04867			2.7886	6.90958	2.37986e-20	1.7746e-19	2.08745	1.65233	13.5004	11.2665	Up	gna-3 and ric8		UNCLASSIFIED
NCU04883	gh18-4		10.3729	1326.02	0	0	1.09867	16.0745	1453.25	1083.06	Up	all 3		METABOLISM	BIOGENESIS OF CELLULAR COMPONENTS	CELL TYPE DIFFERENTIATION								3.2.1.14
NCU04884	gh31-4		3.94916	15.446	3.2253e-166	3.79723e-164	10.3689	19.3598	157.923	79.5414	Up	gna-3 and ric8		METABOLISM
NCU04885	gh31-4		1.20982	2.31309	4.78931e-26	4.52872e-25	18.5065	26.3992	41.9569	20.9966	Up	gna-3 alone		METABOLISM
NCU04886	mdr-11		1.60074	3.03299	3.55389e-20	2.62893e-19	3.70041	3.28572	10.9222	8.72713	Up	gna-3 alone		CELL RESCUE, DEFENSE AND VIRULENCE
NCU04908			2.17072	4.50249	4.45087e-104	2.24126e-102	37.1373	34.5303	165.161	255.416	Up	gna-3 and ric8		UNCLASSIFIED
NCU04921			1.90373	3.7418	1.63615e-106	8.65608e-105	49.2952	58.3991	179.673	393.455	Up	gna-3 and ric8		UNCLASSIFIED
NCU04924	cut-1		1.40981	2.65703	5.56929e-142	5.23075e-140	225.681	261.274	585.375	420.776	Up	gna-3 alone		UNCLASSIFIED
NCU04933			10.8452	1839.63	7.26641e-20	5.33274e-19	0	0	65.4472	11.7426	Up	gna-3 and ric8		UNCLASSIFIED
NCU04936	gld-1		2.62749	6.17949	1.07706e-133	8.33624e-132	8.43655	9.26039	50.9199	94.6838	Up	gna-3 and ric8		METABOLISM	BIOGENESIS OF CELLULAR COMPONENTS									1.1.1.22
NCU04941			1.34709	2.54399	5.46957e-16	3.24948e-15	5.57861	6.01047	14.1033	15.6763	Up	gna-3 and ric8		METABOLISM
NCU04959	gh16-4		6.42282	85.7951	0	0	8.31536	33.0066	691.363	211.49	Up	all 3		METABOLISM	BIOGENESIS OF CELLULAR COMPONENTS
NCU04994	lap-2		5.53269	46.292	2.23093e-137	1.88367e-135	1.80404	3.9708	83.0329	30.9475	Up	gna-3 and ric8		PROTEIN FATE (folding, modification, destition)										3.4.-.-
NCU04997	gh1-3		3.53723	11.6095	2.39471e-69	7.02363e-68	2.63446	0.503429	29.5683	190.351	Up	gna-3 and ric8		METABOLISM	PROTEIN WITH BINDING FUNCTION OR COFACTOR REQUIREMENT (structural or catalytic)									3.2.1.8
NCU05000			1.6343	3.10438	6.34334e-40	9.69359e-39	5.38619	5.96282	16.2244	41.7359	Up	gna-3 and ric8		METABOLISM	INTERACTION WITH THE ENVIRONMENT
NCU05005			3.65594	12.6051	6.89612e-31	7.88573e-30	1.28819	1.90388	16.9	45.2033	Up	gna-3 and ric8		UNCLASSIFIED
NCU05006	cyp45-8		2.62744	6.1793	5.19311e-51	1.05619e-49	21.8234	103.089	132.028	38.2616	Up	gna-1 and gna-3		METABOLISM	ENERGY
NCU05040			2.74315	6.6953	1.25429e-36	1.71598e-35	3.04185	4.11219	20.2381	128.375	Up	gna-3 and ric8		UNCLASSIFIED										4.4.1.22
NCU05046	ena-1	Metal ion transporter	1.65912	3.15825	2.85773e-14	1.53718e-13	80.5654	184.724	247.421	254.366	Up	all 3		INTERACTION WITH THE ENVIRONMENT
NCU05049			4.50721	22.7407	4.756e-130	3.51817e-128	2.46902	5.34224	55.3972	183.205	Up	gna-3 and ric8		PROTEIN FATE (folding, modification, destition)
NCU05064	hcr-1	TF	1.18489	2.27346	2.05953e-29	2.24747e-28	75.5438	106.973	167.647	192.297	Up	gna-3 and ric8		TRANSCRIPTION
NCU05066			1.17881	2.2639	4.26795e-38	6.16163e-37	74.0351	127.564	163.826	132.301	Up	gna-3 alone		UNCLASSIFIED
NCU05069	fxr-4		5.82226	56.5815	0	0	2.79993	4.79264	154.587	364.078	Up	gna-3 and ric8		ENERGY
NCU05084			3.83396	14.2606	4.67626e-80	1.63552e-78	5.37613	3.24936	76.385	163.754	Up	gna-3 and ric8		UNCLASSIFIED
NCU05130			1.05809	2.08217	2.60221e-26	2.49163e-25	23.5858	25.0894	47.8622	22.5438	Up	gna-3 alone		UNCLASSIFIED
NCU05142			5.2827	38.927	3.12147e-35	4.04533e-34	0.407514	0.580643	15.6972	44.3178	Up	gna-3 and ric8		UNCLASSIFIED
NCU05143	znf-59		4.01906	16.2128	2.67793e-122	1.77657e-120	7.19762	4.90974	114.408	702.363	Up	gna-3 and ric8		CELL RESCUE, DEFENSE AND VIRULENCE
NCU05148			1.40517	2.64848	5.13899e-22	4.13444e-21	30.4947	36.7185	79.2628	225.282	Up	gna-3 and ric8		UNCLASSIFIED
NCU05157	trm-27	Metal ion transporter	1.04964	2.07001	2.33384e-21	1.81813e-20	17.0673	16.4151	34.5089	34.1162	Up	gna-3 alone		UNCLASSIFIED
NCU05169	cat-4		6.02412	65.079	0	0	6.11652	5.75455	388.076	674.262	Up	gna-3 and ric8		METABOLISM	PROTEIN WITH BINDING FUNCTION OR COFACTOR REQUIREMENT (structural or catalytic)	CELL RESCUE, DEFENSE AND VIRULENCE								1.11.1.6
NCU05197			1.14055	2.20466	2.25119e-07	7.04254e-07	6.1181	5.92396	13.4545	17.9791	Up	gna-3 and ric8		UNCLASSIFIED
NCU05203			1.06188	2.08765	2.06965e-32	2.44699e-31	22.787	23.615	46.3457	32.3012	Up	gna-3 alone		UNCLASSIFIED
NCU05211	kpr-7		1.12677	2.18369	5.42818e-29	5.80976e-28	14.407	17.7304	30.7885	15.8312	Up	gna-3 alone		UNCLASSIFIED
NCU05225	nde-1		1.01242	2.0173	1.35433e-55	3.05969e-54	50.4836	58.0349	99.5966	107.36	Up	ric8 alone		ENERGY	BIOGENESIS OF CELLULAR COMPONENTS									1.6.5.9
NCU05291			1.12031	2.17394	7.79446e-32	9.08701e-31	127.043	120.805	270.329	276.403	Up	gna-3 and ric8		METABOLISM	PROTEIN FATE (folding, modification, destition)
NCU05360	trm-17	Metal ion transporter	1.21732	2.32514	1.63254e-69	4.83914e-68	51.7269	74.0353	117.43	73.8832	Up	gna-3 alone		INTERACTION WITH THE ENVIRONMENT
NCU05377			1.7873	3.45167	1.08582e-121	7.09094e-120	19.1602	19.6857	64.6523	51.2729	Up	gna-3 and ric8		UNCLASSIFIED
NCU05395			1.51409	2.85619	5.54571e-12	2.55972e-11	2041.89	3364.82	5725.68	1381.19	Up	gna-3 alone		UNCLASSIFIED
NCU05414		TF	3.21678	9.29712	3.45825e-74	1.10334e-72	2.45672	3.74499	22.3923	10.246	Up	gna-3 and ric8		UNCLASSIFIED
NCU05427	spr-8		1.08242	2.11759	4.64165e-29	4.98068e-28	40.3426	55.0043	83.737	33.2854	Up	gna-3 alone		PROTEIN FATE (folding, modification, destition)	PROTEIN WITH BINDING FUNCTION OR COFACTOR REQUIREMENT (structural or catalytic)	CELL RESCUE, DEFENSE AND VIRULENCE
NCU05490			1.02163	2.03021	1.767e-27	1.77956e-26	644.074	544.329	1283.67	1688.54	Up	ric8 alone		UNCLASSIFIED
NCU05492			2.68982	6.45232	3.6998e-67	1.03434e-65	5.92564	8.45488	36.7913	19.9875	Up	gna-3 and ric8		CELL RESCUE, DEFENSE AND VIRULENCE
NCU05500			2.5421	5.82434	3.32616e-140	2.92667e-138	11.6116	26.8935	65.893	36.3223	Up	all 3		UNCLASSIFIED
NCU05508			1.70998	3.27157	2.84289e-50	5.67153e-49	10.0362	10.5194	32.0663	29.5095	Up	gna-3 and ric8		UNCLASSIFIED
NCU05510			5.19247	36.5669	8.25823e-51	1.66741e-49	0.624517	0.928568	22.0015	55.3483	Up	gna-3 and ric8		UNCLASSIFIED
NCU05511	pyr-11		1.5249	2.87768	1.10202e-38	1.61661e-37	7.00477	6.91043	19.5099	31.715	Up	gna-3 and ric8		UNCLASSIFIED
NCU05527			1.15082	2.22039	5.85367e-31	6.73051e-30	33.2471	35.9095	72.2874	71.8024	Up	gna-3 and ric8		UNCLASSIFIED
NCU05534			4.73469	26.6247	2.27644e-123	1.53458e-121	3.13477	4.78742	81.0738	407.255	Up	gna-3 and ric8		UNCLASSIFIED
NCU05555			1.186	2.27522	3.68644e-17	2.3327e-16	4.8151	4.44568	10.741	10.1728	Up	gna-3 and ric8		UNCLASSIFIED
NCU05569			3.03703	8.20798	6.24561e-38	8.93956e-37	17.7842	42.7821	142.606	49.0643	Up	all 3		UNCLASSIFIED
NCU05571			2.68135	6.41457	1.34241e-63	3.58504e-62	13.111	22.0803	82.2971	14.1409	Up	gna-3 alone		UNCLASSIFIED
NCU05596			9.2757	619.818	5.46799e-15	3.06964e-14	0.0197519	0.150143	15.5017	14.2575	Up	gna-3 and ric8		CELL RESCUE, DEFENSE AND VIRULENCE
NCU05597	asd-3		2.42129	5.35649	4.8398e-42	7.76504e-41	3.37722	2.47116	17.8556	12.5236	Up	gna-3 and ric8		METABOLISM	DEVELOPMENT (Systemic)
NCU05600	stk-33		1.2803	2.42889	6.77621e-44	1.13285e-42	23.7945	25.6499	56.2173	62.6147	Up	gna-3 and ric8		METABOLISM	PROTEIN FATE (folding, modification, destition)
NCU05609			1.58116	2.9921	3.87026e-14	2.06061e-13	4.09304	6.63561	11.6762	7.44862	Up	gna-3 alone		UNCLASSIFIED
NCU05619			4.79591	27.7787	2.08615e-30	2.34699e-29	2.16687	3.30075	61.6443	126.48	Up	gna-3 and ric8		UNCLASSIFIED
NCU05626			6.41129	85.112	4.643e-27	4.58215e-26	0.332779	1.54172	27.3948	7.01234	Up	gna-3 alone		UNCLASSIFIED
NCU05627	sut-7		1.60115	3.03384	4.94885e-32	5.79376e-31	15.3269	38.8685	45.2634	29.9299	Up	gna-1 and gna-3		METABOLISM
NCU05639			2.54205	5.82415	7.07975e-49	1.37627e-47	6.75428	21.81	38.6724	12.9392	Up	gna-1 and gna-3		UNCLASSIFIED
NCU05648			2.96028	7.78274	1.58168e-171	1.97332e-169	7.06354	6.70019	53.1169	70.1775	Up	gna-3 and ric8		UNCLASSIFIED
NCU05652			2.39469	5.25864	8.01061e-57	1.85018e-55	9.67751	11.7784	51.2443	150.784	Up	gna-3 and ric8		UNCLASSIFIED
NCU05669			3.09616	8.55141	2.88846e-24	2.57681e-23	2.21313	0.745891	18.7196	6.01146	Up	gna-3 alone		UNCLASSIFIED
NCU05721			1.52808	2.88402	9.91137e-29	1.0554e-27	21.4662	24.15	60.3325	105.079	Up	gna-3 and ric8		PROTEIN WITH BINDING FUNCTION OR COFACTOR REQUIREMENT (structural or catalytic)	CELL RESCUE, DEFENSE AND VIRULENCE
NCU05749			6.09891	68.5418	5.87242e-49	1.14423e-47	0.774637	1.04395	58.9864	167.623	Up	gna-3 and ric8		UNCLASSIFIED
NCU05751	ce3-2		2.66315	6.33416	2.07276e-15	1.19491e-14	1.66488	1.38585	10.9282	20.4152	Up	gna-3 and ric8		METABOLISM
NCU05770	cat-2		1.19903	2.29585	4.36042e-15	2.46609e-14	108.74	149.075	243.71	170.018	Up	gna-3 alone		CELL RESCUE, DEFENSE AND VIRULENCE										1.11.1.21
NCU05784			2.18831	4.55772	3.70843e-45	6.39151e-44	6.55188	11.8855	29.4048	33.8715	Up	gna-3 and ric8		UNCLASSIFIED
NCU05819	gh125-3		6.02669	65.1949	1.81614e-194	2.81132e-192	2.14692	20.3008	131.817	48.3219	Up	all 3		UNCLASSIFIED
NCU05820			3.29387	9.80737	5.30634e-44	8.90676e-43	17.4976	53.1334	167.723	42.0691	Up	all 3		UNCLASSIFIED
NCU05822			8.97801	504.254	4.93312e-33	5.9849e-32	0.0761832	3.28993	37.0744	7.92618	Up	gna-3 alone		METABOLISM
NCU05838			3.17599	9.0379	1.34097e-271	4.15153e-269	25.8653	23.776	228.456	253.898	Up	gna-3 and ric8		UNCLASSIFIED
NCU05844			4.42833	21.5308	1.07552e-204	1.83475e-202	11.7639	11.6867	258.404	614.943	Up	gna-3 and ric8		UNCLASSIFIED
NCU05853	sut-12		1.15008	2.21926	1.70399e-14	9.29742e-14	9.10341	10.2234	19.8216	17.3362	Up	gna-3 alone		METABOLISM
NCU05858	fam-2		6.35722	81.9812	1.68933e-89	6.75651e-88	1.70422	77.9689	136.759	28.2196	Up	all 3		METABOLISM	PROTEIN WITH BINDING FUNCTION OR COFACTOR REQUIREMENT (structural or catalytic)	CELL RESCUE, DEFENSE AND VIRULENCE	INTERACTION WITH THE ENVIRONMENT	CELL FATE						1.13.11.60
NCU05859			8.55356	375.732	7.74053e-38	1.10415e-36	0.0843983	44.2565	35.5758	9.23523	Up	gna-1 and gna-3		CELL FATE	BIOGENESIS OF CELLULAR COMPONENTS	CELL TYPE DIFFERENTIATION
NCU05886			6.40058	84.4827	6.38849e-22	5.12489e-21	0.138583	0.473415	12.345	11.5915	Up	gna-3 and ric8		UNCLASSIFIED
NCU05897	sut-28		1.3945	2.62897	6.12859e-08	2.03209e-07	3.91971	14.651	10.0573	4.39139	Up	gna-1 and gna-3		UNCLASSIFIED
NCU05920			3.65582	12.6041	1.68675e-128	1.20509e-126	3.33445	3.5533	40.7377	68.1999	Up	gna-3 and ric8		UNCLASSIFIED
NCU05922			1.48045	2.79036	7.07875e-57	1.64365e-55	28.6958	52.1462	78.302	77.8572	Up	gna-3 and ric8		UNCLASSIFIED
NCU05932			7.01216	129.084	1.64525e-105	8.59538e-104	0.877665	8.12767	111.909	63.0347	Up	gna-3 and ric8		UNCLASSIFIED
NCU05933			2.95402	7.74905	2.87347e-37	4.03009e-36	1.75562	2.51134	13.5636	12.3788	Up	gna-3 and ric8		METABOLISM	PROTEIN WITH BINDING FUNCTION OR COFACTOR REQUIREMENT (structural or catalytic)									1.4.3.-
NCU05934			1.64773	3.1334	1.71028e-30	1.92931e-29	6.72121	8.59322	20.8853	11.5815	Up	gna-3 alone		UNCLASSIFIED
NCU05951			4.16072	17.8855	1.2973e-73	4.12324e-72	2.36437	5.62268	41.3535	10.2237	Up	gna-3 and ric8		UNCLASSIFIED
NCU05958			1.12451	2.18028	3.18301e-32	3.75272e-31	29.0142	33.5924	61.931	87.4734	Up	gna-3 and ric8		UNCLASSIFIED
NCU05961			1.17688	2.26087	1.48419e-10	6.12358e-10	6.07048	8.7821	13.4332	10.5241	Up	gna-3 alone		UNCLASSIFIED
NCU05972	nst-6		1.14696	2.21447	9.71661e-21	7.37704e-20	36.0496	44.0351	77.9611	39.3348	Up	gna-3 alone		METABOLISM	PROTEIN FATE (folding, modification, destition)
NCU05977	dps-1		1.52621	2.88028	3.94418e-21	3.04427e-20	5.96746	10.2957	17.0065	15.4176	Up	gna-3 and ric8		METABOLISM
NCU05982	coq-3		1.01128	2.01569	1.65166e-32	1.9667e-31	39.5059	34.5483	77.7309	115.075	Up	ric8 alone		METABOLISM	PROTEIN FATE (folding, modification, destition)									2.1.1.114	2.1.1.222	2.1.1.64
NCU06010	gh71-2		5.337	40.4202	6.12207e-207	1.06613e-204	3.98083	7.88353	156.805	95.8994	Up	gna-3 and ric8		METABOLISM	ENERGY	PROTEIN WITH BINDING FUNCTION OR COFACTOR REQUIREMENT (structural or catalytic)	DEVELOPMENT (Systemic)
NCU06018			3.12523	8.72547	4.25671e-112	2.45392e-110	6.40899	6.59124	54.726	84.031	Up	gna-3 and ric8		UNCLASSIFIED
NCU06020	gh18-7		1.34903	2.54741	1.14074e-72	3.54478e-71	36.1913	39.6971	90.1122	101.038	Up	gna-3 and ric8		METABOLISM	PROTEIN WITH BINDING FUNCTION OR COFACTOR REQUIREMENT (structural or catalytic)	INTERACTION WITH THE ENVIRONMENT								3.2.1.14
NCU06058			4.55833	23.5611	2.33524e-90	9.56876e-89	1.75268	3.16666	42.2136	52.4646	Up	gna-3 and ric8		METABOLISM
NCU06078			1.36976	2.58428	8.97607e-11	3.7704e-10	3.96806	2.60726	10.0624	13.8537	Up	gna-3 and ric8		UNCLASSIFIED
NCU06079			1.31331	2.48511	3.01193e-22	2.46347e-21	15.8731	9.18174	38.8231	12.5198	Up	gna-3 alone		UNCLASSIFIED
NCU06095	csp-2	TF	3.11828	8.68353	7.24891e-118	4.42289e-116	70.0461	89.255	594.507	363.033	Up	gna-3 and ric8		TRANSCRIPTION	PROTEIN WITH BINDING FUNCTION OR COFACTOR REQUIREMENT (structural or catalytic)	BIOGENESIS OF CELLULAR COMPONENTS
NCU06116			1.62776	3.09033	1.3956e-36	1.90618e-35	11.154	14.8214	33.7704	21.1537	Up	gna-3 alone		UNCLASSIFIED
NCU06123	phk-2		2.53053	5.77783	1.42002e-235	3.59695e-233	23.5922	26.2065	132.927	229.878	Up	gna-3 and ric8		METABOLISM	ENERGY
NCU06125			2.5808	5.98273	3.15586e-67	8.8523e-66	147.982	157.493	865.873	1015.49	Up	gna-3 and ric8		UNCLASSIFIED
NCU06128			3.96095	15.5727	3.4941e-110	1.97346e-108	8.36965	12.0771	127.763	174.002	Up	gna-3 and ric8		UNCLASSIFIED
NCU06131			1.29279	2.45001	3.86944e-32	4.54918e-31	22.1174	23.6738	52.6671	38.4642	Up	gna-3 alone		UNCLASSIFIED
NCU06137	cyp45-13		2.18002	4.53161	5.04123e-35	6.45324e-34	19.8632	15.4049	88.3391	59.7996	Up	gna-3 and ric8		METABOLISM
NCU06153			3.83675	14.2882	1.6056e-49	3.15794e-48	1.0998	5.15233	15.2932	8.37055	Up	gna-3 alone		METABOLISM	CELL RESCUE, DEFENSE AND VIRULENCE
NCU06159			4.58867	24.0618	1.09822e-38	1.6162e-37	0.575799	2.25591	13.5295	2.91884	Up	gna-3 alone		UNCLASSIFIED
NCU06170			1.66302	3.16679	3.58126e-36	4.81282e-35	63.4579	36.8746	195.908	72.7455	Up	gna-3 alone		METABOLISM	CELL TYPE DIFFERENTIATION
NCU06177	camk-3	Kinase	1.20635	2.30754	3.70028e-75	1.20823e-73	30.2817	28.1022	68.0652	70.5923	Up	gna-3 and ric8		PROTEIN FATE (folding, modification, destition)	PROTEIN WITH BINDING FUNCTION OR COFACTOR REQUIREMENT (structural or catalytic)	CELLULAR COMMUNICATION/SIGL TRANSDUCTION MECHANISM
NCU06237			1.64072	3.11822	2.24555e-77	7.69285e-76	57.1446	101.284	174.764	64.373	Up	gna-3 alone		UNCLASSIFIED
NCU06255			2.43538	5.40908	8.32985e-122	5.48261e-120	44.4897	174.778	235.796	117.372	Up	all 3		UNCLASSIFIED
NCU06265	ham-13		2.69723	6.48557	5.98418e-226	1.31636e-223	113.092	126.287	716.104	945.524	Up	gna-3 and ric8		UNCLASSIFIED
NCU06267	apg-15		1.19442	2.28853	3.0249e-29	3.26682e-28	18.8151	22.3961	42.0358	35.5468	Up	gna-3 alone		UNCLASSIFIED
NCU06312	gpr-4	GPCR	4.07248	16.8243	1.57551e-47	2.92012e-46	5.57786	23.2622	91.833	36.6015	Up	all 3		CELLULAR COMMUNICATION/SIGL TRANSDUCTION MECHANISM	INTERACTION WITH THE ENVIRONMENT	CELL FATE	CELL TYPE DIFFERENTIATION
NCU06332	gpl-9		1.28334	2.43401	4.77791e-15	2.68946e-14	57.1774	79.4338	136.094	220.015	Up	gna-3 and ric8		METABOLISM	PROTEIN FATE (folding, modification, destition)	PROTEIN WITH BINDING FUNCTION OR COFACTOR REQUIREMENT (structural or catalytic)	BIOGENESIS OF CELLULAR COMPONENTS
NCU06334			4.34401	20.3085	2.84682e-276	9.91525e-274	12.7327	22.0567	251.88	513.754	Up	gna-3 and ric8		UNCLASSIFIED
NCU06351	pht-1		1.01171	2.0163	2.27348e-27	2.27049e-26	30.0002	37.834	59.0933	19.8565	Up	gna-3 alone		METABOLISM										3.1.3.8
NCU06369			1.10655	2.1533	2.36704e-42	3.84196e-41	30.2438	35.533	63.5389	35.399	Up	gna-3 alone		METABOLISM	TRANSCRIPTION	PROTEIN FATE (folding, modification, destition)	PROTEIN WITH BINDING FUNCTION OR COFACTOR REQUIREMENT (structural or catalytic)	INTERACTION WITH THE ENVIRONMENT	BIOGENESIS OF CELLULAR COMPONENTS
NCU06380	trm-42	Metal ion transporter	1.03995	2.05615	2.81481e-23	2.39603e-22	54.7023	72.3285	109.531	67.3628	Up	gna-3 alone		PROTEIN WITH BINDING FUNCTION OR COFACTOR REQUIREMENT (structural or catalytic)	INTERACTION WITH THE ENVIRONMENT
NCU06425			2.33305	5.03868	5.50048e-75	1.78211e-73	75.3107	90.2967	370.359	402.635	Up	gna-3 and ric8		UNCLASSIFIED
NCU06437			1.00449	2.00623	1.57551e-27	1.58863e-26	21.3354	17.9324	41.8052	45.6919	Up	ric8 alone		PROTEIN FATE (folding, modification, destition)	PROTEIN WITH BINDING FUNCTION OR COFACTOR REQUIREMENT (structural or catalytic)
NCU06490			1.05331	2.07528	4.74487e-08	1.58968e-07	20.1702	36.6764	40.865	34.0614	Up	gna-3 alone		UNCLASSIFIED
NCU06504	gh16-8		7.16263	143.274	7.23474e-77	2.44839e-75	0.907623	3.16628	126.756	101.051	Up	gna-3 and ric8		METABOLISM
NCU06505	gh64-2		11.776	3507.04	1.55014e-85	5.68316e-84	0.243434	5.71087	762.357	742.99	Up	gna-3 and ric8		METABOLISM										3.2.1.39
NCU06506			3.08607	8.4918	7.02291e-182	9.78408e-180	34.4983	29.7938	287.741	447.012	Up	gna-3 and ric8		UNCLASSIFIED
NCU06511			1.46045	2.75195	1.5185e-36	2.06728e-35	18.0278	22.7287	48.506	27.2	Up	gna-3 alone		METABOLISM	TRANSCRIPTION	PROTEIN SYNTHESIS	PROTEIN WITH BINDING FUNCTION OR COFACTOR REQUIREMENT (structural or catalytic)
NCU06513			1.56932	2.96764	8.66002e-46	1.52398e-44	13.4482	22.7091	38.8274	18.1319	Up	gna-3 alone		UNCLASSIFIED
NCU06515			1.15135	2.22121	2.3394e-51	4.8165e-50	51.0119	78.3048	110.667	61.388	Up	gna-3 alone		UNCLASSIFIED
NCU06522	sut-2		1.23478	2.35345	6.5616e-11	2.79553e-10	5.26491	4.96268	11.8567	10.7034	Up	gna-3 and ric8		METABOLISM
NCU06524			1.48251	2.79434	2.37287e-46	4.23822e-45	21.9808	31.959	60.0153	60.3974	Up	gna-3 and ric8		PROTEIN WITH BINDING FUNCTION OR COFACTOR REQUIREMENT (structural or catalytic)
NCU06533			1.73717	3.33381	1.82076e-36	2.47074e-35	9.40163	14.9127	30.6917	15.4126	Up	gna-3 alone		METABOLISM
NCU06536			1.3002	2.46263	4.1876e-40	6.43459e-39	67.8313	92.9352	162.846	113.996	Up	gna-3 alone		UNCLASSIFIED
NCU06585	rad4-1		1.20649	2.30776	2.13832e-27	2.14063e-26	12.9006	14.412	29.1887	35.719	Up	gna-3 and ric8		PROTEIN WITH BINDING FUNCTION OR COFACTOR REQUIREMENT (structural or catalytic)	CELL RESCUE, DEFENSE AND VIRULENCE
NCU06597	mkr-4		3.04944	8.2789	1.8928e-194	2.87672e-192	72.6284	60.6087	593.73	1125.76	Up	gna-3 and ric8		UNCLASSIFIED
NCU06603			2.57204	5.94648	0	0	338.744	387.101	1974.08	1976.97	Up	gna-3 and ric8		METABOLISM	PROTEIN WITH BINDING FUNCTION OR COFACTOR REQUIREMENT (structural or catalytic)	CELL RESCUE, DEFENSE AND VIRULENCE
NCU06636	div-36		1.93338	3.81949	4.51511e-40	6.9251e-39	10.2541	15.0091	38.6549	12.2119	Up	gna-3 alone		UNCLASSIFIED
NCU06643			1.51153	2.85111	5.81237e-87	2.20844e-85	124.705	142.328	348.184	281.268	Up	gna-3 and ric8		METABOLISM	ENERGY
NCU06650	spp-3		1.67668	3.19691	5.91436e-09	2.13004e-08	3.72524	5.10056	11.674	20.9763	Up	gna-3 and ric8		UNCLASSIFIED										3.1.1.4
NCU06651	znf-3		2.06804	4.19318	3.90921e-52	8.08839e-51	391.975	482.209	1608.11	1378.69	Up	gna-3 and ric8		UNCLASSIFIED
NCU06660	pmp-1		1.62054	3.07489	5.03112e-169	6.09495e-167	818.522	1045.31	2462.42	2703.14	Up	gna-3 and ric8		CELL RESCUE, DEFENSE AND VIRULENCE
NCU06668			1.26016	2.39523	1.35464e-34	1.69512e-33	8.77313	11.0735	20.4295	13.176	Up	gna-3 alone		TRANSCRIPTION	PROTEIN WITH BINDING FUNCTION OR COFACTOR REQUIREMENT (structural or catalytic)	CELLULAR COMMUNICATION/SIGL TRANSDUCTION MECHANISM	INTERACTION WITH THE ENVIRONMENT	CELL FATE	BIOGENESIS OF CELLULAR COMPONENTS	CELL TYPE DIFFERENTIATION
NCU06691			1.10304	2.14807	7.18278e-11	3.04776e-10	71.5166	64.7403	149.894	80.3072	Up	gna-3 alone		UNCLASSIFIED
NCU06700			1.12464	2.18046	8.8689e-21	6.74569e-20	31.3556	38.0543	66.751	49.409	Up	gna-3 alone		METABOLISM	ENERGY
NCU06720	spr-11		1.35515	2.55823	2.36338e-52	4.91431e-51	27.3264	37.3089	68.1362	22.956	Up	gna-3 alone		PROTEIN FATE (folding, modification, destition)										3.4.16.-
NCU06754	znf-1		1.14742	2.21518	1.7456e-17	1.12675e-16	27.479	32.0337	59.5292	65.8234	Up	gna-3 and ric8		PROTEIN WITH BINDING FUNCTION OR COFACTOR REQUIREMENT (structural or catalytic)
NCU06803	gdc-2		3.47221	11.0979	8.02064e-161	8.82165e-159	8.207	8.26901	89.6119	140.987	Up	gna-3 and ric8		METABOLISM	CELL RESCUE, DEFENSE AND VIRULENCE									4.1.1.15
NCU06808			2.46897	5.53648	1.28482e-12	6.21518e-12	6.88647	13.5901	38.7251	22.2181	Up	gna-3 and ric8		UNCLASSIFIED
NCU06809	hle-1		2.28285	4.86638	2.28577e-85	8.34358e-84	9.20161	13.4596	43.7491	22.9543	Up	gna-3 and ric8		METABOLISM	PROTEIN FATE (folding, modification, destition)
NCU06810			1.47273	2.77546	7.65973e-08	2.51582e-07	3.69811	5.03566	10.1264	5.45861	Up	gna-3 alone		UNCLASSIFIED
NCU06811			1.49714	2.82283	1.05772e-21	8.34891e-21	9.10316	12.9076	25.2322	11.6051	Up	gna-3 alone		CELL RESCUE, DEFENSE AND VIRULENCE
NCU06874		TF	1.46311	2.75703	2.89535e-28	3.02528e-27	7.8564	8.48122	21.2021	9.27148	Up	gna-3 alone		UNCLASSIFIED
NCU06890			3.74492	13.4071	2.59252e-125	1.80591e-123	11.272	15.6417	147.589	396.671	Up	gna-3 and ric8		UNCLASSIFIED
NCU06931	mol-2		1.37463	2.59302	1.49639e-29	1.64366e-28	5.62778	6.1656	14.279	19.7638	Up	gna-3 and ric8		METABOLISM	PROTEIN WITH BINDING FUNCTION OR COFACTOR REQUIREMENT (structural or catalytic)									1.7.1.3
NCU06940			1.40297	2.64446	4.29712e-18	2.88511e-17	708.415	1072.37	1833.4	991.909	Up	gna-3 alone		UNCLASSIFIED
NCU06951			2.8873	7.39883	3.76685e-51	7.71743e-50	3.29843	3.63959	23.9384	23.0772	Up	gna-3 and ric8		METABOLISM
NCU06964	tdo-1		10.494	1442.11	3.68169e-47	6.7342e-46	0.169157	6.57553	219.959	9.36172	Up	gna-3 alone		UNCLASSIFIED
NCU06977			3.38309	10.4331	8.32238e-160	9.03465e-158	46.8732	52.7279	475.99	747.693	Up	gna-3 and ric8		UNCLASSIFIED
NCU06985			1.11313	2.16315	3.62689e-27	3.6049e-26	10.1829	14.1631	21.4168	13.1166	Up	gna-3 alone		UNCLASSIFIED
NCU06991			1.14121	2.20566	1.39134e-10	5.75752e-10	6.36878	10.2409	13.6672	14.3608	Up	gna-3 and ric8		UNCLASSIFIED
NCU07005	gh76-9		1.88813	3.70155	4.67002e-51	9.52115e-50	7.48022	7.09375	26.9728	28.7606	Up	gna-3 and ric8		METABOLISM	CELL TYPE DIFFERENTIATION
NCU07007	sub-2	TF	2.68	6.40856	1.51372e-65	4.14857e-64	5.75643	6.56426	36.1005	19.3119	Up	gna-3 and ric8		METABOLISM	TRANSCRIPTION
NCU07044	mbl-4		7.73819	213.514	1.03132e-13	5.34789e-13	0.0951358	0.81677	20.4635	1.49633	Up	gna-3 alone		BIOGENESIS OF CELLULAR COMPONENTS
NCU07046			2.81071	7.01629	6.14394e-71	1.86077e-69	5.71481	7.3821	38.8103	13.0217	Up	gna-3 and ric8		UNCLASSIFIED
NCU07059	lip-4		1.26552	2.40414	1.59089e-46	2.8722e-45	24.1401	33.6412	56.4774	34.7618	Up	gna-3 alone		METABOLISM
NCU07061			1.57608	2.98159	3.95018e-58	9.38056e-57	56.7875	59.6366	165.55	92.0931	Up	gna-3 alone		UNCLASSIFIED
NCU07065			2.57566	5.96143	1.61743e-104	8.39759e-103	6.27523	7.9329	36.3799	35.2209	Up	gna-3 and ric8		UNCLASSIFIED
NCU07067	gh47-5		6.27752	77.575	0	0	3.97597	26.5388	305.531	205.322	Up	all 3		METABOLISM	PROTEIN FATE (folding, modification, destition)	PROTEIN WITH BINDING FUNCTION OR COFACTOR REQUIREMENT (structural or catalytic)								3.2.1.-
NCU07068	trm-6	Metal ion transporter	1.36981	2.58436	1.76335e-26	1.69814e-25	7.36151	8.86736	18.7282	18.6085	Up	gna-3 and ric8		INTERACTION WITH THE ENVIRONMENT
NCU07074			1.15879	2.2327	1.49902e-20	1.12582e-19	9.11604	18.6922	19.8678	3.92751	Up	gna-1 and gna-3		UNCLASSIFIED
NCU07082			3.28974	9.77933	4.78596e-200	7.69343e-198	13.7088	17.8737	131.552	126.436	Up	gna-3 and ric8		PROTEIN SYNTHESIS	PROTEIN WITH BINDING FUNCTION OR COFACTOR REQUIREMENT (structural or catalytic)									6.1.1.12
NCU07088			4.4429	21.7494	1.08837e-54	2.4196e-53	6.50278	1.39992	138.181	4.4039	Up	gna-3 alone		UNCLASSIFIED
NCU07101	lip-1		2.61163	6.11193	2.03491e-21	1.5897e-20	1.89024	2.16621	11.3354	8.44521	Up	gna-3 alone		UNCLASSIFIED
NCU07102			3.65448	12.5923	1.00076e-23	8.65082e-23	1.17297	0.607156	14.0443	8.08147	Up	gna-3 alone		UNCLASSIFIED
NCU07119	nps-2		1.24168	2.36473	4.4626e-35	5.73009e-34	5.20305	4.61868	11.9932	14.1692	Up	gna-3 and ric8		METABOLISM
NCU07130	gh1-4		7.07131	134.486	3.06549e-48	5.85032e-47	0.364752	0.751943	46.3543	37.9614	Up	gna-3 and ric8		METABOLISM	PROTEIN WITH BINDING FUNCTION OR COFACTOR REQUIREMENT (structural or catalytic)									3.2.1.8
NCU07133	mbl-5		3.41846	10.692	2.81682e-88	1.10544e-86	2.38676	5.4574	24.7986	10.8119	Up	gna-3 and ric8		UNCLASSIFIED
NCU07142			2.22647	4.67988	9.87209e-88	3.82041e-86	41.8929	43.7162	192.892	193.619	Up	gna-3 and ric8		UNCLASSIFIED
NCU07143	ppm-11		2.05869	4.16608	1.99086e-09	7.45593e-09	5.90691	8.5393	24.0502	13.9237	Up	gna-3 and ric8		METABOLISM										3.1.1.31
NCU07158			1.5762	2.98183	1.22574e-87	4.69999e-86	29.2021	36.9143	84.905	72.3478	Up	gna-3 and ric8		PROTEIN FATE (folding, modification, destition)
NCU07233			1.25233	2.38227	1.62742e-54	3.59884e-53	44.6113	43.8071	104.082	85.1626	Up	gna-3 alone		UNCLASSIFIED
NCU07252			4.8251	28.3466	5.55922e-72	1.70218e-70	1.49255	5.93277	42.5912	5.49418	Up	gna-3 alone		UNCLASSIFIED
NCU07253	gel-4		2.23052	4.69303	9.22684e-151	9.52188e-149	107.248	137.326	492.768	467.216	Up	gna-3 and ric8		METABOLISM	CELL FATE	BIOGENESIS OF CELLULAR COMPONENTS								2.4.1.-
NCU07267	bli-3		1.27296	2.41657	2.45524e-28	2.57831e-27	87.2437	109.679	206.572	390.692	Up	gna-3 and ric8		DEVELOPMENT (Systemic)
NCU07269	gh92-2		5.63306	49.6271	5.88419e-79	2.02411e-77	1.4862	6.821	71.3586	38.3764	Up	gna-3 and ric8		UNCLASSIFIED
NCU07273			3.04627	8.26073	8.87902e-169	1.06028e-166	64.8273	60.097	524.204	1063.04	Up	gna-3 and ric8		UNCLASSIFIED
NCU07288			2.4827	5.58941	4.39064e-114	2.62153e-112	36.8661	44.5412	202.808	90.3846	Up	gna-3 and ric8		UNCLASSIFIED
NCU07314			2.12864	4.37305	1.39134e-91	5.81511e-90	13.6264	14.4075	57.9809	52.7247	Up	gna-3 and ric8		UNCLASSIFIED
NCU07318	man-1		1.76617	3.40149	1.03549e-26	1.00882e-25	390.541	631.417	1298.47	1022.82	Up	gna-3 and ric8		METABOLISM										1.1.1.17
NCU07320	inl-21		1.50665	2.84149	2.08915e-75	6.84832e-74	71.7046	87.6824	198.953	121.512	Up	gna-3 alone		TRANSCRIPTION	PROTEIN WITH BINDING FUNCTION OR COFACTOR REQUIREMENT (structural or catalytic)	CELL TYPE DIFFERENTIATION
NCU07322			1.18765	2.27781	1.31769e-22	1.09163e-21	8.88071	8.8697	19.6814	14.0164	Up	gna-3 alone		METABOLISM
NCU07324	con-13		12.8358	7310.76	5.94001e-133	4.55528e-131	0.379321	29.5496	2771	1188.82	Up	all 3		CELL TYPE DIFFERENTIATION
NCU07325	con-1		8.42859	344.554	3.31035e-71	1.0099e-69	1.45416	2.57402	498.587	2655.52	Up	gna-3 and ric8		CELL TYPE DIFFERENTIATION
NCU07326	gh43-6		1.77677	3.42659	5.31705e-18	3.55562e-17	3.33631	3.42961	11.1325	6.59055	Up	gna-3 alone		METABOLISM
NCU07327			1.62348	3.08117	4.14437e-47	7.56394e-46	12.2094	14.907	36.845	39.6637	Up	gna-3 and ric8		UNCLASSIFIED
NCU07332			1.65021	3.13878	2.84546e-79	9.91049e-78	28.7635	28.1784	88.1534	77.8199	Up	gna-3 and ric8		METABOLISM	PROTEIN WITH BINDING FUNCTION OR COFACTOR REQUIREMENT (structural or catalytic)	CELL RESCUE, DEFENSE AND VIRULENCE
NCU07337			3.25601	9.55335	7.35577e-73	2.30288e-71	4.93509	4.68779	46.8648	142.082	Up	gna-3 and ric8		CELL RESCUE, DEFENSE AND VIRULENCE
NCU07345			6.33274	80.6016	5.3705e-275	1.79568e-272	4.57205	5.0894	364.853	1012.24	Up	gna-3 and ric8		UNCLASSIFIED
NCU07349			2.19395	4.57556	7.44434e-63	1.95683e-61	6.16314	6.2872	27.6844	44.8493	Up	gna-3 and ric8		UNCLASSIFIED
NCU07352			1.01635	2.0228	2.67027e-12	1.25609e-11	286.063	414.38	565.335	332.751	Up	gna-3 alone		UNCLASSIFIED
NCU07355	gh71-5		3.83169	14.2382	2.28892e-101	1.10596e-99	4.03619	11.8096	55.1166	11.5582	Up	all 3		METABOLISM	ENERGY	PROTEIN WITH BINDING FUNCTION OR COFACTOR REQUIREMENT (structural or catalytic)	DEVELOPMENT (Systemic)
NCU07366	gfa1		1.32359	2.50288	4.62713e-38	6.66865e-37	364.1	555.751	888.853	414.158	Up	gna-3 alone		METABOLISM	ENERGY	PROTEIN WITH BINDING FUNCTION OR COFACTOR REQUIREMENT (structural or catalytic)	BIOGENESIS OF CELLULAR COMPONENTS							2.6.1.16
NCU07424			2.4413	5.43132	7.99984e-36	1.06313e-34	7.83394	10.8467	40.508	47.8102	Up	gna-3 and ric8		UNCLASSIFIED
NCU07434			3.7799	13.7361	1.44169e-24	1.29721e-23	2.15588	4.39762	29.8739	136.312	Up	gna-3 and ric8		METABOLISM	CELLULAR COMMUNICATION/SIGL TRANSDUCTION MECHANISM
NCU07441			1.64434	3.12605	8.06889e-21	6.14839e-20	8.22509	11.1853	24.7246	118.165	Up	gna-3 and ric8		UNCLASSIFIED
NCU07465	mic-24		1.07522	2.10705	3.41887e-37	4.78699e-36	263.21	179.183	540.922	776.549	Up	gna-3 and ric8		INTERACTION WITH THE ENVIRONMENT
NCU07474			1.64329	3.12378	7.12614e-31	8.13762e-30	14.2931	4.73156	43.3713	76.6485	Up	gna-3 and ric8	gna-1 alone	UNCLASSIFIED
NCU07495			1.97847	3.94075	1.47709e-126	1.04636e-124	80.0418	107.565	308.423	644.772	Up	gna-3 and ric8		METABOLISM	CELL RESCUE, DEFENSE AND VIRULENCE	INTERACTION WITH THE ENVIRONMENT
NCU07517			3.91645	15.0997	1.94594e-44	3.29274e-43	1.13821	4.94878	17.6224	24.4484	Up	gna-3 and ric8		METABOLISM
NCU07521	fwd-2		1.55308	2.93443	4.47695e-61	1.14094e-59	25.1127	30.2594	72.1844	73.1647	Up	gna-3 and ric8		METABOLISM	TRANSCRIPTION	PROTEIN FATE (folding, modification, destition)	PROTEIN WITH BINDING FUNCTION OR COFACTOR REQUIREMENT (structural or catalytic)	CELLULAR COMMUNICATION/SIGL TRANSDUCTION MECHANISM
NCU07523	cgl-1		3.94717	15.4247	0	0	34.9915	45.9924	525.909	375.777	Up	gna-3 and ric8		METABOLISM	CELL RESCUE, DEFENSE AND VIRULENCE	BIOGENESIS OF CELLULAR COMPONENTS
NCU07531	trm-49	Metal ion transporter	3.2376	9.43221	3.02698e-51	6.21683e-50	1.4788	1.39397	13.6545	15.5588	Up	gna-3 and ric8		PROTEIN WITH BINDING FUNCTION OR COFACTOR REQUIREMENT (structural or catalytic)	INTERACTION WITH THE ENVIRONMENT
NCU07537			1.52544	2.87875	8.1631e-16	4.78173e-15	3.5517	3.68927	10.1122	12.3659	Up	gna-3 and ric8		UNCLASSIFIED
NCU07578	mic-26		1.93754	3.83052	7.43847e-30	8.22463e-29	4.28994	4.76799	16.0227	16.5654	Up	gna-3 and ric8		METABOLISM	ENERGY
NCU07586	sah-9	TF	1.35985	2.56658	7.23739e-12	3.32038e-11	8.89148	11.5815	22.1983	19.6372	Up	gna-3 and ric8		UNCLASSIFIED
NCU07590	cpd-1		1.16804	2.24706	1.58899e-47	2.93858e-46	48.6751	69.5716	106.949	56.8494	Up	gna-3 alone		METABOLISM	PROTEIN WITH BINDING FUNCTION OR COFACTOR REQUIREMENT (structural or catalytic)
NCU07617	acon-3		7.21756	148.834	2.48313e-180	3.29468e-178	4.74203	190.567	699.036	95.7587	Up	all 3		TRANSCRIPTION
NCU07626			3.26177	9.59159	4.01833e-21	3.09864e-20	1.21346	1.06261	11.5293	26.292	Up	gna-3 and ric8		METABOLISM	ENERGY	PROTEIN WITH BINDING FUNCTION OR COFACTOR REQUIREMENT (structural or catalytic)								2.7.1.12	2.7.1.71
NCU07661			3.28902	9.77449	7.44514e-182	1.02023e-179	13.3005	17.8054	128.154	125.371	Up	gna-3 and ric8		UNCLASSIFIED
NCU07663	znf-6		1.40345	2.64533	3.58028e-21	2.7685e-20	5.81266	6.69602	15.1625	10.3335	Up	gna-3 alone		UNCLASSIFIED
NCU07664			2.98636	7.9247	2.28102e-18	1.55396e-17	2.16705	2.72766	17.0495	13.6871	Up	gna-3 and ric8		UNCLASSIFIED
NCU07668	mdr-12		3.41854	10.6926	1.64507e-45	2.87681e-44	15.6496	23.5346	163.329	104.337	Up	gna-3 and ric8		CELL RESCUE, DEFENSE AND VIRULENCE
NCU07741	gpl-12		1.08538	2.12194	1.43184e-37	2.0355e-36	41.0928	48.4757	85.0004	65.2062	Up	gna-3 alone		METABOLISM	PROTEIN WITH BINDING FUNCTION OR COFACTOR REQUIREMENT (structural or catalytic)									2.3.1.51
NCU07746			1.05032	2.07098	4.81564e-39	7.20107e-38	87.7778	129.655	177.846	109.394	Up	gna-3 alone		PROTEIN FATE (folding, modification, destition)
NCU07748			1.16648	2.24463	1.03897e-06	3.02711e-06	5.14644	6.30847	11.1674	7.25671	Up	gna-3 alone		UNCLASSIFIED
NCU07749			1.10378	2.14917	0.000112975	0.000258162	12.9562	14.8331	28.3288	22.3101	Up	gna-3 alone		UNCLASSIFIED
NCU07753			2.04572	4.1288	1.91518e-60	4.79311e-59	6.55604	4.9048	26.1167	10.3296	Up	gna-3 alone		UNCLASSIFIED
NCU07805	nit-15		2.68622	6.43625	1.14778e-100	5.45132e-99	10.492	14.1762	66.0397	46.4872	Up	gna-3 and ric8		PROTEIN FATE (folding, modification, destition)
NCU07806			5.47725	44.5468	0	0	6.10827	5.43382	263.02	474.841	Up	gna-3 and ric8		UNCLASSIFIED
NCU07823	scy-1		1.13305	2.19321	2.20396e-06	6.22605e-06	6.8188	8.05353	14.4466	6.03429	Up	gna-3 alone		METABOLISM
NCU07860	gh13-5		1.30148	2.46481	1.91972e-23	1.64247e-22	6.814	10.6494	16.4125	26.9497	Up	gna-3 and ric8		METABOLISM	ENERGY
NCU07872	prk-2	Kinase	1.24007	2.36209	5.35389e-63	1.41624e-61	84.3898	121.402	194.692	151.256	Up	gna-3 alone		METABOLISM	TRANSCRIPTION	PROTEIN FATE (folding, modification, destition)	PROTEIN WITH BINDING FUNCTION OR COFACTOR REQUIREMENT (structural or catalytic)	CELLULAR COMMUNICATION/SIGL TRANSDUCTION MECHANISM	CELL RESCUE, DEFENSE AND VIRULENCE	TRANSPOSABLE ELEMENTS, VIRAL AND PLASMID PROTEINS	CELL FATE	BIOGENESIS OF CELLULAR COMPONENTS
NCU07888			1.40376	2.6459	5.88544e-39	8.72276e-38	26.6637	35.8146	68.8077	72.064	Up	gna-3 and ric8		UNCLASSIFIED
NCU07894	opt-3		4.7793	27.4608	1.39648e-121	9.049e-120	1.01322	6.67568	26.9267	8.00589	Up	gna-3 alone		CELL TYPE DIFFERENTIATION
NCU07911	iml2		1.59897	3.02926	2.02695e-58	4.8548e-57	23.2625	28.623	68.8294	97.9572	Up	gna-3 and ric8		UNCLASSIFIED
NCU07917			4.14521	17.6943	4.47765e-46	7.9298e-45	0.962839	1.69911	16.5428	87.4078	Up	gna-3 and ric8		UNCLASSIFIED
NCU07918			12.7268	6778.75	4.13335e-27	4.09368e-26	0	0.996571	83.1436	158.466	Up	gna-3 and ric8		METABOLISM	CELL RESCUE, DEFENSE AND VIRULENCE
NCU07921			4.78292	27.5298	1.59544e-179	2.05174e-177	9.40535	11.0876	259.425	414.4	Up	gna-3 and ric8		UNCLASSIFIED
NCU07923			2.50319	5.66936	4.22272e-49	8.24714e-48	6.22412	5.02344	34.31	35.7475	Up	gna-3 and ric8		UNCLASSIFIED
NCU07925			1.06977	2.09909	4.27364e-21	3.29247e-20	34.7354	37.3256	71.1968	96.614	Up	gna-3 and ric8		PROTEIN WITH BINDING FUNCTION OR COFACTOR REQUIREMENT (structural or catalytic)	INTERACTION WITH THE ENVIRONMENT	BIOGENESIS OF CELLULAR COMPONENTS
NCU07927	mic-28		3.99534	15.9484	1.54131e-75	5.07237e-74	2.33966	2.55635	37.4886	78.9302	Up	gna-3 and ric8		UNCLASSIFIED
NCU07934			5.67906	51.2351	1.35943e-223	2.77157e-221	1.82384	5.51343	90.7733	34.252	Up	gna-3 and ric8		PROTEIN WITH BINDING FUNCTION OR COFACTOR REQUIREMENT (structural or catalytic)	INTERACTION WITH THE ENVIRONMENT	CELL FATE
NCU07948			3.98765	15.8636	4.04773e-86	1.49712e-84	5.41327	19.013	84.7325	23.9702	Up	all 3		METABOLISM										3.2.2.5
NCU07952	crz-1	TF	1.01223	2.01703	4.63881e-59	1.1272e-57	111.913	130.915	220.477	123.661	Up	gna-3 alone		TRANSCRIPTION	PROTEIN WITH BINDING FUNCTION OR COFACTOR REQUIREMENT (structural or catalytic)	CELLULAR COMMUNICATION/SIGL TRANSDUCTION MECHANISM	CELL RESCUE, DEFENSE AND VIRULENCE	INTERACTION WITH THE ENVIRONMENT	BIOGENESIS OF CELLULAR COMPONENTS
NCU07953	aod-1		2.17404	4.51285	2.50052e-15	1.43163e-14	67.8962	96.2421	298.802	1043.12	Up	gna-3 and ric8		ENERGY										1.-.-.-
NCU07967			1.22125	2.33149	2.03718e-26	1.95733e-25	19.3007	18.3579	44.2703	47.7323	Up	gna-3 and ric8		UNCLASSIFIED
NCU08013			1.84888	3.60222	5.19602e-20	3.82674e-19	11.957	12.7779	41.798	18.2698	Up	gna-3 alone		UNCLASSIFIED
NCU08047			3.08896	8.50883	6.10455e-215	1.13395e-212	10.4985	15.1496	87.432	18.4297	Up	gna-3 alone		UNCLASSIFIED
NCU08049		TF	1.14765	2.21553	2.92397e-24	2.60293e-23	5.42305	6.3102	11.8004	20.8253	Up	gna-3 and ric8		METABOLISM	TRANSCRIPTION
NCU08052	aqp		2.9533	7.74517	9.96921e-45	1.69375e-43	2.36675	2.99299	18.2392	69.1663	Up	gna-3 and ric8		PROTEIN WITH BINDING FUNCTION OR COFACTOR REQUIREMENT (structural or catalytic)
NCU08057			4.32981	20.1096	0	0	14.5635	14.5524	289.079	326.148	Up	gna-3 and ric8		METABOLISM	PROTEIN WITH BINDING FUNCTION OR COFACTOR REQUIREMENT (structural or catalytic)
NCU08064	mup-2		1.3911	2.62279	4.70633e-77	1.60572e-75	23.5905	19.9248	60.4604	87.3079	Up	gna-3 and ric8		UNCLASSIFIED
NCU08095			5.24318	37.8752	6.19779e-51	1.25746e-49	0.987933	1.60741	35.9264	328.067	Up	gna-3 and ric8		UNCLASSIFIED
NCU08127	gh76-3		1.01129	2.01571	2.85835e-37	4.01562e-36	28.5326	41.078	56.0635	44.1344	Up	gna-3 alone		METABOLISM	CELL FATE	BIOGENESIS OF CELLULAR COMPONENTS	CELL TYPE DIFFERENTIATION							3.2.1.101
NCU08128	cyp45-19		12.2748	4955.53	3.07089e-24	2.7279e-23	0	2.39806	57.1632	25.4108	Up	gna-3 and ric8		METABOLISM
NCU08140			2.27147	4.82816	3.52198e-12	1.64747e-11	3.58033	9.0195	17.0447	10.199	Up	gna-3 and ric8		UNCLASSIFIED
NCU08145	acat-3		2.72414	6.60769	2.74995e-113	1.63027e-111	11.4218	17.1874	73.4402	33.5081	Up	gna-3 and ric8		METABOLISM	ENERGY									2.8.3.5
NCU08154			1.7413	3.34337	1.55171e-21	1.21677e-20	3.42205	4.41727	11.1428	45.479	Up	gna-3 and ric8		UNCLASSIFIED
NCU08155			1.37257	2.58932	5.19636e-21	3.99967e-20	48.1412	71.9916	122.448	213.502	Up	gna-3 and ric8		UNCLASSIFIED
NCU08156			1.61927	3.07219	1.7655e-22	1.45397e-21	14.4695	21.5042	43.5111	63.6976	Up	gna-3 and ric8		UNCLASSIFIED
NCU08161	rhc-1		1.07704	2.1097	2.54246e-36	3.43335e-35	32.9323	39.1052	67.7281	57.51	Up	gna-3 alone		TRANSPOSABLE ELEMENTS, VIRAL AND PLASMID PROTEINS
NCU08166			2.29818	4.91836	1.31587e-94	5.78913e-93	30.1901	35.5508	146.085	126.562	Up	gna-3 and ric8		UNCLASSIFIED
NCU08178	pup-1		3.25997	9.57964	4.97291e-79	1.72484e-77	2.30729	5.38954	21.6957	60.4765	Up	gna-3 and ric8		UNCLASSIFIED
NCU08229			1.11564	2.16691	2.71171e-31	3.13516e-30	208.709	257.405	441.176	263.104	Up	gna-3 alone		UNCLASSIFIED
NCU08271	gtp-15		3.65104	12.5624	6.74885e-98	3.11677e-96	1.93763	3.08796	23.1488	26.4337	Up	gna-3 and ric8		METABOLISM	PROTEIN FATE (folding, modification, destition)	PROTEIN WITH BINDING FUNCTION OR COFACTOR REQUIREMENT (structural or catalytic)	CELLULAR COMMUNICATION/SIGL TRANSDUCTION MECHANISM
NCU08283			1.78933	3.45654	7.61411e-14	3.97293e-13	34.0131	43.097	114.556	85.1967	Up	gna-3 and ric8		INTERACTION WITH THE ENVIRONMENT
NCU08298	pla-3		1.5129	2.85382	6.27488e-69	1.82124e-67	50.2321	49.9837	139.617	159.731	Up	gna-3 and ric8		METABOLISM	PROTEIN WITH BINDING FUNCTION OR COFACTOR REQUIREMENT (structural or catalytic)									3.1.1.5
NCU08307		TF	3.16493	8.96892	1.47544e-145	1.41761e-143	17.9638	26.2987	157.24	133.395	Up	gna-3 and ric8		UNCLASSIFIED
NCU08325	pho-5		3.00698	8.03879	5.14385e-23	4.30405e-22	5.78079	7.02263	44.9518	13.2905	Up	gna-3 and ric8		METABOLISM	INTERACTION WITH THE ENVIRONMENT
NCU08347			3.88974	14.8228	3.66738e-114	2.20544e-112	5.71584	9.75677	82.235	25.6143	Up	gna-3 and ric8		UNCLASSIFIED
NCU08351			1.09617	2.13786	9.40836e-26	8.83646e-25	203.544	214.182	427.289	284.652	Up	gna-3 alone		UNCLASSIFIED
NCU08372	tagl-3		3.09672	8.55473	3.32976e-86	1.23704e-84	2.46021	4.63989	20.8828	48.3903	Up	gna-3 and ric8		METABOLISM	PROTEIN FATE (folding, modification, destition)	BIOGENESIS OF CELLULAR COMPONENTS
NCU08404			4.74321	26.7824	2.00942e-76	6.74569e-75	0.628401	3.49561	16.9166	20.0978	Up	gna-3 and ric8		METABOLISM	PROTEIN WITH BINDING FUNCTION OR COFACTOR REQUIREMENT (structural or catalytic)									2.7.7.13
NCU08418	tpp-2		1.75687	3.37963	6.33496e-85	2.29238e-83	153.558	209.018	507.652	275.058	Up	gna-3 alone		METABOLISM	PROTEIN FATE (folding, modification, destition)	PROTEIN WITH BINDING FUNCTION OR COFACTOR REQUIREMENT (structural or catalytic)	BIOGENESIS OF CELLULAR COMPONENTS
NCU08420			1.33175	2.51708	2.13813e-48	4.09923e-47	23.9634	27.6647	58.8712	41.4909	Up	gna-3 alone		UNCLASSIFIED
NCU08449			1.04449	2.06264	1.03762e-15	6.05689e-15	35.1777	54.5009	70.7725	40.9751	Up	gna-3 alone		UNCLASSIFIED
NCU08455			1.75161	3.36735	2.23565e-23	1.90692e-22	26.4761	222.326	88.4628	40.0887	Up	gna-1 and gna-3		UNCLASSIFIED
NCU08457	eas		5.88992	59.2982	1.545e-39	2.33538e-38	949.35	21949.6	55377.1	36670.4	Up	all 3		CELL TYPE DIFFERENTIATION
NCU08473	gh71-4		1.5193	2.86652	1.36944e-33	1.68341e-32	6.05987	4.89937	16.9362	3.31292	Up	gna-3 alone		METABOLISM	ENERGY	PROTEIN FATE (folding, modification, destition)	PROTEIN WITH BINDING FUNCTION OR COFACTOR REQUIREMENT (structural or catalytic)	CELL RESCUE, DEFENSE AND VIRULENCE
NCU08490	trm-2	Metal ion transporter	1.97581	3.93348	5.3536e-23	4.47507e-22	4.21531	5.17216	16.4534	7.12185	Up	gna-3 alone		UNCLASSIFIED
NCU08511			1.36024	2.56728	5.84917e-64	1.57213e-62	27.8862	23.8839	70.0627	54.0494	Up	gna-3 alone		UNCLASSIFIED
NCU08516	aep-1		2.58782	6.0119	4.19854e-103	2.06445e-101	23.3356	42.7345	137.636	47.6864	Up	gna-3 and ric8		METABOLISM	ENERGY	PROTEIN WITH BINDING FUNCTION OR COFACTOR REQUIREMENT (structural or catalytic)
NCU08525			1.95964	3.88964	1.25382e-30	1.41822e-29	7.86738	11.5648	30.017	12.2822	Up	gna-3 alone		UNCLASSIFIED
NCU08549	gae-1		1.77426	3.42062	1.18022e-54	2.61683e-53	46.9293	44.8699	157.285	271.76	Up	gna-3 and ric8		METABOLISM
NCU08557			6.84231	114.746	6.11105e-199	9.63816e-197	3.16143	4.63206	347.755	534.162	Up	gna-3 and ric8		UNCLASSIFIED
NCU08561	mic-31		1.99609	3.98917	2.96906e-57	6.97145e-56	11.5209	12.8835	44.8541	41.1999	Up	gna-3 and ric8		METABOLISM	BIOGENESIS OF CELLULAR COMPONENTS
NCU08597			2.20349	4.60591	1.09011e-140	9.79807e-139	28.9504	49.0618	130.341	102.564	Up	gna-3 and ric8		UNCLASSIFIED
NCU08670			5.88615	59.1437	4.30795e-254	1.20034e-251	3.8177	6.73595	219.006	227.839	Up	gna-3 and ric8		UNCLASSIFIED
NCU08686			1.22683	2.34053	1.34024e-35	1.76704e-34	12.5969	14.3359	28.8071	30.6052	Up	gna-3 and ric8		PROTEIN WITH BINDING FUNCTION OR COFACTOR REQUIREMENT (structural or catalytic)
NCU08699	bli-4		2.75279	6.74021	2.12309e-10	8.64017e-10	8.66328	28.1708	57.2838	224.283	Up	all 3		METABOLISM	TRANSCRIPTION	PROTEIN FATE (folding, modification, destition)	PROTEIN WITH BINDING FUNCTION OR COFACTOR REQUIREMENT (structural or catalytic)	INTERACTION WITH THE ENVIRONMENT	BIOGENESIS OF CELLULAR COMPONENTS					1.-.-.-
NCU08707	fes-7		1.17103	2.25173	1.35833e-42	2.22197e-41	51.7176	62.6035	113.707	87.9248	Up	gna-3 alone		PROTEIN FATE (folding, modification, destition)	INTERACTION WITH THE ENVIRONMENT
NCU08709			1.62027	3.07432	3.34994e-07	1.03101e-06	27.9317	39.8704	83.8571	59.3205	Up	gna-3 and ric8		UNCLASSIFIED
NCU08715			1.67477	3.19268	1.99378e-45	3.46486e-44	18.132	61.647	56.6881	22.5313	Up	gna-1 and gna-3		UNCLASSIFIED
NCU08724			5.65574	50.4136	3.09266e-14	1.66035e-13	0.304092	0.533684	17.2544	52.9282	Up	gna-3 and ric8		UNCLASSIFIED
NCU08726	fl	TF	3.37681	10.3877	9.54582e-110	5.31957e-108	74.6722	184.639	758.509	341.509	Up	all 3		METABOLISM	TRANSCRIPTION	PROTEIN WITH BINDING FUNCTION OR COFACTOR REQUIREMENT (structural or catalytic)	DEVELOPMENT (Systemic)	CELL TYPE DIFFERENTIATION
NCU08727			2.60078	6.06612	6.54638e-18	4.33264e-17	7.89432	14.5396	46.7453	81.7798	Up	gna-3 and ric8		UNCLASSIFIED
NCU08755	gh3-3		4.73431	26.6177	5.60903e-134	4.38186e-132	1.54638	5.05421	40.726	15.6882	Up	gna-3 and ric8		METABOLISM										3.2.1.21
NCU08769	con-6		10.6199	1573.63	2.87355e-19	2.03387e-18	0.0649462	1.02004	112.302	519.413	Up	gna-3 and ric8		CELL TYPE DIFFERENTIATION
NCU08770			2.69477	6.47448	5.56193e-25	5.08667e-24	5.63128	2.48734	36.7679	223.21	Up	gna-3 and ric8		UNCLASSIFIED
NCU08791	cat-1		1.87373	3.66479	7.0835e-100	3.34525e-98	208.905	339.341	747.802	1168.71	Up	gna-3 and ric8		PROTEIN WITH BINDING FUNCTION OR COFACTOR REQUIREMENT (structural or catalytic)	CELL RESCUE, DEFENSE AND VIRULENCE									1.11.1.6
NCU08827	glx-1		1.15561	2.22778	6.03579e-18	4.01378e-17	10.1177	13.0416	22.0547	23.1221	Up	gna-3 and ric8		PROTEIN WITH BINDING FUNCTION OR COFACTOR REQUIREMENT (structural or catalytic)
NCU08842			3.25697	9.55974	2.71735e-72	8.38166e-71	7.26758	24.3286	68.5107	38.8081	Up	all 3		UNCLASSIFIED
NCU08850	mus-18		3.54399	11.664	2.83208e-123	1.89387e-121	3.04559	4.92149	35.2085	50.8905	Up	gna-3 and ric8		UNCLASSIFIED										3.-.-.-
NCU08851			3.51705	11.4482	1.86421e-120	1.18953e-118	6.12046	7.06085	69.8549	150.978	Up	gna-3 and ric8		UNCLASSIFIED
NCU08852	parp		1.76632	3.40184	3.63544e-24	3.20894e-23	4.63626	5.65971	15.5811	11.4991	Up	gna-3 and ric8		METABOLISM	PROTEIN FATE (folding, modification, destition)	PROTEIN WITH BINDING FUNCTION OR COFACTOR REQUIREMENT (structural or catalytic)	CELL RESCUE, DEFENSE AND VIRULENCE							2.4.2.-
NCU08880	aap-18		2.11706	4.3381	6.53391e-97	2.95227e-95	10.7152	19.4657	45.278	38.0921	Up	gna-3 and ric8		METABOLISM	INTERACTION WITH THE ENVIRONMENT
NCU08886			1.18978	2.28118	2.63529e-28	2.76045e-27	48.0728	66.7998	106.961	47.5	Up	gna-3 alone		METABOLISM	PROTEIN FATE (folding, modification, destition)	PROTEIN WITH BINDING FUNCTION OR COFACTOR REQUIREMENT (structural or catalytic)
NCU08895	pns1		1.09162	2.13114	1.41809e-48	2.7376e-47	91.4307	132.925	190.62	150.354	Up	gna-3 alone		UNCLASSIFIED
NCU08901	tah-12	TF	1.98131	3.94852	5.67577e-35	7.23229e-34	4.35229	16.1801	16.9817	0.502679	Up	gna-1 and gna-3		UNCLASSIFIED
NCU08905			4.89037	29.6584	2.14362e-53	4.59449e-52	0.594282	1.55685	16.3514	48.4785	Up	gna-3 and ric8		CELLULAR COMMUNICATION/SIGL TRANSDUCTION MECHANISM	CELL RESCUE, DEFENSE AND VIRULENCE	CELL TYPE DIFFERENTIATION
NCU08921			2.97192	7.8458	2.94887e-91	1.22635e-89	2.86821	5.51961	22.0318	10.0323	Up	gna-3 and ric8		UNCLASSIFIED
NCU08922			1.98703	3.96421	2.44874e-90	9.98487e-89	91.6106	168.106	358.013	141.799	Up	gna-3 alone		UNCLASSIFIED
NCU08949			3.43839	10.8407	1.72183e-288	6.85371e-286	332.2	547.655	3526.44	4986.51	Up	gna-3 and ric8		UNCLASSIFIED
NCU08986			1.1955	2.29024	5.52504e-08	1.84302e-07	9.60309	9.16306	21.6574	58.0238	Up	gna-3 and ric8		UNCLASSIFIED
NCU09022	gpr-36	GPCR	1.74902	3.36131	2.26742e-39	3.41503e-38	8.50621	9.64517	28.0168	28.2757	Up	gna-3 and ric8		CELLULAR COMMUNICATION/SIGL TRANSDUCTION MECHANISM	CELL RESCUE, DEFENSE AND VIRULENCE	CELL TYPE DIFFERENTIATION
NCU09040	mig-4		3.07391	8.42054	2.17943e-180	2.93836e-178	105.499	123.524	871.218	1563.73	Up	gna-3 and ric8		METABOLISM
NCU09049			7.76942	218.187	3.41964e-223	6.80589e-221	1.30784	1.65393	287.814	1038.78	Up	gna-3 and ric8		UNCLASSIFIED
NCU09057			3.59788	12.1079	5.71736e-295	2.38957e-292	62.6069	70.2064	742.423	994.175	Up	gna-3 and ric8		UNCLASSIFIED
NCU09062			3.805	13.9772	1.53227e-67	4.32711e-66	2.88607	4.87355	40.031	18.399	Up	gna-3 and ric8		UNCLASSIFIED
NCU09075			1.4732	2.77637	4.6185e-07	1.39863e-06	3.83719	3.78599	10.3387	18.9552	Up	gna-3 and ric8		UNCLASSIFIED
NCU09087			1.27443	2.41903	2.00938e-16	1.23051e-15	5.66759	7.33107	13.3641	7.72032	Up	gna-3 alone		UNCLASSIFIED
NCU09157			2.20418	4.60813	5.04648e-79	1.74312e-77	20.005	26.054	90.3158	92.6814	Up	gna-3 and ric8		UNCLASSIFIED
NCU09169	trg-4		1.55448	2.93727	2.58488e-17	1.65444e-16	9.43605	72.9159	27.3464	11.9712	Up	gna-1 and gna-3		METABOLISM	TRANSCRIPTION
NCU09176			3.01388	8.07732	3.36196e-85	1.22185e-83	8.15427	8.20793	65.0048	131.67	Up	gna-3 and ric8		UNCLASSIFIED
NCU09187			1.10976	2.15809	4.54931e-10	1.80912e-09	4.95321	9.01053	10.4342	1.39899	Up	gna-3 alone		UNCLASSIFIED
NCU09193			1.80294	3.48931	3.78451e-32	4.45559e-31	10.1632	18.2936	34.1326	11.4352	Up	gna-3 alone		UNCLASSIFIED
NCU09213			3.08532	8.48736	3.57225e-60	8.91355e-59	3.27595	4.76361	26.5167	5.51771	Up	gna-3 alone		UNCLASSIFIED
NCU09223			1.2973	2.45769	3.32581e-61	8.50167e-60	467.124	822.365	1122.76	467.278	Up	gna-3 alone		PROTEIN FATE (folding, modification, destition)	PROTEIN WITH BINDING FUNCTION OR COFACTOR REQUIREMENT (structural or catalytic)									5.3.4.1
NCU09231			2.31206	4.96591	4.29146e-16	2.56781e-15	2.09231	3.26356	10.0414	5.01678	Up	gna-3 alone		UNCLASSIFIED
NCU09235	con-8		5.16248	35.8146	1.24989e-271	4.01839e-269	27.4569	47.2385	960.036	2156.18	Up	gna-3 and ric8		CELL TYPE DIFFERENTIATION
NCU09259			2.05655	4.15991	1.60316e-48	3.08774e-47	27.115	40.563	110.355	28.2697	Up	gna-3 alone		UNCLASSIFIED
NCU09260			1.69524	3.2383	4.84229e-28	4.99096e-27	7.53782	8.37126	23.6267	7.04402	Up	gna-3 alone		UNCLASSIFIED
NCU09263	acw-4		1.6303	3.09577	4.33041e-37	6.04305e-36	609.104	672.524	1844.29	713.435	Up	gna-3 alone		UNCLASSIFIED
NCU09270			1.03572	2.05014	3.84845e-28	3.98627e-27	39.0107	52.4001	78.0455	107.106	Up	gna-3 and ric8		UNCLASSIFIED
NCU09271			2.19603	4.58216	7.47527e-53	1.57792e-51	5.13467	11.807	22.908	40.6764	Up	all 3		UNCLASSIFIED
NCU09272	gib-1		6.79214	110.825	1.27619e-145	1.24043e-143	2.42028	53.731	263.433	36.4712	Up	all 3		METABOLISM	SYSTEMIC INTERACTION WITH THE ENVIRONMENT
NCU09273			7.57645	190.87	2.46821e-139	2.12698e-137	5.38904	144.859	1016.88	108.126	Up	all 3		METABOLISM
NCU09274	gib-2		6.64803	100.29	0	0	7.83521	159.024	776.818	75.8962	Up	all 3		METABOLISM	CELL RESCUE, DEFENSE AND VIRULENCE
NCU09281	gh31-1		5.04413	32.9939	1.55532e-285	5.90949e-283	5.80507	19.5251	187.524	51.685	Up	all 3		METABOLISM	ENERGY									3.2.1.20	3.2.1.21
NCU09335			2.9386	7.66665	2.97574e-136	2.46279e-134	19.9035	52.3348	149.478	46.6832	Up	all 3		UNCLASSIFIED
NCU09336			1.45789	2.74707	4.43911e-37	6.18442e-36	28.8527	23.2884	77.4929	37.4871	Up	gna-3 alone		UNCLASSIFIED
NCU09342			1.33039	2.51471	1.11969e-13	5.79175e-13	10.2437	10.2853	25.2544	10.5842	Up	gna-3 alone		UNCLASSIFIED
NCU09368	trm-31	Metal ion transporter	1.52078	2.86947	1.38096e-39	2.0912e-38	6.49663	6.95065	18.2995	25.4495	Up	gna-3 and ric8		UNCLASSIFIED
NCU09390	tnr-1		5.7652	54.3875	1.5574e-61	4.00563e-60	0.479088	1.25174	26.7638	11.3859	Up	gna-3 and ric8		METABOLISM
NCU09395			4.19733	18.3452	1.00965e-186	1.48065e-184	27.0038	17.8456	483.701	175.638	Up	gna-3 and ric8		UNCLASSIFIED
NCU09402			4.07715	16.8789	6.50273e-70	1.9413e-68	1.99557	3.60184	32.1424	13.474	Up	gna-3 and ric8		UNCLASSIFIED
NCU09403	nmr-3		3.33026	10.0579	8.79279e-186	1.26722e-183	12.5507	15.3467	122.947	142.607	Up	gna-3 and ric8		UNCLASSIFIED
NCU09407	lpl-4		1.86522	3.64323	3.99325e-39	5.98201e-38	7.32517	12.8928	26.2519	19.3852	Up	gna-3 and ric8		METABOLISM										3.1.1.-
NCU09420	hsp2		8.69966	415.774	2.26073e-17	1.4503e-16	0.143279	0	47.5138	310.617	Up	gna-3 and ric8		CELL RESCUE, DEFENSE AND VIRULENCE
NCU09430			2.36092	5.13699	1.06492e-30	1.20783e-29	3.02292	15.0743	15.2646	9.02368	Up	gna-1 and gna-3		UNCLASSIFIED
NCU09451			3.45851	10.993	7.52477e-93	3.24225e-91	2.1935	2.57916	23.8452	37.6331	Up	gna-3 and ric8		UNCLASSIFIED
NCU09464			3.58479	11.9985	6.08346e-16	3.59884e-15	1.55257	2.73561	17.7724	29.6277	Up	gna-3 and ric8		UNCLASSIFIED
NCU09479			1.43637	2.70639	1.77464e-07	5.61902e-07	5.5448	5.98091	15.118	10.6552	Up	gna-3 alone		UNCLASSIFIED
NCU09485	hsp7-6		1.25342	2.38405	1.56418e-22	1.29072e-21	136.095	220.132	317.097	178.483	Up	gna-3 alone		PROTEIN FATE (folding, modification, destition)	PROTEIN WITH BINDING FUNCTION OR COFACTOR REQUIREMENT (structural or catalytic)	CELL RESCUE, DEFENSE AND VIRULENCE	INTERACTION WITH THE ENVIRONMENT
NCU09494			4.16087	17.8874	2.4907e-98	1.15665e-96	2.84405	4.92865	50.0054	46.519	Up	gna-3 and ric8		UNCLASSIFIED
NCU09520			4.7331	26.5952	0	0	6.98283	8.57901	181.621	309.721	Up	gna-3 and ric8		METABOLISM	PROTEIN FATE (folding, modification, destition)	PROTEIN WITH BINDING FUNCTION OR COFACTOR REQUIREMENT (structural or catalytic)	CELLULAR COMMUNICATION/SIGL TRANSDUCTION MECHANISM	CELL RESCUE, DEFENSE AND VIRULENCE	INTERACTION WITH THE ENVIRONMENT	BIOGENESIS OF CELLULAR COMPONENTS	CELL TYPE DIFFERENTIATION
NCU09523			1.08646	2.12353	6.42549e-09	2.30716e-08	9.14787	13.0074	19.0605	10.3007	Up	gna-3 alone		UNCLASSIFIED
NCU09526			1.14236	2.20742	3.63155e-23	3.07871e-22	9.94499	7.55389	21.4738	28.7256	Up	gna-3 and ric8		UNCLASSIFIED
NCU09535			1.08049	2.11475	6.39709e-35	8.1143e-34	23.9346	18.9766	49.4101	70.3403	Up	gna-3 and ric8		UNCLASSIFIED
NCU09548	eli-2		1.46922	2.76871	3.54944e-22	2.89179e-21	6.33106	8.06684	16.9534	7.76971	Up	gna-3 alone		METABOLISM	PROTEIN FATE (folding, modification, destition)	PROTEIN WITH BINDING FUNCTION OR COFACTOR REQUIREMENT (structural or catalytic)								3.1.1.47
NCU09564	pho-4		3.43195	10.7925	2.67663e-109	1.48172e-107	5.51701	6.58576	57.586	71.0275	Up	gna-3 and ric8		INTERACTION WITH THE ENVIRONMENT
NCU09595	stk-55		1.24377	2.36817	1.65234e-24	1.48515e-23	10.5732	10.5099	24.4827	16.7054	Up	gna-3 alone		UNCLASSIFIED
NCU09596	pdo-1		2.69197	6.46196	5.94023e-33	7.17549e-32	6.33181	5.41707	39.0694	2.52509	Up	gna-3 alone		UNCLASSIFIED
NCU09597			9.76259	868.623	2.2293e-16	1.3592e-15	0	0	28.5174	23.5783	Up	gna-3 and ric8		UNCLASSIFIED
NCU09604			3.08847	8.50595	1.60195e-19	1.15437e-18	1.33611	0.752954	10.9444	11.946	Up	gna-3 and ric8		UNCLASSIFIED
NCU09611	fak		1.2374	2.35773	7.63135e-26	7.19171e-25	19.0201	18.4699	43.8301	62.0762	Up	gna-3 and ric8		METABOLISM										2.7.1.172
NCU09630			9.31022	634.828	1.33055e-19	9.65458e-19	0.124489	0.128284	85.6017	125.908	Up	gna-3 and ric8		UNCLASSIFIED
NCU09635			2.95352	7.74637	8.7187e-37	1.20263e-35	1.85036	2.11274	14.0513	16.7253	Up	gna-3 and ric8		METABOLISM	PROTEIN WITH BINDING FUNCTION OR COFACTOR REQUIREMENT (structural or catalytic)
NCU09637			1.19457	2.28876	3.0531e-29	3.29301e-28	12.434	13.2955	27.6937	31.4163	Up	gna-3 and ric8		METABOLISM	CELL RESCUE, DEFENSE AND VIRULENCE
NCU09685			5.39207	41.9929	5.77801e-27	5.67548e-26	1.13042	1.55293	51.159	114.082	Up	gna-3 and ric8		UNCLASSIFIED
NCU09692			1.10164	2.14598	6.35855e-19	4.43296e-18	8.07861	8.08738	17.0613	37.6956	Up	gna-3 and ric8		METABOLISM	CELLULAR COMMUNICATION/SIGL TRANSDUCTION MECHANISM	CELL FATE
NCU09698			3.16194	8.95035	6.717e-36	8.95492e-35	1.84239	8.15711	15.9018	3.84995	Up	gna-3 alone		UNCLASSIFIED
NCU09703			1.3839	2.60972	7.41148e-21	5.66294e-20	14.2769	13.7098	36.4921	11.9017	Up	gna-3 alone		METABOLISM	ENERGY									4.1.1.5
NCU09705	aep-4		1.36576	2.57712	1.50001e-46	2.71399e-45	26.3257	31.1593	66.2509	42.5081	Up	gna-3 alone		METABOLISM	PROTEIN WITH BINDING FUNCTION OR COFACTOR REQUIREMENT (structural or catalytic)									5.1.3.3
NCU09724			3.20151	9.19923	1.89319e-76	6.38111e-75	5.01888	8.54146	44.8406	32.0664	Up	gna-3 and ric8		UNCLASSIFIED
NCU09728			1.92756	3.80413	1.43982e-111	8.24347e-110	14.0814	20.1834	52.5266	18.6135	Up	gna-3 alone		UNCLASSIFIED
NCU09734			7.77807	219.499	0	0	8.81111	472.537	1897.8	526.206	Up	all 3		UNCLASSIFIED
NCU09735			3.46514	11.0436	3.4872e-150	3.55481e-148	21.4692	23.4026	230.439	65.1846	Up	gna-3 and ric8		METABOLISM	TRANSCRIPTION	PROTEIN FATE (folding, modification, destition)	PROTEIN WITH BINDING FUNCTION OR COFACTOR REQUIREMENT (structural or catalytic)	INTERACTION WITH THE ENVIRONMENT
NCU09738	xdh-2		1.16421	2.24111	3.56406e-23	3.02457e-22	27.1858	25.7788	59.2197	58.9557	Up	gna-3 and ric8		UNCLASSIFIED										1.14.11.48
NCU09758			2.24638	4.74491	1.70602e-40	2.65068e-39	4.30841	6.05446	19.7754	7.72884	Up	gna-3 alone		METABOLISM	PROTEIN WITH BINDING FUNCTION OR COFACTOR REQUIREMENT (structural or catalytic)	CELLULAR COMMUNICATION/SIGL TRANSDUCTION MECHANISM	INTERACTION WITH THE ENVIRONMENT
NCU09771			3.68674	12.8772	2.11625e-54	4.66748e-53	1.37999	2.28262	17.786	24.2034	Up	gna-3 and ric8		UNCLASSIFIED
NCU09787			2.25732	4.78103	1.73045e-130	1.2915e-128	16.8816	32.1226	78.7806	22.608	Up	gna-3 alone		UNCLASSIFIED
NCU09799			1.66305	3.16684	4.04912e-24	3.57031e-23	5.31118	6.0011	16.632	18.7489	Up	gna-3 and ric8		UNCLASSIFIED
NCU09805	gh13-2		5.37183	41.4078	3.56317e-228	8.50987e-226	1.74853	3.84018	69.715	44.3449	Up	gna-3 and ric8		METABOLISM										3.2.1.1	3.2.1.3
NCU09820			2.575	5.95872	1.87263e-73	5.9293e-72	2.14177	3.02354	12.4709	17.7937	Up	gna-3 and ric8		METABOLISM	PROTEIN WITH BINDING FUNCTION OR COFACTOR REQUIREMENT (structural or catalytic)
NCU09821			1.1185	2.17121	4.49122e-36	6.01636e-35	207.428	175.622	440.602	645.749	Up	gna-3 and ric8		METABOLISM
NCU09832	gt25-2		1.33306	2.51937	2.65579e-20	1.97859e-19	13.9116	9.70436	33.9171	49.7493	Up	gna-3 and ric8		UNCLASSIFIED
NCU09859	mpr-9		8.63076	396.385	3.97478e-92	1.68656e-90	0.56663	0.925804	238.424	392.08	Up	gna-3 and ric8		PROTEIN FATE (folding, modification, destition)
NCU09860	tep-1		1.16706	2.24553	1.72635e-32	2.05271e-31	31.7948	32.5556	69.8102	56.4664	Up	gna-3 alone		UNCLASSIFIED
NCU09873	acu-6		6.16195	71.6031	5.07903e-96	2.27035e-94	11.6403	57.0452	813.845	203.711	Up	all 3		METABOLISM	ENERGY									4.1.1.49
NCU09883	gpr-7	GPCR	1.27343	2.41736	1.81654e-23	1.56058e-22	13.8492	26.3894	32.9093	29.633	Up	gna-3 and ric8		UNCLASSIFIED
NCU09994			1.0325	2.04556	2.10424e-29	2.29327e-28	35.5601	38.7103	71.0029	52.1391	Up	gna-3 alone		UNCLASSIFIED
NCU10012			1.41848	2.67304	2.2074e-69	6.49705e-68	24.3357	33.2043	63.4465	52.7927	Up	gna-3 and ric8		UNCLASSIFIED
NCU10015	mox-7		1.42746	2.68973	6.41863e-22	5.14413e-21	5.94101	6.81394	15.4932	13.5322	Up	gna-3 and ric8		METABOLISM
NCU10021	hgt-1	High-affinity glucose transporter	1.03148	2.04412	2.90689e-16	1.75823e-15	10.0431	34.7749	20.0556	4.24227	Up	gna-1 and gna-3	ric8 alone	METABOLISM	INTERACTION WITH THE ENVIRONMENT
NCU10063			1.12032	2.17396	0.0193042	0.0312116	31.2185	77.8752	66.5354	132	Up	all 3		METABOLISM
NCU10129			1.16246	2.23839	1.13692e-14	6.31463e-14	7.36159	5.85744	16.2789	22.3082	Up	gna-3 and ric8		UNCLASSIFIED
NCU10225			1.2675	2.40744	1.58154e-40	2.46184e-39	35.1028	41.0943	82.7798	94.1807	Up	gna-3 and ric8		UNCLASSIFIED
NCU10291			3.03189	8.17879	1.26434e-165	1.46786e-163	5.75706	4.82528	46.0194	73.0744	Up	gna-3 and ric8		UNCLASSIFIED
NCU10342			3.80438	13.9712	1.29263e-15	7.52445e-15	1.73061	6.53852	23.9239	8.91591	Up	gna-3 alone		UNCLASSIFIED
NCU10359			2.01483	4.04132	4.09298e-73	1.28621e-71	14.184	17.8855	56.258	40.3625	Up	gna-3 and ric8		METABOLISM	CELL FATE									3.5.1.23
NCU10436			4.54384	23.3255	7.06776e-92	2.96882e-90	2.07961	3.40514	49.147	38.7495	Up	gna-3 and ric8		METABOLISM	DEVELOPMENT (Systemic)	BIOGENESIS OF CELLULAR COMPONENTS								3.2.1.39
NCU10457			4.69847	25.9645	7.77094e-41	1.22561e-39	1.00884	1.20174	26.2793	35.9249	Up	gna-3 and ric8		UNCLASSIFIED
NCU10506	tgl-4		1.06364	2.0902	6.30216e-21	4.83745e-20	15.5285	13.1594	31.481	19.5846	Up	gna-3 alone		METABOLISM
NCU10537			1.45013	2.73233	3.50086e-15	1.98668e-14	21.2594	14.5962	56.2131	46.3932	Up	gna-3 and ric8		UNCLASSIFIED
NCU10591			3.96158	15.5795	3.48506e-07	1.06976e-06	1.07804	5.53487	14.5356	1.67831	Up	gna-3 alone		UNCLASSIFIED
NCU10603			2.28987	4.89013	3.38087e-23	2.87202e-22	311.314	789.996	1493.29	609.981	Up	gna-1 and gna-3		UNCLASSIFIED
NCU10641			3.05053	8.28518	9.04414e-18	5.91549e-17	1.69426	2.55109	13.7359	73.054	Up	gna-3 and ric8		UNCLASSIFIED
NCU10647	rho-6		1.36968	2.58412	5.65724e-37	7.8553e-36	34.626	41.3425	87.4653	51.645	Up	gna-3 alone		TRANSCRIPTION	PROTEIN WITH BINDING FUNCTION OR COFACTOR REQUIREMENT (structural or catalytic)	CELLULAR COMMUNICATION/SIGL TRANSDUCTION MECHANISM	CELL RESCUE, DEFENSE AND VIRULENCE	CELL FATE	BIOGENESIS OF CELLULAR COMPONENTS	CELL TYPE DIFFERENTIATION
NCU10721	mic-41		1.38992	2.62064	5.62087e-67	1.56096e-65	34.9925	67.7709	89.4031	39.8129	Up	gna-3 alone		UNCLASSIFIED
NCU10852	nag-1		1.60219	3.03605	1.24219e-46	2.25727e-45	25.9606	14.6851	76.6977	119.203	Up	gna-3 and ric8		METABOLISM	PROTEIN WITH BINDING FUNCTION OR COFACTOR REQUIREMENT (structural or catalytic)	INTERACTION WITH THE ENVIRONMENT	BIOGENESIS OF CELLULAR COMPONENTS							3.2.1.52
NCU10897	dash-5		1.46223	2.75534	1.04114e-32	1.24862e-31	26.8024	37.9866	72.4463	43.7131	Up	gna-3 alone		PROTEIN WITH BINDING FUNCTION OR COFACTOR REQUIREMENT (structural or catalytic)
NCU10987	mfs-14		1.83047	3.55652	7.74151e-87	2.92811e-85	24.9452	32.6109	86.4972	86.3826	Up	gna-3 and ric8		METABOLISM
NCU11102	djc-5		1.71693	3.28736	4.13412e-134	3.2601e-132	123.504	237.814	398.378	138.258	Up	gna-3 alone		METABOLISM	PROTEIN FATE (folding, modification, destition)	PROTEIN WITH BINDING FUNCTION OR COFACTOR REQUIREMENT (structural or catalytic)	CELL RESCUE, DEFENSE AND VIRULENCE
NCU11180	lpl-5		1.20133	2.29952	8.63071e-51	1.73841e-49	24.1526	24.0005	54.1675	53.2847	Up	gna-3 and ric8		METABOLISM										3.1.1.-
NCU11201	emp-1		3.00166	8.00922	1.15124e-138	9.81961e-137	7.86763	5.32669	62.5259	137.151	Up	gna-3 and ric8		METABOLISM	ENERGY
NCU11264			5.88765	59.2051	1.64036e-162	1.87833e-160	2.16809	3.40257	128.038	295.559	Up	gna-3 and ric8		UNCLASSIFIED
NCU11293			3.00967	8.05381	1.51486e-21	1.1901e-20	4.83894	5.35442	40.6787	52.1909	Up	gna-3 and ric8		UNCLASSIFIED
NCU11306	cyp45-32		1.8902	3.70687	1.7042e-29	1.86702e-28	4.84756	4.41577	17.3624	5.13051	Up	gna-3 alone		METABOLISM	CELL FATE	DEVELOPMENT (Systemic)
NCU11307	ccc-1		1.32423	2.50399	2.48661e-18	1.68714e-17	16.8058	21.4815	40.7863	36.9751	Up	gna-3 and ric8		INTERACTION WITH THE ENVIRONMENT
NCU11341	eif2B		1.69778	3.24402	1.52616e-33	1.87055e-32	11.1742	9.43136	35.6048	31.6932	Up	gna-3 and ric8		METABOLISM										5.3.1.23
NCU11395	hgd-3		2.59034	6.0224	6.82821e-82	2.40831e-80	28.9835	28.4752	171.483	428.686	Up	gna-3 and ric8		METABOLISM	ENERGY	PROTEIN WITH BINDING FUNCTION OR COFACTOR REQUIREMENT (structural or catalytic)
NCU12034			2.80178	6.97298	8.80087e-18	5.76088e-17	1.5831	2.37405	11.3357	24.9664	Up	gna-3 and ric8		METABOLISM
NCU12065			9.23425	602.263	1.8272e-14	9.9632e-14	0	0.267236	13.7484	10.7632	Up	gna-3 and ric8		UNCLASSIFIED
NCU12087	rad4-2		1.18042	2.26642	3.44393e-14	1.84301e-13	5.37119	5.20777	11.7619	12.9767	Up	gna-3 and ric8		PROTEIN WITH BINDING FUNCTION OR COFACTOR REQUIREMENT (structural or catalytic)	CELL RESCUE, DEFENSE AND VIRULENCE
NCU12114			1.18126	2.26776	1.46843e-68	4.24727e-67	35.3548	42.4391	78.4353	55.2643	Up	gna-3 alone		METABOLISM	PROTEIN WITH BINDING FUNCTION OR COFACTOR REQUIREMENT (structural or catalytic)	BIOGENESIS OF CELLULAR COMPONENTS
NCU15834			1.72403	3.30358	3.59159e-10	1.43715e-09	55.4232	87.857	178.548	165.139	Up	gna-3 and ric8		UNCLASSIFIED
NCU16347			1.65502	3.14928	5.14184e-66	1.4185e-64	93.1332	74.9858	286.784	149.833	Up	gna-3 alone		UNCLASSIFIED
NCU16386			1.58605	3.00226	3.14686e-24	2.78946e-23	6.19028	6.20832	17.8019	26.7776	Up	gna-3 and ric8		UNCLASSIFIED
NCU16398			1.1612	2.23644	0.00324525	0.00599493	5.2268	3.87323	11.4522	7.29394	Up	gna-3 alone		CELL RESCUE, DEFENSE AND VIRULENCE
NCU16445			2.53531	5.79701	5.67141e-21	4.35729e-20	1.89516	1.02922	11.0097	34.8978	Up	gna-3 and ric8		UNCLASSIFIED
NCU16450			2.33296	5.03838	2.13595e-21	1.66553e-20	128.988	164.298	635.029	268.262	Up	gna-3 and ric8		UNCLASSIFIED
NCU16489			4.16017	17.8786	3.28611e-16	1.98043e-15	0.617493	1.61143	10.0819	5.2027	Up	gna-3 alone		UNCLASSIFIED
NCU16502			1.94158	3.84125	8.69313e-33	1.04555e-31	19.5133	19.0697	73.0774	48.4166	Up	gna-3 and ric8		UNCLASSIFIED
NCU16512			2.17165	4.50537	2.98009e-97	1.36871e-95	85.3407	113.803	380.149	139.519	Up	gna-3 alone		UNCLASSIFIED
NCU16534	mfs-5		1.33305	2.51935	2.0103e-36	2.72351e-35	35.9206	36.9212	88.2864	59.3792	Up	gna-3 alone		UNCLASSIFIED
NCU16561			1.78928	3.45643	2.3067e-05	5.76778e-05	3.56977	3.41791	11.8947	8.78661	Up	gna-3 alone		UNCLASSIFIED
NCU16591			2.77563	6.84775	1.88853e-37	2.66659e-36	10.2103	15.5212	69.4202	21.4546	Up	gna-3 and ric8		UNCLASSIFIED
NCU16653			2.09703	4.27829	3.26805e-19	2.30528e-18	4.15758	4.79775	17.1514	38.3107	Up	gna-3 and ric8		UNCLASSIFIED
NCU16659			1.36086	2.56838	5.33326e-17	3.36713e-16	4.88582	4.73109	12.3042	9.00504	Up	gna-3 alone		UNCLASSIFIED
NCU16673			1.38339	2.60881	1.42332e-10	5.88694e-10	1462.52	2261	3735.28	2267.01	Up	gna-3 alone		UNCLASSIFIED
NCU16742			2.22531	4.6761	4.33886e-90	1.76061e-88	71.0502	84.242	327.284	381.643	Up	gna-3 and ric8		UNCLASSIFIED
NCU16787			3.5504	11.716	4.73292e-27	4.66539e-26	1.95401	2.69447	22.1459	13.6833	Up	gna-3 and ric8		UNCLASSIFIED
NCU16848			1.2476	2.37447	9.58201e-05	0.000220529	7.76306	11.119	18.0285	12.3503	Up	gna-3 alone		UNCLASSIFIED
NCU16875			2.78816	6.90748	5.95213e-38	8.53411e-37	19.009	44.8105	130.974	78.2113	Up	all 3		UNCLASSIFIED
NCU16898		TF	1.86039	3.63105	1.29267e-14	7.1323e-14	2.96375	5.23069	10.3006	8.2651	Up	gna-3 alone		UNCLASSIFIED
NCU16915			1.54493	2.91789	1.05548e-25	9.87995e-25	5.11872	4.65209	14.6061	17.6224	Up	gna-3 and ric8		UNCLASSIFIED
NCU17049			4.00064	16.0071	0.000459888	0.000968556	2.80603	19.1995	44.2147	47.0949	Up	all 3		UNCLASSIFIED
NCU17055			2.72841	6.62725	2.37549e-68	6.82363e-67	5.15407	25.0672	33.3871	12.2886	Up	all 3		UNCLASSIFIED
NCU17176			2.18417	4.54466	1.71017e-67	4.81324e-66	8.75777	12.8319	38.6086	20.0943	Up	gna-3 and ric8		UNCLASSIFIED
NCU17227			1.40752	2.65281	6.13757e-24	5.37777e-23	5.52523	5.8292	14.3954	19.7247	Up	gna-3 and ric8		METABOLISM
NCU17244			4.67567	25.5574	6.67283e-66	1.83481e-64	1.32454	0.967238	33.286	86.4501	Up	gna-3 and ric8		UNCLASSIFIED
NCU17258			2.65237	6.28701	5.5882e-92	2.35918e-90	16.4878	13.8523	100.441	108.29	Up	gna-3 and ric8		UNCLASSIFIED
NCU17261			2.24492	4.74012	7.85688e-27	7.67239e-26	2.48004	3.27445	11.2787	11.8528	Up	gna-3 and ric8		CELL TYPE DIFFERENTIATION

## Sheet: DEseq Δric8 vs WT
Gene information			Deseq information				Average TPMs per strain					Shared Deseq		MIPS Terms assigned										EC numbers assigned
NCU	Gene name	Category	log2 FoldChange	Fold Change	pvalue	padj	Wild-type	Δgna-1	Δgna-3	Δric8	Direction	Up	Down	Term 1	Term 2	Term 3	Term 4	Term 5	Term 6	Term 7	Term 8	Term 9	Term 10	EC number 1	EC number 2	EC number 3	EC number 4
NCU00029	trm-33	Metal ion transporter	1.19032	2.28204	2.31404e-59	4.00478e-58	35.3112	35.8854	61.1736	75.9724	Up	ric8 alone		INTERACTION WITH THE ENVIRONMENT
NCU00076	qip		1.26099	2.3966	6.28331e-31	5.56969e-30	11.1144	11.6832	15.959	25.1304	Up	ric8 alone		UNCLASSIFIED
NCU00085			1.37998	2.60266	4.58643e-22	3.01162e-21	10.0265	10.9043	43.8678	24.7115	Up	gna-3 and ric8		UNCLASSIFIED
NCU00090	pacc-1	TF	1.79343	3.46637	4.98908e-42	5.92383e-41	86.6332	190.441	370.961	282.728	Up	all 3		TRANSCRIPTION	PROTEIN WITH BINDING FUNCTION OR COFACTOR REQUIREMENT (structural or catalytic)	CELL RESCUE, DEFENSE AND VIRULENCE	INTERACTION WITH THE ENVIRONMENT	BIOGENESIS OF CELLULAR COMPONENTS	CELL TYPE DIFFERENTIATION
NCU00100	sah-13	TF	-1.29282	-2.45006	4.56433e-61	8.25827e-60	40.1085	41.2226	20.5535	15.4277	Down		ric8 alone	UNCLASSIFIED
NCU00102			-2.76123	-6.77973	6.56757e-267	9.98151e-265	189.719	205.967	51.307	26.4041	Down		gna-3 and ric8	UNCLASSIFIED
NCU00127			1.39845	2.63618	2.28775e-65	4.45764e-64	133.426	173.126	585.123	331.828	Up	gna-3 and ric8		UNCLASSIFIED
NCU00128			7.26438	153.743	6.77286e-308	1.53012e-305	0.987064	3.64313	122.043	145.98	Up	gna-3 and ric8		UNCLASSIFIED
NCU00144		TF	-1.78617	-3.44898	2.72611e-55	4.37381e-54	92.6081	80.9002	50.1729	25.2841	Down		ric8 alone	UNCLASSIFIED
NCU00153	ndi-1		3.08274	8.47219	4.08157e-108	1.47696e-106	12.3113	13.9094	49.4208	98.3257	Up	gna-3 and ric8		ENERGY	BIOGENESIS OF CELLULAR COMPONENTS
NCU00160	nuo6.6		-1.23455	-2.35308	1.36237e-53	2.08955e-52	329.739	300.556	216.521	132.46	Down		ric8 alone	UNCLASSIFIED
NCU00166			-1.13988	-2.20362	7.81931e-06	1.96046e-05	10.9955	8.55945	4.413	4.72453	Down		gna-3 and ric8	UNCLASSIFIED
NCU00175	tpd-1		-2.49804	-5.64917	3.90039e-34	3.7955e-33	34.4453	56.7647	15.4422	5.65275	Down		gna-3 and ric8	UNCLASSIFIED
NCU00176			-3.6511	-12.5629	2.98386e-20	1.81002e-19	18.1766	18.9093	19.1502	1.42487	Down		ric8 alone	UNCLASSIFIED
NCU00195			-2.02319	-4.06481	2.11231e-39	2.35424e-38	25.4475	19.9663	8.84741	5.87777	Down		gna-3 and ric8	UNCLASSIFIED
NCU00223	tcf-3	TF	-1.23987	-2.36177	3.44605e-56	5.60419e-55	58.4785	44.0411	22.4516	23.3154	Down		gna-3 and ric8	TRANSCRIPTION
NCU00236	fpo-1		1.1756	2.25887	9.54057e-25	6.93475e-24	25.5984	31.2292	30.0824	54.8479	Up	ric8 alone		METABOLISM	ENERGY
NCU00247			3.94556	15.4075	1.23119e-67	2.48588e-66	3.93316	5.08277	28.1372	58.6353	Up	gna-3 and ric8		UNCLASSIFIED
[truncated: 1,373 more rows]

## Sheet: DEseq Δgna-1 and Δric8 vs WT
Gene Information			Deseq information (Δgna-1)				Deseq information (Δric8)				Average TPM per strain					MIPs Term assigned										EC numbers assigned
[truncated: 96 more rows]

[truncated: 3 more sheets: DEseq Δgna-1 and Δgna-3 vs WT, DEseq Δgna-3 and Δric8 vs WT, DEseq All 3 vs WT]
