# Supplementary material for: RNAseq and targeted metabolomics implicate RIC8 in regulation of energy homeostasis, amino acid compartmentation, and asexual development in Neurospora crassa
Source: mBio. 2024 Nov 18;15(12):e03133-24. doi: 10.1128/mbio.03133-24 (PMC11633382; doi:10.1128/mbio.03133-24)
Supplement: File S2 — DEseq for specialized gene groups. [file mbio.03133-24-s0002.xlsx]

## Sheet: KEGG Metabolic Genes and EC Num
NCU Number	Gene Name	EC Number 1	Function 1	EC Number 2	Function 2	EC Number 3	Function 3	EC Number 4	Function 4	EC Number 5	Function 5	EC Source
NCU00008	gsl-4	2.3.1.297	Very-long-chain ceramide synthase									KEGG
NCU00023	fer-2	1.16.1.7	Ferric reductase									FungiDB; Computationally inferred from orthology
NCU00087	ppm-1	3.1.1.31	6-phosphogluconolactonase	3.5.99.6	Glucosamine-6-phosphate deaminase							KEGG
NCU00106	pro-4	2.7.2.11	Glutamate 5-kinase									KEGG
NCU00150	his-7	5.3.1.16	(5-phosphoribosylamino)methylideneamino)imidazole-4-carboxamideisomerase									KEGG
NCU00160	nuo6.6		NADH:ubiquinone oxidoreductase 6.6
NCU00168	gpl-2	2.3.1.51	1-acylglycerol-3-phosphate O-acyltransferase									KEGG
NCU00173	ce1-2	3.1.2.12	S-formylglutathione hydrolase									KEGG
NCU00177	ad-2	6.3.3.1	Phosphoribosylformylglycinamidine cyclo-ligase	6.3.4.13	Phosphoribosylamine--glycine ligase							KEGG
NCU00187	mig-11
NCU00194	ota	2.6.1.13	Ornithine aminotransferase									KEGG
NCU00200	trp-1	4.1.1.48	Indole-3-glycerol-phosphate synthase	4.1.3.27	Anthranilate synthase	5.3.1.24	Phosphoribosylanthranilate isomerase					KEGG
NCU00207	pro-9	1.14.11.2	Prolyl 4-hydroxylase									KEGG
NCU00227			mitochondrial cation transporter
NCU00261	pyr-7	6.3.4.2	CTP synthase (glutamine hydrolyzing)									KEGG
NCU00293		3.6.1.22	NAD(+) diphosphatase									KEGG
NCU00302	gsl-3	1.1.1.102	3-dehydrosphinganine reductase									KEGG
NCU00316	mic-1		Peroxisomal adenine nucleotide transporte
NCU00355	cat-3	1.11.1.6	Catalase									KEGG
NCU00369		2.7.1.24	Dephospho-CoA kinase									KEGG
NCU00378	ahd-2	1.2.1.3	Aldehyde dehydrogenase (NAD+)									KEGG
NCU00385	des		F-type H+-transporting ATPase subunit delta
NCU00403		4.2.1.46	dTDP-glucose 4,6-dehydratase									KEGG
NCU00405		6.1.1.14	Glycine--tRNA ligase									KEGG
NCU00409	phe-2	4.2.1.51	Prephenate dehydratase									KEGG
NCU00414	ad-15	2.7.1.20	Adenosine kinase									KEGG
NCU00418	nuo14.8		NADH:ubiquinone oxidoreductase 14.8
NCU00436	uvs-5	3.6.5.-	Mitofusin									KEGG
NCU00446	aacs-1	6.2.1.1	Acetate--CoA ligase	6.2.1.16	Acetoacetate--CoA ligase							KEGG
NCU00447	gsl-2	2.3.1.50	Serine palmitoyltransferase									KEGG
NCU00461	gdh-1	1.4.1.2	Glutamate dehydrogenase									KEGG
NCU00463	kyn-2	3.7.1.3	Kynureninase									KEGG
NCU00466	glu-4	6.1.1.17	Glutamate--tRNA ligase									KEGG
NCU00468	tyr-1	1.3.1.13	Prephenate dehydrogenase (NADP(+))									KEGG
NCU00484	nuo18.4		NADH:ubiquinone oxidoreductase 18.4
NCU00502	atp-3		F-type H+-transporting ATPase subunit b
NCU00519	ppm-7	5.1.3.1	Ribulose-phosphate 3-epimerase									KEGG
NCU00552	al-1	1.3.99.30	Phytoene desaturase (3,4-didehydrolycopene-forming)									KEGG
NCU00554	hom-1	1.2.1.11	Aspartate-semialdehyde dehydrogenase	1.2.1.38	N-acetyl-gamma-glutamyl-phosphate reductase							KEGG
NCU00567	arg-6	1.2.1.38	N-acetyl-gamma-glutamyl-phosphate reductase	2.3.1.1	Amino-acid N-acetyltransferase	2.7.2.8	Acetylglutamate kinase					KEGG
NCU00575	gki-2	2.7.1.1	Hexokinase									KEGG
NCU00580	ate-1		Acyl-CoA thioesterase
NCU00585	al-2	2.5.1.32	15-cis-phytoene synthase	5.5.1.19	Lycopene beta-cyclase							KEGG
NCU00589			Auxin efflux carrier family protein
NCU00591	mcc-1	6.4.1.4	3-methylcrotonyl-CoA carboxylase alpha subunit									KEGG
NCU00597	dpa-2	2.1.1.-	Deoxyribose-phosphate aldolase									KEGG
NCU00602	ppy-3	1.3.1.76	Precorrin-2 dehydrogenase	2.1.1.107	Uroporphyrinogen-III C-methyltransferase	4.99.1.4	Sirohydrochlorin ferrochelatase					KEGG
NCU00629	emp-3	2.7.1.11	6-phosphofructokinase									KEGG
NCU00636	ats-1		F-type H+-transporting ATPase subunit d
NCU00642	gh35-1	3.2.1.23	Beta-galactosidase									KEGG
NCU00643	ard-1	1.1.1.12	L-arabinitol 4-dehydrogenase									KEGG
NCU00644	ats-3		F-type H+-transporting ATPase subunit g
NCU00649	nic-6	6.3.4.21	Nicotinate phosphoribosyltransferase									KEGG
NCU00655	cel-4	1.3.1.38	Trans-2-enoyl-CoA reductase	1.3.1.-	Mitochondrial enoyl-[acyl-carrier protein] reductase							KEGG
NCU00667	vma-11		V-type H+-transporting ATPase
NCU00668	rgf1		RHO1 GDP-GTP exchange protein
NCU00670	nuo9.5		NADH:ubiquinone oxidoreductase 9.5
NCU00678	gdc-1	4.1.1.15	Glutamate decarboxylase									KEGG
NCU00680	mcd-1	4.2.1.79	2-methylcitrate dehydratase									KEGG
NCU00712	erg-14	1.1.1.34	Hydroxymethylglutaryl-CoA reductase (NADPH)									KEGG
NCU00713	nic-8
NCU00720	tca-17	1.1.1.27	L-lactate dehydrogenase									KEGG
NCU00721	aap-24		Proline-specific permease
NCU00742	glp-1	1.1.1.8	Glycerol-3-phosphate dehydrogenase (NAD(+))	1.1.1.94	Glycerol-3-phosphate dehydrogenase (NAD(P)(+)							KEGG
NCU00743	gh13-7	2.4.1.25	4-alpha-glucanotransferase	3.2.1.33	Amylo-alpha-1,6-glucosidase							KEGG
NCU00758			Formate/nitrite transporter
NCU00762	gh5-1	3.2.1.4	Cellulase									KEGG
NCU00775	tca-6	1.1.1.41	Isocitrate dehydrogenase (NAD+)									KEGG
NCU00792		2.6.1.42	Branched-chain-amino-acid transaminase									KEGG
NCU00810	gh2-3	3.2.1.23	Beta-galactosidase									KEGG
NCU00829	fer-1		Ferric reductase
NCU00837	ppm-4	1.1.1.44	Phosphogluconate dehydrogenase (NADP(+)-dependent, decarboxylating)									KEGG
NCU00838	qa-6
NCU00843	ad-9	2.1.2.2	Phosphoribosylglycinamide formyltransferase 1	2.1.2.9	Methionyl-tRNA formyltransferase							KEGG
NCU00891	xyd-1	1.1.1.9	D-xylulose reductase									KEGG
NCU00892	met-6	6.3.2.17	Tetrahydrofolate synthase									KEGG
NCU00915		6.1.1.12	Aspartate--tRNA ligase									KEGG
NCU00920		6.1.1.5	Isoleucine--tRNA ligase									KEGG
NCU00927	kin-5		Kinesin
NCU00931		6.1.1.6	Lysine--tRNA ligase									KEGG
NCU00936	suc-3	1.2.1.16	Succinate-semialdehyde dehydrogenase (NAD(P)(+))									KEGG
NCU00943	tre-1	3.2.1.28	Alpha,alpha-trehalase									KEGG
NCU00944	thr-5	4.1.2.48	Threonine aldolase									KEGG
NCU00951	ipp-1	3.6.1.1	Inorganic diphosphatase									KEGG
NCU00959	tca-10	1.3.5.1	Succinate dehydrogenase (quinone)									KEGG
NCU00963	fol-6	1.5.1.15	Methylenetetrahydrofolate dehydrogenase (NAD(+))	1.5.1.5	Methylenetetrahydrofolate dehydrogenase (NADP(+))	3.5.4.9	Methenyltetrahydrofolate cyclohydrolase					KEGG
NCU00969	nuo17.8		NADH:ubiquinone oxidoreductase 17.8
NCU01013	ppy-2	4.2.1.24	Porphobilinogen synthase									KEGG
NCU01065	tam-4		ammonium transporter
NCU01066	lao	1.4.3.2	L-amino-acid oxidase									KEGG
NCU01083	spe-2	4.1.1.50	Adenosylmethionine decarboxylase									KEGG
NCU01119	erg-7	5.4.99.7	lanosterol synthase									KEGG
NCU01140	nic-11	1.4.1.1	Alanine dehydrogenase	7.1.1.1	Proton-translocating NAD(P)(+) transhydrogenase							KEGG
NCU01141	chol-10	2.7.8.5	CDP-diacylglycerol--glycerol-3-phosphate 1-phosphatidyltransferase									KEGG
NCU01142	nuo13.4		NADH:ubiquinone oxidoreductase 13.4
NCU01143	msp-8	3.6.4.13	ATP-dependent RNA helicase									KEGG
NCU01157		6.3.2.2 (Glutamate--cysteine ligase)										KEGG
NCU01162	gel-1	2.4.1.-	Hexosyltransferases									KEGG
NCU01169	nuo24	7.1.1.2	NADH:ubiquinone oxidoreductase 24									KEGG
NCU01175	erg-20	2.5.1.1	Dimethylallyltranstransferase	2.5.1.10	(2E,6E)-farnesyl diphosphate synthase							KEGG
NCU01195	am	1.4.1.4	Glutamate dehydrogenase (NADP(+))									KEGG
NCU01207	vma-1	7.1.2.2	H(+)-transporting two-sector ATPase									KEGG
NCU01227	tca-8	6.2.1.5	Succinate--CoA ligase (ADP-forming)									KEGG
NCU01271	spe-1	4.1.1.17	Ornithine decarboxylase									KEGG
NCU01300	his-1	4.2.1.19	Imidazoleglycerol-phosphate dehydratase									KEGG
NCU01328	ppm-8	2.2.1.1	Transketolase	2.2.1.7	1-deoxy-D-xylulose-5-phosphate synthase							KEGG
NCU01332	vma-3		V-type H+-transporting ATPase 16kDa proteolipid subunit
NCU01333	erg-4	1.3.1.71	Delta24(24(1))-sterol reductase									KEGG
NCU01337	fol-3	6.3.2.12	Dihydrofolate synthase	6.3.2.17	Tetrahydrofolate synthase							KEGG
NCU01348	put-3	3.5.3.11	Agmatinase									KEGG
NCU01360	nuo11.5		NADH:ubiquinone oxidoreductase 11.5
NCU01371		3.1.3.27	Phosphatidylglycerophosphatase									KEGG
NCU01378	aacs-2	6.2.1.1	Acetate--CoA ligase	6.2.1.16	Acetoacetate--CoA ligase							KEGG
NCU01399			Short chain dehydrogenase/reductase family
NCU01412	pro-3	1.2.1.41	Glutamate-5-semialdehyde dehydrogenase									KEGG
NCU01417	prp-1	6.2.1.1	Acetate--CoA ligase									KEGG
NCU01427	al-3	2.5.1.-	Transferring alkyl or aryl groups, other than methyl groups	2.5.1.1	Dimethylallyltranstransferase	2.5.1.10	(2E,6E)-farnesyl diphosphate synthase	2.5.1.29	Geranylgeranyl diphosphate synthase			KEGG
NCU01428	pur-2	3.5.2.17	Hydroxyisourate hydrolase									KEGG
NCU01429	ser-7	2.6.1.52	Phosphoserine transaminase									KEGG
NCU01439	ser-2	1.1.1.399	2-oxoglutarate reductase	1.1.1.95	Phosphoglycerate dehydrogenase							KEGG
NCU01441	pur-3	3.6.1.66	XTP/dITP diphosphatase	3.6.1.9	Nucleotide diphosphatase							KEGG
NCU01443		6.1.1.11	Serine--tRNA ligase									KEGG
NCU01446	uc-4	2.4.2.9	Uracil phosphoribosyltransferase									KEGG
NCU01449	rib-3	3.5.4.25	GTP cyclohydrolase II									KEGG
NCU01467	nuo10.4		NADH:ubiquinone oxidoreductase 10.4
NCU01480			Anion exchange family protein
NCU01484	rho-1		Rho-type GTPase-1
NCU01512		6.1.1.20	Phenylalanine--tRNA ligase									KEGG
NCU01514	mic-3		Mitochondrial dicarboxylate carrier
NCU01528	gpd-1	1.2.1.12	Glyceraldehyde-3-phosphate dehydrogenase (phosphorylating)									KEGG
NCU01546	ppy-5	1.3.3.3	Coproporphyrinogen oxidase									KEGG
NCU01550	adk-1	2.7.4.3	Adenylate kinase									KEGG
NCU01553	coq-2	2.5.1.39	4-hydroxybenzoate polyprenyltransferase									KEGG
NCU01606	atp-4		F-type H+-transporting ATPase subunit O
NCU01612	msp-11	3.6.4.13	Pre-mRNA-splicing factor ATP-dependent RNA helicase									KEGG
NCU01632	aro-1	1.1.1.25	Shikimate dehydrogenase	2.5.1.19	3-phosphoshikimate 1-carboxyvinyltransferase	2.7.1.71	Shikimate kinase	4.2.1.10	3-dehydroquinate dehydratase	4.2.3.4	3-dehydroquinate synthase	KEGG
NCU01654	fam-7	6.2.1.3	Long-chain acyl-CoA synthetase									KEGG
NCU01666	ilv-4	2.2.1.6	Acetolactate synthase									KEGG
NCU01667	arg-12	2.1.3.3	Ornithine carbamoyltransferase									KEGG
NCU01680	pma-1	7.1.2.1	P-type H(+)-exporting transporter									KEGG
NCU01689	mic-6		Mitochondrial DNA replication protein
NCU01692	cit-1	2.3.3.16	Citrate synthase (unknown stereospecificity)									KEGG
NCU01744	en(am)-2	1.4.1.14	Glutamate synthase (NADH)									KEGG
NCU01754	adh-1	1.1.1.1	Alcohol dehydrogenase									KEGG
NCU01765	nuo78	7.1.1.2	NADH:ubiquinone reductase (H(+)-translocating)									KEGG
NCU01786	rpd-3	2.7.6.1	Ribose-phosphate diphosphokinase									KEGG
NCU01813	sut-4		High affinity glucose transporter
NCU01816	alc-1	3.5.3.4	Allantoicase									KEGG
NCU01824	gam-1		UDP-galactopyranose mutase
NCU01859	nuo20.9		NADH:ubiquinone oxidoreductase 20.9
NCU01902	chi-1	2.3.1.4	Glucosamine-phosphate N-acetyltransferase									KEGG
NCU01904	pgi-1
NCU01905	sodh-1	1.1.1.14	Sorbitol dehydrogenase									KEGG
NCU01911			Rab guanine nucleotide exchange factor
NCU01922
NCU01965	cyt-20	6.1.1.9	Valine--tRNA ligase									KEGG
NCU01985	cys-11	2.7.1.25	Adenylyl-sulfate kinase	2.7.7.4	Sulfate adenylyltransferase							KEGG
NCU01993	eap-1	2.7.8.1	ethanolaminephosphotransferase									KEGG
NCU02004	ser-3	3.1.3.3	Phosphoserine phosphatase									KEGG
NCU02005	cys-5	1.8.4.8	Phosphoadenylyl-sulfate reductase (thioredoxin)									KEGG
NCU02010	leu-4	2.3.3.13	2-isopropylmalate synthase									KEGG
NCU02084	aga-2	3.5.3.11	Agmatinase									KEGG
NCU02090	ad-10	2.4.2.7	Adenine phosphoribosyltransferase									KEGG
NCU02097			Short chain dehydrogenase
NCU02109	chi-2	2.7.7.23	UDP-N-acetylglucosamine diphosphorylase	2.7.7.83	UDP-N-acetylgalactosamine diphosphorylase							KEGG
NCU02110	nox-1		NADPH oxidase
NCU02123	mga-1		Mitochondrial GTPase
NCU02126		1.3.8.4	Isovaleryl-CoA dehydrogenase									KEGG
NCU02127	mcc-2	6.4.1.4	Methylcrotonoyl-CoA carboxylase subunit beta									KEGG
NCU02131	rgf3
NCU02136	ppm-10	2.2.1.2	Transaldolase									KEGG
NCU02193	cfp	4.1.1.1	Pyruvate decarboxylase									KEGG
NCU02209	ods	1.14.19.6	Omega-6 fatty acid desaturase	1.14.19.22	Acyl-lipid omega-6 desaturase							KEGG
NCU02226	met-23	5.3.1.23	S-methyl-5-thioribose-1-phosphate isomerase									KEGG
NCU02227	arg-11	3.5.1.16	Acetylornithine deacetylase									KEGG
NCU02250	oli		F-type H+-transporting ATPase subunit c
NCU02252	emp-6	5.4.2.12)	Phosphoglycerate mutase (2,3-diphosphoglycerate-independent)									KEGG
NCU02274	for	2.1.2.1	Glycine hydroxymethyltransferase									KEGG
NCU02280	nuo21.3b	7.1.1.2										KEGG
NCU02287	acd-1		Acyl-CoA dehydrogenase
NCU02291	gcd-1	1.3.8.6	Glutaryl-CoA dehydrogenase									KEGG
NCU02296	aln-1	3.5.2.3	Dihydroorotase									KEGG
NCU02299			NADP-dependent leukotriene B4 12-hydroxydehydrogenase
NCU02305	coq-1	2.5.1.82	Hexaprenyl-diphosphate synthase	2.5.1.83	Hexaprenyl-diphosphate synthase							KEGG
NCU02322	man-2	5.3.1.8	Mannose-6-phosphate isomerase									KEGG
NCU02325	gua-3	6.3.5.2	GMP synthase (glutamine-hydrolyzing)									KEGG
NCU02333	aga-1	3.5.3.1	Arginase									KEGG
NCU02344	gh61-12	3.2.1.4	Cellulase									KEGG
NCU02366	tca-3	4.2.1.-	Hydro-lyases	4.2.1.3	Aconitate hydratase	4.2.1.33	3-isopropylmalate dehydratase					KEGG
NCU02373	nuo40		NADH:ubiquinone oxidoreductase 40
NCU02380		6.1.1.3	Threonine--tRNA ligase									KEGG
NCU02395	ppy-6	4.2.1.75	Uroporphyrinogen-III synthase									KEGG
NCU02397	ilv-5	4.1.1.1	Pyruvate decarboxylase									KEGG
NCU02407	dpd-1	1.8.1.4	Dihydrolipoyl dehydrogenase									KEGG
NCU02408	gsl-8	1.14.19.18	Sphingolipid 8-(E)-desaturase									KEGG
NCU02416	gpl-3	2.3.1.158	Phospholipid:diacylglycerol acyltransferase									KEGG
NCU02430	met-7	2.5.1.48	Cystathionine gamma-synthase									KEGG
NCU02438	tca-19	2.3.1.61	Dihydrolipoyllysine-residue succinyltransferase									KEGG
NCU02450	ile-1	4.3.1.19	Threonine ammonia-lyase									KEGG
NCU02468	gsl-20	2.3.1.297	Very-long-chain ceramide synthase									KEGG
NCU02472	nuo20.8		NADH:ubiquinone oxidoreductase 20.8
NCU02475	gyd-1	1.4.4.2	Glycine dehydrogenase (aminomethyl-transferring)									KEGG
NCU02476	adh-2	1.1.1.1	Alcohol dehydrogenase, propanol-preferring									KEGG
NCU02479	gln-4	6.3.1.2	Glutamine synthetase									KEGG
NCU02480			Short-chain dehydrogenase/reductase
NCU02482	tca-2	2.3.3.1	Citrate synthase									KEGG
NCU02505	suc	6.4.1.1	Pyruvate carboxylase									KEGG
NCU02514	atp-1	7.1.2.2	H(+)-transporting two-sector ATPase									KEGG
NCU02534	nuo49	7.1.1.2	NADH:ubiquinone oxidoreductase 49									KEGG
NCU02536	coq-6	1.14.13.-	Ubiquinone biosynthesis monooxygenase									KEGG
NCU02542	emp-1	2.7.1.1	Hexokinase	2.7.1.1	Hexokinase							KEGG
NCU02550	gh36-1	3.2.1.22	Alpha-galactosidase									KEGG
NCU02564	cys-12	2.5.1.47	Cysteine synthase									KEGG
NCU02566		6.1.1.7	Alanine--tRNA ligase									KEGG
NCU02571	erg-10	2.3.1.9	Acetyl-CoA acetyltransferase									KEGG
NCU02583		3.2.1.20	Alpha-glucosidase									KEGG
NCU02585		6.1.1.12	Aspartyl-tRNA synthetase									KEGG
NCU02591			Glycerol:H+ symporter
NCU02624	erg-11	1.14.14.154	Sterol 14alpha-demethylase	1.14.15.36	Sterol 14alpha-demethylase (ferredoxin)							KEGG
NCU02626	kin-4		Kinesin
NCU02629	ad-5	2.1.2.3	Phosphoribosylaminoimidazolecarboxamide formyltransferase	3.5.4.10	IMP cyclohydrolase							KEGG
NCU02639	arg-1	6.3.4.5	Argininosuccinate synthase									KEGG
NCU02657	eth-1	2.5.1.6	Methionine adenosyltransferase									KEGG
NCU02665	dga-1	2.3.1.20	Diacylglycerol O-acyltransferase									KEGG
NCU02677	arg-3	6.3.5.5	Carbamoyl-phosphate synthase (glutamine-hydrolyzing)									KEGG
NCU02693	erg-26	1.1.1.170	Sterol-4alpha-carboxylate 3-dehydrogenase (decarboxylating)									KEGG
NCU02702	gki-1	2.7.1.12	Gluconokinase	2.7.1.71	Shikimate kinase							KEGG
NCU02712	ace-10	2.7.2.1	Acetate kinase									KEGG
NCU02726	gpl-4	2.7.1.82	Ethanolamine kinase									KEGG
NCU02727	gly-3	2.1.2.10	Aminomethyltransferase									KEGG
NCU02728	msp-18	3.6.4.13	Pre-mRNA-splicing factor ATP-dependent RNA helicase									KEGG
NCU02734	ccl-1	4.1.-.-	Citrate lyase beta subunit									KEGG
NCU02746	vma-13		V-type H+-transporting ATPase subunit H
NCU02771	ppy-1	4.1.1.37	Uroporphyrinogen decarboxylase									KEGG
NCU02785	aro-8	2.5.1.54	3-deoxy-7-phosphoheptulonate synthase									KEGG
NCU02786	emp-18	5.1.3.15	Glucose-6-phosphate 1-epimerase									KEGG
NCU02797	pgi-2	2.7.7.9	UTP--glucose-1-phosphate uridylyltransferase									KEGG
NCU02802	arg-13		Mitochondrial ornithine carrier protein
NCU02812	upk-1	2.7.4.14	UMP/CMP kinase	2.7.4.3	Adenylate kinase							KEGG
NCU02895		3.6.1.55	8-oxo-dGTP diphosphatase									KEGG
NCU02906	mdh-1	1.1.1.38	Malate dehydrogenase (oxaloacetate-decarboxylating)									KEGG
NCU02954	lys-7	1.1.1.87	Homoisocitrate dehydrogenase									KEGG
NCU02969	gsl-21	3.5.1.-	Dihydroceramidase									KEGG
NCU02979	ad-13	3.5.4.6	AMP deaminase									KEGG
NCU02998	nic-1	2.4.2.19	Nicotinate-nucleotide diphosphorylase (carboxylating)	6.3.4.21	Nicotinate phosphoribosyltransferase							KEGG
NCU03004	ace-3	1.2.4.1	Pyruvate dehydrogenase (acetyl-transferring)									KEGG
NCU03006	erg-6	2.1.1.41	Sterol 24-C-methyltransferase									KEGG
NCU03010	lys-3	1.2.1.31	L-aminoadipate-semialdehyde dehydrogenase	1.2.1.95	L-2-aminoadipate reductase							KEGG
NCU03030	cyt-18	6.1.1.1	Tyrosine--tRNA ligase									KEGG
NCU03031	tca-13		Succinate dehydrogenase (ubiquinone) membrane anchor subunit
NCU03076	pcd-2	1.2.1.88	L-glutamate gamma-semialdehyde dehydrogenase									KEGG
NCU03084	pur-4		Inosine-uridine preferring nucleoside hydrolase
NCU03093	nuo12.3		NADH:ubiquinone oxidoreductase 12.3
NCU03100	ppm-2	1.1.1.44	Phosphogluconate dehydrogenase (NADP(+)-dependent, decarboxylating)									KEGG
NCU03117	gua-1	1.1.1.205	IMP dehydrogenase									KEGG
NCU03118	lys-4	1.5.1.7	Saccharopine dehydrogenase (NAD(+), L-lysine-forming)									KEGG
NCU03127	ure-4	3.5.1.5	Urease									KEGG
NCU03129		6.1.1.3	Threonine--tRNA ligase									KEGG
NCU03139	his-3	1.1.1.23	Histidinol dehydrogenase	3.5.4.19	Phosphoribosyl-AMP cyclohydrolase	3.6.1.31	Phosphoribosyl-ATP diphosphatase					KEGG
NCU03154		2.7.1.33	Pantothenate kinase									KEGG
NCU03156	nuo10.5		NADH:ubiquinone oxidoreductase 10.5
NCU03166	ad-3A	6.3.2.6	Phosphoribosylaminoimidazolesuccinocarboxamide synthase									KEGG
NCU03176	gpl-6	2.7.1.32	Choline kinase									KEGG
NCU03194	ad-3B	4.1.1.21	Phosphoribosylaminoimidazole carboxylase									KEGG
NCU03199	ats-4		F-type H+-transporting ATPase subunit h
NCU03216	ad-16	2.7.4.10	Nucleoside-triphosphate--adenylate kinase	2.7.4.3	Adenylate kinase							KEGG
NCU03223		2.7.8.1	Sn-1,2-diacylglycerol cholinephosphotransferase									KEGG
NCU03235	cys-13		Sulfate permease
NCU03243	inl-10	3.1.4.12	Inositol phosphosphingolipid phospholipase C									KEGG
NCU03254	gh5-3	3.2.1.4	Endoglucanase									KEGG
NCU03257	tam-1		Ammonium transporter
NCU03267		2.7.1.23	NAD(+) kinase									KEGG
NCU03282	nic-2	1.13.11.6	3-hydroxyanthranilate 3,4-dioxygenase									KEGG
NCU03290	dpp-3		Dipeptidyl peptidase
NCU03325	tagl-2	3.1.1.3	Triacylglycerol lipase-2									KEGG
NCU03339	gtr-1	1.8.1.7	Glutathione-disulfide reductase									KEGG
NCU03347	nic-4	2.6.1.7	Kynurenine aminotransferase									KEGG
NCU03350	xdh-1	1.17.1.4	Xanthine dehydrogenase									KEGG
NCU03381	chol-13	2.7.1.174	Diacylglycerol kinase (CTP)									KEGG
NCU03395	vma-6		V-type H+-transporting ATPase subunit d
NCU03415	cbs-3	1.2.1.3	Aldehyde dehydrogenase									KEGG
NCU03425	thr-2	4.2.3.1	Threonine synthase									KEGG
NCU03463	vph-1		V-type H+-transporting ATPase subunit a
NCU03488	pyr-4	4.1.1.23	Orotidine-5'-phosphate decarboxylase									KEGG
NCU03497	trm-51		Plasma membrane iron permease
NCU03504	gsl-17	3.1.3.-	Sphingosine-1-phosphate phosphohydrolase									KEGG
NCU03525	oar1		3-oxoacyl-[acyl-carrier-protein]-reductase
NCU03539	un-24	1.17.4.1	Ribonucleoside-diphosphate reductase									KEGG
NCU03544
NCU03559	ucr-1		Ubiquinol-cytochrome c reductase core subunit 2
NCU03561	mic-15		Mitochondrial carrier protein
NCU03575		6.1.1.5	Isoleucine--tRNA ligase									KEGG
NCU03579	ala-5	5.1.1.1	Alanine racemase									KEGG
NCU03607	thr-9	4.3.1.19	Threonine dehydratase									KEGG
NCU03608	ilv-2	1.1.1.86	Ketol-acid reductoisomerase (NADP(+))									KEGG
NCU03611	chs-1	2.4.1.16	Chitin synthase									KEGG
NCU03617		3.8.1.2	(S)-2-haloacid dehalogenase									KEGG
NCU03633	erg-12	2.7.1.36	Mevalonate kinase									KEGG
NCU03648	gne-1	3.5.1.2	Glutaminase									KEGG
NCU03651	mdh-2	1.1.1.40	Malate dehydrogenase (oxaloacetate-decarboxylating)(NADP+)									KEGG
NCU03693			Oxidoreductase
NCU03713	gda1	3.6.1.42	Guanosine-diphosphatase									KEGG
NCU03715	kin-3		Kinesin
NCU03741		2.7.1.23	NAD(+) kinase									KEGG
NCU03748	lys-2	1.5.1.10	Saccharopine dehydrogenase (NAD(+), L-glutamate-forming)									KEGG
NCU03756	phe-9		Aromatic amino acid aminotransferase
NCU03759		6.1.1.10	Methionine--tRNA ligase									KEGG
NCU03761		4.3.1.17	L-serine ammonia-lyase	4.3.1.19	Threonine ammonia-lyase							KEGG
NCU03768	lpl-2	3.5.1.1	Lysophospholipase	3.1.1.47	1-alkyl-2-acetylglycerophosphocholine esterase	3.5.1.1	Asparaginase					KEGG
NCU03771	chol-14	2.7.1.108	Dolichol kinase									KEGG
NCU03777	mrp-66	3.1.2.4	3-hydroxyisobutyryl-CoA hydrolase									KEGG
NCU03779	dak-1	2.7.1.28	Triokinase	2.7.1.29	Glycerone kinase							KEGG
NCU03784	aap-4		Cation chloride cotransporter
NCU03808	msp-25	3.6.4.13	ATP-dependent RNA helicase									KEGG
NCU03813	fdh	1.17.1.9	Formate dehydrogenase									KEGG
NCU03815	nap-1		Large neutral amino acids transporter small subunit
NCU03846		5.4.99.28	DRAP deaminase									KEGG
NCU03850	ugh-1	4.3.2.3	Ureidoglycolate lyase									KEGG
NCU03861	gne-2	3.5.1.2	Glutaminase									KEGG
NCU03877	fol-5	1.5.1.5	Methylenetetrahydrofolate dehydrogenase (NADP(+))	3.5.4.9	Methenyltetrahydrofolate cyclohydrolase	6.3.4.3	Formate--tetrahydrofolate ligase					KEGG
NCU03880	gpl-7	2.7.7.15	Phosphorylcholine transferase									KEGG
NCU03913	ovd-2	1.2.4.4	2-oxoisovalerate dehydrogenase E1 component beta subunit									KEGG
NCU03914	gh5-4	3.2.1.58	Glucan 1,3-beta-glucosidase									KEGG
NCU03922	erg-13	2.3.3.10	Hydroxymethylglutaryl-CoA synthase									KEGG
NCU03929	acs-2	6.2.1.3	Long-chain acyl-CoA synthetase									KEGG
NCU03935	hom-2	1.1.1.3	Homoserine dehydrogenase									KEGG
NCU03953	nuo19.3	7.1.1.2	NADH:ubiquinone oxidoreductase 19.3									KEGG
NCU03955	pla-7	3.1.4.4	Phospholipase D									KEGG
NCU03957	coq-7	1.14.99.60	3-demethoxyubiquinol 3-hydroxylase									KEGG
NCU03963	nic-7	2.4.2.28	S-methyl-5'-thioadenosine phosphorylase									KEGG
NCU03970	rki-1	2.7.1.26	Riboflavin kinase									KEGG
NCU03973	ala	2.6.1.2	Alanine transaminase									KEGG
NCU04008	maa-3		Mitochondrial ATPase
NCU04013	ylo-1	1.2.1.82	Beta-apo-4'-carotenal oxygenase									KEGG
NCU04019	nic-5	2.7.7.1	Nicotinamide-nucleotide adenylyltransferase	2.7.7.18	Nicotinate-nucleotide adenylyltransferase							KEGG
NCU04020		6.1.1.6	Lysine--tRNA ligase									KEGG
NCU04044	nuo51	7.1.1.2	NADH:ubiquinone oxidoreductase 51									KEGG
NCU04048		3.5.4.4	Adenosine deaminase									KEGG
NCU04071	cmc	3.1.1.31	6-phosphogluconolactonase	5.5.1.5	Carboxy-cis,cis-muconate cyclase							KEGG
NCU04074	nuo30.4	7.1.1.2	NADH:ubiquinone oxidoreductase 30.4									KEGG
NCU04077	cys-2	1.6.2.2	Cytochrome-b5 reductase									KEGG
NCU04118	aki-1	2.7.2.4	Aspartate kinase									KEGG
NCU04149	mga-2	3.6.-.-	tRNA modification GTPase									KEGG
NCU04156	erg-2	5.-.-.-	Isomerases									KEGG
NCU04195	pup-6		Purine-cytosine permease
NCU04202	ndk-1	2.7.4.6	Nucleoside-diphosphate kinase									KEGG
NCU04216	ad-7	2.4.2.14	Amidophosphoribosyltransferase									KEGG
NCU04221	tre-2	3.2.1.28	Alpha,alpha-trehalase									KEGG
NCU04230	acu-3	4.1.3.1	Isocitrate lyase	4.1.3.30	Methylisocitrate lyase							KEGG
NCU04237		4.1.1.36	phosphopantothenoylcysteine decarboxylase									KEGG
NCU04246	pab-2	4.1.3.38	4-amino-4-deoxychorismate lyase									KEGG
NCU04251	chs-3	2.4.1.16	Chitin synthase									KEGG
NCU04277	thr-4	2.7.1.39	Homoserine kinase									KEGG
NCU04280	acu-18	4.2.1.-	Aconitate hydratase	4.2.1.3	Aconitate hydratase	4.2.1.33	3-isopropylmalate dehydratase					KEGG
NCU04292	val-1	2.6.1.42	Branched-chain-amino-acid transaminase									KEGG
NCU04303	asn-1	6.3.5.4	Asparagine synthase (glutamine-hydrolyzing)									KEGG
NCU04323	pyr-6	3.5.2.3	Dihydroorotase									KEGG
NCU04339	rik-8	2.7.1.15	Ribokinase									KEGG
NCU04350	chs-7	2.4.1.16	Chitin synthase									KEGG
NCU04352	chs-5	2.4.1.16	Chitin synthase									KEGG
NCU04380	acs-1	6.2.1.3	Long-chain acyl-CoA synthetase									KEGG
NCU04385	leu-2	4.2.1.33	3-isopropylmalate dehydratase									KEGG
NCU04387	vma-7		vacuolar membrane ATPase
NCU04411	trp-4	2.4.2.18	Anthranilate phosphoribosyltransferase									KEGG
NCU04433	cys-14		Sodium-independent sulfate anion transporter
NCU04442	aep-3	5.1.3.2	UDP-glucose 4-epimerase									KEGG
NCU04449		6.1.1.15	Proline--tRNA ligase									KEGG
NCU04452	mig-3	1.6.99.1	NADPH2 dehydrogenase									KEGG
NCU04460	gpu-1	2.7.7.12	UDP-glucose--hexose-1-phosphate uridylyltransferase									KEGG
NCU04466		4.2.1.69	Cyanamide hydratase									KEGG
NCU04468	aap-6		Proline-specific permease
NCU04474	mol-1	1.8.3.1	Sulfite oxidase									KEGG
NCU04510	gcy-3		Glycerol dehydrogenase-3
NCU04579	ilv-1	4.2.1.9	Dihydroxy-acid dehydratase									KEGG
NCU04581	kin-6		Kinesin
NCU04592	cem-4		3-oxoacyl-(acyl-carrier-protein) reductase
NCU04621		1.13.11.45	Linoleate 11-lipoxygenase									KEGG
NCU04642	ad-12	3.5.4.4	Adenosine deaminase									KEGG
NCU04648	nic-13	6.3.1.5	NAD(+) synthase	6.3.5.1	NAD(+) synthase (glutamine-hydrolyzing)							KEGG
NCU04720	nit-6	1.7.1.4	Nitrite reductase (NAD(P)H)	1.8.1.2	Assimilatory sulfite reductase (NADPH)							KEGG
NCU04721		3.5.1.23	Ceramidase									KEGG
NCU04725	ce9-1	3.5.1.25	N-acetylglucosamine-6-phosphate deacetylase									KEGG
NCU04727	gapd-1	3.5.99.6	Glucosamine-6-phosphate deaminase									KEGG
NCU04728	emp-8	2.7.1.-	Phosphotransferases with an alcohol group as acceptor	2.7.1.1	Hexokinase							KEGG
NCU04743	tas-3	6.3.2.25	Tubulin-tyrosine ligase									KEGG
NCU04753	nuo11.6		NADH:ubiquinone oxidoreductase 11.6
NCU04754	ilv-6	2.6.1.42	Branched-chain-amino-acid transaminase									KEGG
NCU04768	etf-3	1.5.5.1	Electron-transferring-flavoprotein dehydrogenase									KEGG
NCU04775	nnt-1	2.1.1.-	Methyltransferases									KEGG
NCU04781	nuo9.8		NADH:ubiquinone oxidoreductase 9.8
NCU04797	fbp-1	3.1.3.11	Fructose-bisphosphatase									KEGG
NCU04809	mfs-10		MFS phospholipid transporter
NCU04837	mic-18		Mitochondrial 2-oxodicarboxylate carrier
NCU04856	gln-2	6.3.1.2	Glutamine synthetase									KEGG
NCU04899	tca-15	1.1.1.37	Malate dehydrogenase									KEGG
NCU04923	gcy-1		Glycerol dehydrogenase-1
NCU04936	gld-1	1.1.1.22	UDP-glucose 6-dehydrogenase									KEGG
NCU04942	aap-7		Methionine permease
NCU04963	sut-9		High-affinity glucose transporter
NCU05001	ci-1		Ent-kaurene oxidase
NCU05009	nuo21.3c	7.1.1.2	NADH:ubiquinone oxidoreductase 21.3c									KEGG
NCU05028	kin-7		Kinesin
NCU05041	tps-2	2.4.1.15	Alpha,alpha-trehalose-phosphate synthase (UDP-forming)									KEGG
NCU05075	mic-19		Mitochondrial tricarboxylate transporter
NCU05095		6.1.1.20	Phenylalanine--tRNA ligase									KEGG
NCU05118	vma-10		Vacuolar membrane ATPase
NCU05127		6.3.2.4	D-alanine--D-alanine ligase									KEGG
NCU05129	trp-2	4.1.3.27	Anthranilate synthase									KEGG
NCU05133	gle-1	5.1.3.2	UDP-glucose 4-epimerase									KEGG
NCU05151	phk-1	4.1.2.9	Xylulose-5-phosphate phosphoketolase	4.1.2.22	Fructose-6-phosphate phosphoketolase							KEGG
NCU05168	pmb		Permease basic amino acid
NCU05169	cat-4	1.11.1.6	Catalase									KEGG
NCU05180	kin-9		Kinesin family protein
NCU05198	aap-21		General amino acid permease
NCU05220	ats-2		F-type H+-transporting ATPase subunit f
NCU05221	nuo21		NADH:ubiquinone oxidoreductase 21
NCU05238	cys-4	1.8.1.2	Assimilatory sulfite reductase (NADPH)									KEGG
NCU05239	chs-2	2.4.1.16	Chitin synthase									KEGG
NCU05254	ppm-6	2.7.6.1	Ribose-phosphate diphosphokinase									KEGG
NCU05290	pyr-2	2.4.2.10	Orotate phosphoribosyltransferase									KEGG
NCU05298	nit-3	1.7.1.3	Nitrate reductase (NADPH)									KEGG
NCU05299	nuo29.9		NADH:ubiquinone oxidoreductase 29.9
NCU05390	mic-20		Solute carrier family 25 (mitochondrial phosphate transporter)
NCU05404	ghx-2		Endoglucanase
NCU05410	arg-5	2.6.1.11	Acetylornithine transaminase									KEGG
NCU05419	but-1	4.1.3.4	Hydroxymethylglutaryl-CoA lyase									KEGG
NCU05420	aro-3	4.2.3.5	Chorismate synthase									KEGG
NCU05425	tca-7	1.2.4.2	Oxoglutarate dehydrogenase (succinyl-transferring)									KEGG
NCU05430	atp-2	7.1.2.2	H(+)-transporting two-sector ATPase									KEGG
NCU05454	glp-2	1.1.5.3	Glycerol-3-phosphate dehydrogenase									KEGG
NCU05457	cya-4		Cytochrome-c oxidase subunit 4
NCU05526	lys-5	2.3.3.13	2-isopropylmalate synthase	2.3.3.14	Homocitrate synthase							KEGG
NCU05542	xpt-1		xanthine phosphoribosyltransferase
NCU05548	aro-6	2.5.1.54	3-deoxy-7-phosphoheptulonate synthase									KEGG
NCU05577	gh3-5	3.2.1.21	Beta-glucosidase									KEGG
NCU05626
NCU05627	sut-7		High affinity glucose transporter
NCU05642		6.1.1.16	Cysteine--tRNA ligase									KEGG
NCU05683		4.2.1.9	Dihydroxy-acid dehydratase									KEGG
NCU05689	cox-4		Cytochrome C oxidase subunit 5b
NCU05752	nt	1.13.11.11	Tryptophan 2,3-dioxygenase									KEGG
NCU05770	cat-2	1.11.1.21	Catalase peroxidase									KEGG
NCU05776	aap-3		Amino acid permease
NCU05802	msp-31	3.6.4.13	ATP-dependent RNA helicase									KEGG
NCU05805		2.1.2.1	Glycine hydroxymethyltransferase									KEGG
NCU05807			Isochorismatase family
NCU05816	cox-17		Cytochrome C oxidase subunit 7
NCU05828	ce9-2	3.5.4.2	Adenine deaminase									KEGG
NCU05830	aap-20		General amino-acid permease
NCU05851	cou-3		4-coumarate-CoA ligase 1
NCU05853	sut-12		MFS sugar transporter
NCU05882	gh5-5		Cellulase
NCU05956	gh2-2	3.2.1.23	Beta-galactosidase									KEGG
NCU05967	cyp450-12
NCU05972	nst-6		Sporulation-specific protein
NCU05977	dps-1	4.1.3.16	Dihydrodipicolinate synthase									KEGG
NCU05982	coq-3	2.1.1.114	Polyprenyldihydroxybenzoate methyltransferase	2.1.1.222	2-polyprenyl-6-hydroxyphenol methylase	2.1.1.64	3-demethylubiquinol 3-O-methyltransferase					KEGG
NCU05983	rib-6	4.1.99.12	3,4-dihydroxy-2-butanone-4-phosphate synthase									KEGG
NCU05985	chol-6	2.3.1.15	Glycerol-3-phosphate O-acyltransferase	2.3.1.42	hydroxyacetone phosphate acyltransferase							KEGG
NCU05991	erg-27	1.1.1.270	3-keto steroid reductase									KEGG
NCU06005		2.7.1.30	Glycerol kinase									KEGG
NCU06017	tst-1	2.8.1.1	Thiosulfate sulfurtransferase	2.8.1.2	3-mercaptopyruvate sulfurtransferase							KEGG
NCU06029
NCU06032	fam-5		Long-chain fatty acid transporter
NCU06043			GPR/FUN34 family protein
NCU06054		2.5.1.21	Squalene synthase									KEGG
NCU06058			Amidohydrolayse 2
NCU06067	cdc24		Cell division control
NCU06075	ace-8	2.7.1.40	Pyruvate kinase									KEGG
NCU06112	gdc-3	4.1.1.15	Glutamate decarboxylase									KEGG
NCU06123	phk-2	4.1.2.9	Phosphoketolase	4.1.2.22	Fructose-6-phosphate phosphoketolase							KEGG
NCU06132	sit-6		Siderophore iron transporter
NCU06141	pft-1	2.5.1.-	Transferring alkyl or aryl groups, other than methyl groups	2.5.1.141	Heme o synthase							KEGG
NCU06142		2.2.1.2	Transaldolase									KEGG
NCU06144	kin-8		Kinesin
NCU06187	ad-4	4.3.2.2	Adenylosuccinate lyase									KEGG
NCU06189	alv-1	2.3.1.37	5-aminolevulinate synthase									KEGG
NCU06191	gts-1	6.3.2.3	Glutathione synthase									KEGG
NCU06194	gpl-8	2.3.1.51	1-acylglycerol-3-phosphate O-acyltransferase	2.3.1.23	1-acylglycerophosphocholine O-acyltransferase							KEGG
NCU06207	erg-3	1.14.19.20	Delta(7)-sterol 5(6)-desaturase									KEGG
NCU06211	tca-16	1.1.1.37	Malate dehydrogenase									KEGG
NCU06228	utr4	3.1.3.77	Acireductone synthase									KEGG
NCU06231	aap-16		Vacuolar amino acid transporter
NCU06232	leu-1	1.1.1.85	3-isopropylmalate dehydrogenase									KEGG
NCU06261	uc-8	2.4.2.9	Uracil phosphoribosyltransferase									KEGG
NCU06300	gua-6	2.7.4.8	Guanylate kinase									KEGG
NCU06318	msp-32	3.6.4.13	ATP-dependent RNA helicase									KEGG
NCU06342	pla-5	3.1.4.4	Phospholipase D									KEGG
NCU06348	inl-4	3.1.3.25	Inositol-phosphate phosphatase									KEGG
NCU06353		6.3.3.2	5-formyltetrahydeofolate cyclo-ligase									KEGG
NCU06360	his-5	2.6.1.9	Histidinol-phosphate transaminase									KEGG
NCU06402	erg-25	1.14.18.9	Methylsterol monooxygenase									KEGG
NCU06417	uc-7	4.1.1.66	Uracil-5-carboxylate decarboxylase									KEGG
NCU06444	clc-3		Chloride channel protein
NCU06448	ech-4	4.2.1.17	Enoyl-CoA hydratase									KEGG
NCU06452	cys-17	2.5.1.-	Transferring alkyl or aryl groups, other than methyl groups	2.5.1.47	Cysteine synthase							KEGG
NCU06457		6.1.1.22	Asparagine--tRNA ligase									KEGG
NCU06465	gsl-6	1.14.18.5	Sphinganine C4-monooxygenase									KEGG
NCU06471	pro-1	1.5.1.2	Pyrroline-5-carboxylate reductase									KEGG
NCU06482	ace-2	1.2.4.1	Pyruvate dehydrogenase (acetyl-transferring)									KEGG
NCU06512	met-8	2.1.1.14	5-methyltetrahydropteroyltriglutamate--homocysteine S-methyltransferase									KEGG
NCU06532	pyr-1	1.3.5.2	Dihydroorotate dehydrogenase (quinone)									KEGG
NCU06543	acd-5	1.3.8.5	Short-chain 2-methylacyl-CoA dehydrogenase									KEGG
NCU06558	oxD	1.4.3.3	D-amino-acid oxidase									KEGG
NCU06559	hbd-2	1.1.1.31	3-hydroxyisobutyrate dehydrogenase									KEGG
NCU06606	fes-1	7.1.1.8	Quinol--cytochrome-c reductase									KEGG
NCU06619	mtr		Methyltryptophan resistant
NCU06624	clc-2		CLC voltage-gated chloride channel protein
NCU06625	cys-22	1.13.11.20	Cysteine dioxygenase									KEGG
NCU06652	hgd-2	1.1.1.1	Alcohol dehydrogenase	1.1.1.284	S-(hydroxymethyl)glutathione dehydrogenase							KEGG
NCU06666	inl	5.5.1.4	Inositol-3-phosphate synthase									KEGG
NCU06673	pyr-13	3.5.4.12	dCMP deaminase									KEGG
NCU06694	gsl-14	2.3.1.199	Very-long-chain 3-oxoacyl-CoA synthase									KEGG
NCU06695	cox-6		Cytochrome C oxidase subunit 5a
NCU06700		3.1.1.23	Acylglycerol lipase									KEGG
NCU06714	pab-1	2.6.1.85	Aminodeoxychorismate synthase	4.1.3.27	Anthranilate synthase							KEGG
NCU06722	trp-5	6.1.1.2	Tryptophan--tRNA ligase									KEGG
NCU06724	gln-1	6.3.1.2	Glutamine synthetase									KEGG
NCU06727	spe-3	2.5.1.16	Spermidine synthase									KEGG
NCU06733	nkin-2		Kinesin
NCU06741	cox-13		Cytochrome C oxidase subunit 6b
NCU06761	gsl-19	4.1.2.27	Sphinganine-1-phosphate aldolase									KEGG
NCU06783	acu-19	2.3.3.8	ATP citrate synthase	6.2.1.5	Succinate--CoA ligase (ADP-forming)							KEGG
NCU06785	acu-20	2.3.3.8	ATP citrate synthase	6.2.1.5	Succinate--CoA ligase (ADP-forming)							KEGG
NCU06803	gdc-2	4.1.1.15	Glutamate decarboxylase									KEGG
NCU06832	kin-2		Kinesin
NCU06836	acu-5	6.2.1.1	Acetate--CoA ligase									KEGG
NCU06845			Short chain dehydrogenase/reductase
NCU06846	mfs-6		MFS myo-inositol transporter
NCU06866		6.1.1.22	Asparagine--tRNA ligase									KEGG
NCU06870	gsl-1	2.3.1.50	Serine palmitoyltransferase									KEGG
NCU06871	do	2.4.1.34	1,3-beta-glucan synthase									KEGG
NCU06881	suc-5	2.8.3.5	3-oxoacid CoA-transferase									KEGG
NCU06914		6.1.1.21	Histidine--tRNA ligase									KEGG
NCU06924	nic-3	1.14.13.9	Kynurenine 3-monooxygenase									KEGG
NCU06931	mol-2	1.7.1.3	Nitrate reductase (NADPH)									KEGG
NCU06970	rpd-2	2.7.6.1	Ribose-phosphate diphosphokinase									KEGG
NCU06974	his-4	3.1.3.15	Histidinol-phosphatase									KEGG
NCU06996	emp-9	2.7.1.-	Phosphotransferases with an alcohol group as acceptor	2.7.1.1	Hexokinase							KEGG
NCU07001	met-5	2.3.1.31	Homoserine O-acetyltransferase	2.3.1.46	Homoserine O-succinyltransferase							KEGG
NCU07053	ahd-4	1.2.1.3	Aldehyde dehydrogenase									KEGG
NCU07082		6.1.1.12	Aspartate--tRNA ligase									KEGG
NCU07101	lip-1		Lipase
NCU07143	ppm-11	3.1.1.31	6-phosphogluconolactonase									KEGG
NCU07156	his-6	3.5.1.2	Glutaminase	4.3.2.10	Imidazole glycerol-phosphate synthase							KEGG
NCU07165	man-3	5.3.1.8	Mannose-6-phosphate isomerase									KEGG
NCU07169	sut-23		MFS glucose transporter
NCU07170		5.1.1.3	Glutamate racemase									KEGG
NCU07176	amt	2.1.4.1	Amidinotransferase									KEGG
NCU07188	rib-4	3.5.4.25	GTP cyclohydrolase II									KEGG
NCU07205	nit-10		Nitrate/nitrite transporter
NCU07281	gpi-1	5.3.1.9	Glucose-6-phosphate isomerase									KEGG
NCU07300	asn-2		Asparagine-2
NCU07309	gua-5	3.5.4.3	Guanine deaminase									KEGG
NCU07334	uc-5		Uracil permease
NCU07362			L-lactate ferricytochrome c oxidoreductase
NCU07366	gfa1	2.6.1.16	Glutamine--fructose-6-phosphate transaminase (isomerizing)									KEGG
NCU07375	pho-7		MFS phosphate transporter
NCU07413	pyr-12	3.5.4.1	Cytosine deaminase	3.5.4.21	Creatinine deaminase							KEGG
NCU07442	bet-3		Betaine aldehyde dehydrogenase
NCU07446	vma-4		Vacuolar membrane ATPase
NCU07451		6.1.1.10	Methionine--tRNA ligase									KEGG
NCU07456	rib-5	2.5.1.9	Riboflavin synthase	7.1.2.2	H(+)-transporting two-sector ATPase							KEGG
NCU07458	chi-3	5.4.2.10	Phosphoglucosamine mutase	5.4.2.3	Phosphoacetylglucosamine mutase							KEGG
NCU07465	mic-24		Mitochondrial phosphate carrier protein
NCU07483	fr	3.1.-.-	Ethanolamine phosphate phosphodiesterase									KEGG
NCU07550	tpi-1	5.3.1.1	Triose-phosphate isomerase									KEGG
NCU07564	sit-7		Siderophore iron transporter
NCU07578	mic-26		Peroxisomal adenine nucleotide transporter 1
NCU07608	ppm-3	5.3.1.6	Ribose-5-phosphate isomerase									KEGG
NCU07659	ace-4	2.3.1.12	Dihydrolipoyllysine-residue acetyltransferase									KEGG
NCU07681	vma-9		Vacuolar membrane ATPase
NCU07682	arg-14	2.3.1.1	Amino-acid N-acetyltransferase									KEGG
NCU07690	met-12	1.5.1.20	Methylenetetrahydrofolate reductase (NAD(P)H)									KEGG
NCU07697	tca-4	1.1.1.41	Isocitrate dehydrogenase (NAD+)									KEGG
NCU07719	tpd-3	5.3.3.2	Isopentenyl-diphosphate Delta-isomerase									KEGG
NCU07725	pt	5.4.99.5	Chorismate mutase									KEGG
NCU07732	arg-2	6.3.5.5	Carbamoyl-phosphate synthase (glutamine-hydrolyzing)									KEGG
NCU07741	gpl-12	2.3.1.51	1-acylglycerol-3-phosphate O-acyltransferase									KEGG
NCU07742		2.7.1.23	NAD(+) kinase									KEGG
NCU07754	aap-10		Methionine permease
NCU07755		6.1.1.1	Tyrosine--tRNA ligase									KEGG
NCU07756	tca-11		Tricarboxylic acid
NCU07760	gh61-2	3.2.1.4	Cellulase									KEGG
NCU07773	thk-1	2.7.4.9	dTMP kinase									KEGG
NCU07774	gch-1	3.5.4.16	GTP cyclohydrolase I									KEGG
NCU07807	fba	4.1.2.13	Fructose-bisphosphate aldolase									KEGG
NCU07849	thi-4	2.7.1.49	Hydroxymethylpyrimidine kinase									KEGG
NCU07853	use-1	1.7.3.3	Factor independent urate hydroxylase									KEGG
NCU07865			THO complex subunit
NCU07884	mic-27		mitochondrial oxaloacetate transporter
NCU07887	rdr-1	1.17.4.1	Ribonucleoside-diphosphate reductase									KEGG
NCU07914	pgk	2.7.2.3	Phosphoglycerate kinase									KEGG
NCU07926		6.1.1.18	Glutamine--tRNA ligase									KEGG
NCU07930	cys-18	3.3.1.1	Adenosylhomocysteinase									KEGG
NCU07931		1.1.1.26	Glyoxylate reductase									KEGG
NCU07937	gsl-18	2.7.1.91	Shingosine kinase									KEGG
NCU07941	aat-2	2.6.1.1	Aspartate transaminase									KEGG
NCU07974	gh61-15	3.2.1.4	Cellulase									KEGG
NCU07982	ilv-3	2.2.1.6	Acetolactate synthase									KEGG
NCU07987	met-2	4.4.1.13	Cysteine-S-conjugate beta-lyase									KEGG
NCU08005		1.18.1.6	Adrenodoxin-NADP(+) reductase									KEGG
NCU08027			Nucleoside diphosphatase
NCU08035	vma-8		Vacuolar ATPase subunit D
NCU08052	aqp		Aquaporin
NCU08133	cah-4	4.2.1.1	Carbonic anhydrase									KEGG
NCU08145	acat-3	2.8.3.5	3-oxoacid CoA-transferase									KEGG
NCU08162	arg-10	4.3.2.1	Argininosuccinate lyase									KEGG
NCU08195		6.1.1.19	Arginine--tRNA ligase									KEGG
NCU08216	met-11	4.2.1.22	Cystathionine beta-synthase									KEGG
NCU08227	gh12-1
NCU08228	gld-2	1.1.1.22	UDP-glucose 6-dehydrogenase									KEGG
NCU08272	cyb-4	1.1.2.3	L-lactate dehydrogenase (cytochrome)									KEGG
NCU08280	erg-1	1.14.14.17	Squalene monooxygenase									KEGG
NCU08287	pyr-3	2.1.3.2	Aspartate carbamoyltransferase	6.3.5.5	Carbamoyl-phosphate synthase (glutamine-hydrolyzing)							KEGG
NCU08291	ppy-7	4.99.1.1	Protoporphyrin ferrochelatase									KEGG
NCU08313	rib-2	1.1.1.302	2,5-diamino-6-(ribosylamino)-4(3H)-pyrimidinone 5'-phosphate reductase									KEGG
NCU08325	pho-5		Inorganic phosphate transporter
NCU08326	mic-30		Mitochondrial carrier protein
NCU08336	tca-12	1.3.5.1	Succinate dehydrogenase (quinone)									KEGG
NCU08352	cys-9	1.8.1.9	Thioredoxin-disulfide reductase									KEGG
NCU08377	cr-1	3.1.3.16	Protein-serine/threonine phosphatase	4.6.1.1	Adenylate cyclase							KEGG
NCU08384	xr	1.1.1.307	D-xylose reductase									KEGG
NCU08409	trp-3	4.2.1.20	Tryptophan synthase									KEGG
NCU08411	aat-1	2.6.1.1	Aspartate aminotransferase									KEGG
NCU08439	abc-2	7.6.2.2	ATP-binding cassette									KEGG
NCU08471	tca-9	6.2.1.5	Succinate--CoA ligase (ADP-forming)									KEGG
NCU08515	vma-2		Vacuolar membrane ATPase
NCU08516	aep-1	5.1.3.3	Aldose 1-epimerase									KEGG
NCU08535	acc-1	6.3.4.14	Biotin carboxylase	6.4.1.2	Acetyl-CoA carboxylase							KEGG
NCU08549	gae-1		UDP-galactose 4-epimerase
NCU08561	mic-31		succinate/fumarate mitochondrial transporter
NCU08568	ad-19	3.6.1.13	ADP-ribose pyrophosphatase									KEGG
NCU08661	pan-4	6.3.2.1)	Pantoate--beta-alanine ligase (AMP-forming									KEGG
NCU08671	erg-8	2.7.4.2	Phosphomevalonate kinase									KEGG
NCU08685	ad-6	6.3.5.3	Phosphoribosylformylglycinamidine synthase									KEGG
NCU08687	gak-1	2.7.1.6	Galactokinase									KEGG
NCU08703	ipp-2	3.6.1.1	Inorganic diphosphatase									KEGG
NCU08719	gta-3	3.5.1.4	Glutamyl-tRNA(Gln) amidotransferase									KEGG
NCU08743	rad88		Inorganic phosphate transporter
NCU08755	gh3-3	3.2.1.21	Beta-glucosidase									KEGG
NCU08762	erg-24	1.3.1.70	Delta(14)-sterol reductase									KEGG
NCU08791	cat-1	1.11.1.6	Catalase									KEGG
NCU08803		3.5.1.4	General amidase GmdA									KEGG
NCU08828	fox-2	4.2.1.119	Enoyl-CoA hydratase 2									KEGG
NCU08877	gly-4		Glycine cleavage system H protein
NCU08888		6.1.1.20	Phenylalanine--tRNA ligase									KEGG
NCU08894		6.1.1.17	Glutamate--tRNA ligase									KEGG
NCU08898	lys-6	4.2.1.33	3-isopropylmalate dehydratase	4.2.1.36	Homoaconitate hydratase							KEGG
NCU08924	acd-2		Acyl-CoA dehydrogenase
NCU08927	dcd	1.14.19.17	Sphingolipid 4-desaturase									KEGG
NCU08928	msp-42		ATP-dependent RNA helicase
NCU08930	nuo21.3a		NADH:ubiquinone oxidoreductase 21.3a
NCU08940	qcr7		Ubiquinol-cytochrome c reductase subunit 7
NCU08941	mic-32		Calcium-binding mitochondrial carrier protein
NCU08947	qcr8		Ubiquinol-cytochrome c reductase subunit 8
NCU08976	fam-1	2.3.1.199	Very-long-chain 3-oxoacyl-CoA synthase									KEGG
NCU08982		4.6.1.13	1-phosphatidylinositol phosphodiesterase									KEGG
NCU08998	glu-2	2.6.1.19	4-aminobutyrate--2-oxoglutarate transaminase									KEGG
NCU09002	nuo10.6		NADH:ubiquinone oxidoreductase 10.6
NCU09041		1.1.1.289	Sorbose reductase									KEGG
NCU09058	ech-5	4.2.1.18	Methylglutaconyl-CoA hydratase									KEGG
NCU09090		6.3.2.5	Phosphopantothenate--cysteine ligase (CTP)									KEGG
NCU09111	ace-7	1.1.1.49	Glucose-6-phosphate dehydrogenase (NADP(+))									KEGG
NCU09115	cyp450-23
NCU09116	val-2	2.6.1.57	Aromatic-amino-acid transaminase	2.6.1.39	2-aminoadipate transaminase	2.6.1.27	Tryptophan transaminase	2.6.1.5	Tyrosine transaminase			KEGG
NCU09119	atp-5		F-type H+-transporting ATPase subunit gamma
NCU09135	inl-18	4.6.1.13	1-phosphatidylinositol phosphodiesterase									KEGG
NCU09183	kyn-1	3.7.1.3	Kynureninase									KEGG
NCU09192	inl-14	2.7.8.11	CDP-diacylglycerol--inositol 3-phosphatidyltransferase									KEGG
NCU09230	cys-16	4.4.1.1	Cystathionine gamma-lyase									KEGG
NCU09233	fsd-1	2.7.7.2	FAD synthetase									KEGG
NCU09264	met-25	4.2.1.109	Methylthioribulose 1-phosphate dehydratase									KEGG
NCU09299	nuo14		NADH:ubiquinone oxidoreductase 14
NCU09320	his-2	2.4.2.17	ATP phosphoribosyltransferase									KEGG
NCU09324	chs-4	2.4.1.16	Chitin synthase									KEGG
NCU09371	rib-7	2.5.1.78	6,7-dimethyl-8-ribityllumazine synthase									KEGG
NCU09460	nuo20.1		NADH:ubiquinone oxidoreductase 20.1
NCU09463	leu-6	6.1.1.4	Leucine--tRNA ligase									KEGG
NCU09477	aac		Solute carrier family 25 (mitochondrial adenine nucleotide translocator)
NCU09497	fam-3	1.14.19.6	Bifunctional Delta-12/omega-3 fatty acid desaturase									KEGG
NCU09545	met-13	1.5.1.20	Methylenetetrahydrofolate reductase (NAD(P)H)									KEGG
NCU09553	hbd-1	1.1.1.35	3-hydroxyacyl-CoA dehydrogenase	4.2.1.17	Enoyl-CoA hydratase	5.1.2.3	3-hydroxybutyryl-CoA epimerase					KEGG
NCU09564	pho-4	1.8.3.1	Sulfite oxidase									KEGG
NCU09565	cyp450-26
NCU09567	inl-3	3.1.3.7	5'-bisphosphate nucleotidase									KEGG
NCU09594		6.1.1.11	Serine--tRNA ligase									KEGG
NCU09621	gua-7	3.5.4.3	Guanine deaminase									KEGG
NCU09643	chol-9	2.7.7.41	Phosphatidate cytidylyltransferase									KEGG
NCU09680	gh6-2	3.2.1.4	Cellulose 1,4-beta-cellobiosidase									KEGG
NCU09692			Phosphatidic acid phosphatase beta
NCU09699	hat-8		Histone acetyltransferase Spt10
NCU09705	aep-4	5.1.3.3	Aldose 1-epimerase									KEGG
NCU09715	tps-1	2.4.1.15	Alpha,alpha-trehalose-phosphate synthase (UDP-forming)									KEGG
NCU09747	vma-16		Vacuolar membrane ATPase
NCU09758			Ras guanine-nucleotide exchange protein
NCU09770	acu-8	3.1.2.1	Acetyl-CoA hydrolase									KEGG
NCU09789	ad-8	6.3.4.4	Adenylosuccinate synthase									KEGG
NCU09792	mic-40		UDP-galactose transporter
NCU09810	suc-4	6.2.1.5	Succinate--CoA ligase (ADP-forming)									KEGG
NCU09817	aro-7	2.5.1.54	3-deoxy-7-phosphoheptulonate synthase	2.5.1.55	3-deoxy-8-phosphooctulonate synthase							KEGG
NCU09821		1.1.1.47	Oxidoreductase									KEGG
NCU09862	coq-5	2.1.1.163	Demethylmenaquinone methyltransferase	2.1.1.201	2-methoxy-6-polyprenyl-1,4-benzoquinol methylase							KEGG
NCU09864	ovd-1	1.2.4.4	3-methyl-2-oxobutanoate dehydrogenase (2-methylpropanoyl-transferring)									KEGG
NCU09873	acu-6	4.1.1.49	Phosphoenolpyruvate carboxykinase (ATP)									KEGG
NCU09885	acd-4	1.3.8.7	Acyl-CoA dehydrogenase									KEGG
NCU09892		6.1.1.15	Proline--tRNA ligase									KEGG
NCU09896	adsk-1	2.7.1.25	Adenylyl-sulfate kinase									KEGG
NCU09897	vma-5		Vacuolar membrane ATPase
NCU09909	urt		Urea active transporter
NCU09911	fol-8	2.1.2.9	Methionyl-tRNA formyltransferase	3.5.1.10	Formyltetrahydrofolate deformylase							KEGG
NCU09930	fol-9	2.5.1.15	Dihydropteroate synthase	2.7.6.3	2-amino-4-hydroxy-6-hydroxymethyldihydropteridine diphosphokinase							KEGG
NCU10007	acu-9	2.3.3.9	Malate synthase									KEGG
NCU10008	tca-14	4.2.1.2	Fumarate hydratase									KEGG
NCU10021	hgt-1		High affinity glucose transporter
NCU10042	emp-7	4.2.1.11	Phosphopyruvate hydratase									KEGG
NCU10044	apn-1	4.2.99.18	AP endonuclease									KEGG
NCU10048	pan-2	2.1.2.11	3-methyl-2-oxobutanoate hydroxymethyltransferase									KEGG
NCU10053	pyr-8	2.1.1.45	Thymidylate synthase									KEGG
NCU10058	rg-1	5.4.2.10	Phosphoglucosamine mutase									KEGG
NCU10220	rbg-41	2.7.4.3	Adenylate kinase									KEGG
NCU10292	pda-1	2.5.1.61	Hydroxymethylbilane synthase									KEGG
NCU10359		3.5.1.23	Ceramidase									KEGG
NCU10400	pla-8	3.1.4.4	Phospholipase D									KEGG
NCU10468	arg-4	2.3.1.1	Amino-acid N-acetyltransferase	2.3.1.35	Glutamate N-acetyltransferase							KEGG
NCU10506	tgl-4	3.1.1.3	Triacylglycerol lipase									KEGG
NCU10893	dtn-1	3.6.1.23	dUTP diphosphatase									KEGG
NCU11196	hacd-3	1.1.1.178	3-hydroxyacyl-CoA dehydrogenase									KEGG
NCU11282		2.3.1.15	Glycerol-3-phosphate 1-O-acyltransferase									KEGG
NCU11320	put-2	3.5.3.11	Agmatinase									KEGG
NCU11353	xyk-1	2.7.1.17	Xylulokinase									KEGG
NCU11381	erg-19	4.1.1.33	Diphosphomevalonate decarboxylase									KEGG
NCU11424	cao-2	1.13.11.59	Torulene dioxygenase									KEGG
NCU15252 (NCU11825)		1.5.1.3	tRNA(arg)-35									KEGG
NCU16003	cox-3	7.1.1.9	Cytochrome-c oxidase									KEGG
NCU16004	ndh-6	7.1.1.2	NADH:ubiquinone reductase (H(+)-translocating)									KEGG
NCU16006	ndh-2	7.1.1.2	NADH:ubiquinone reductase (H(+)-translocating)									KEGG
NCU16007	ndh-3	7.1.1.2	NADH:ubiquinone reductase (H(+)-translocating)									KEGG
NCU16013	cob	7.1.1.8	Quinol--cytochrome-c reductase									KEGG
NCU16016	cox-1	7.1.1.9	Cytochrome-c oxidase									KEGG
NCU16019		3.1.-.-	Acting on ester bonds									KEGG
NCU16021			Laglidadg endonuclease
NCU16028	cox-2	7.1.1.9	Cytochrome-c oxidase									KEGG
NCU16336	hacd-2	1.1.1.35	3-hydroxyacyl-CoA dehydrogenase									KEGG
NCU16362		4.3.1.18										KEGG
NCU16398		1.3.3.4										KEGG
NCU16442		1.14.11.2	Prolyl 4-hydroxylase									KEGG
NCU16534	mfs-5		MFS monocarboxylic acid transporter
NCU16553		2.6.1.1	Aspartate transaminase									KEGG
NCU16562		1.1.1.270	Short chain dehydrogenase									KEGG
NCU16596		1.1.1.270	Short chain dehydrogenase									KEGG
NCU17060		3.5.4.26	DRAP deaminase									KEGG

## Sheet: Metabolic Highways of Neurospor
Radford Metabolic Highways Gene List (NE=Not Expressed)			Fold Change (Red or green shading indicates >2-fold down or up-regulated relative to wild type, respectively)			Genes taken from Radford A. Metabolic highways of Neurospora crassa revisited. Adv Genet. 2004;52:165-207. doi: 10.1016/S0065-2660(04)52005-9. PMID: 15522735.
NCU Number	Gene Name	Annotation	∆gna-1	∆gna-3	∆ric8
NCU02333	aga-1	Arginine and proline	-1.49199	-1.95957	1
NCU00194	ota	Arginine and proline	-1.33952	-1.45646	-1.70764
NCU02639	arg-1	Arginine and proline	-1.39548	-1.90774	-1.33315
NCU07732	arg-2	Arginine and proline	-1.34187	-1.58328	-1.13946
NCU02677	arg-3	Arginine and proline	-1.2219	-1.85059	1.14091
NCU10468	arg-4	Arginine and proline	-1.18589	-1.58765	-2.31188
NCU05410	arg-5	Arginine and proline	-1.41119	-2.01852	-1.36167
NCU00567	arg-6	Arginine and proline	-1.31915	-1.69479	-1.19563
NCU08162	arg-10	Arginine and proline	-1.44484	-1.87948	-1.26974
NCU01667	arg-12	Arginine and proline	-1.38526	-1.88604	1
NCU07682	arg-14	Arginine and proline	-1.20004	-1.80446	-1.45667
NCU05622	arg-15	Arginine and proline	1	1.13813	-1.45726
NCU06471	pro-1	Arginine and proline	1	-1.40483	1.25868
NCU01412	pro-3	Arginine and proline	-1.13143	-1.33446	-1.37357
NCU00106	pro-4	Arginine and proline	-1.15715	-1.5822	-1.64975
NCU01632	aro-1	Phenylalanine, tryptophan, and tyrosine	-1.53996	-2.15069	-2.2241
NCU05420	aro-3	Phenylalanine, tryptophan, and tyrosine	-1.23951	-1.29542	-1.13546
NCU05548	aro-6	Phenylalanine, tryptophan, and tyrosine	-1.21453	-1.71571	1
NCU09817	aro-7	Phenylalanine, tryptophan, and tyrosine	-1.41767	-1.42373	1
NCU02785	aro-8	Phenylalanine, tryptophan, and tyrosine	-1.3621	-1.57022	-1.10483
NCU07725	pt	Phenylalanine, tryptophan, and tyrosine	1	1	1
NCU00409	phe-2	Phenylalanine, tryptophan, and tyrosine	-1.45503	-1.749	-1.54143
NCU00468	tyr-1	Phenylalanine, tryptophan, and tyrosine	-1.28342	-1.59254	-1.31579
NCU00200	trp-1	Phenylalanine, tryptophan, and tyrosine	-1.15267	-1.31787	-1.15583
NCU05129	trp-2	Phenylalanine, tryptophan, and tyrosine	-1.20959	-1.28225	-1.15758
NCU08409	trp-3	Phenylalanine, tryptophan, and tyrosine	-1.18447	-1.36648	-1.44204
NCU04411	trp-4	Phenylalanine, tryptophan, and tyrosine	1	1	1.18367
NCU09896	cys-1	Cysteine, methionine and threonine	-1.54764	-1.63538	1
NCU05238	cys-2	Cysteine, methionine and threonine	1	-1.185	-1.11956
NCU04077	cys-4	Cysteine, methionine and threonine	1	-1.16663	1
NCU02005	cys-5	Cysteine, methionine and threonine	1	1.49445	1
NCU01985	cys-11	Cysteine, methionine and threonine	-1.16892	-1.72815	-1.57774
NCU02564	cys-12	Cysteine, methionine and threonine	1	-1.52646	1
NCU03788	cys-16	Cysteine, methionine and threonine	NE	NE	NE
NCU06452	cys-17	Cysteine, methionine and threonine	-1.24144	-1.37204	1
NCU07930	cys-18	Cysteine, methionine and threonine	1	-1.21739	-1.20672
NCU03425	thr-2	Cysteine, methionine and threonine	-1.13125	-1.28797	-1.1451
NCU04277	thr-4	Cysteine, methionine and threonine	-1.23144	-1.64274	-1.28772
NCU00944	thr-5	Cysteine, methionine and threonine	-1.20029	-1.45424	-1.28167
NCU00554	hom	Cysteine, methionine and threonine	-1.36029	-1.82446	-2.15911
NCU03877	met-1	Cysteine, methionine and threonine	1.23586	1	-1.16419
NCU07987	met-2	Cysteine, methionine and threonine	-1.18037	1	1
NCU08216	met-3	Cysteine, methionine and threonine	1	-1.22043	-1.58368
NCU07001	met-5	Cysteine, methionine and threonine	-1.19755	-1.80281	-1.51903
NCU00892	met-6	Cysteine, methionine and threonine	1	-1.20462	1.42514
NCU02430	met-7	Cysteine, methionine and threonine	-1.4475	-1.94991	-1.64167
NCU06512	met-8	Cysteine, methionine and threonine	1.25919	-1.22336	-1.43943
NCU09545	met-11	Cysteine, methionine and threonine	-1.18803	-1.52558	1.228
NCU02274	for	Cysteine, methionine and threonine	-1.17017	-1.58745	-1.28057
NCU02247	dim-2	Cysteine, methionine and threonine	1	-1.22952	-1.22225
NCU02657	eth-1	Cysteine, methionine and threonine	1	1	1.16351
NCU09320	his-2	Histidine	1	-1.44316	-1.40677
NCU03139	his-3	Histidine	1	-1.39115	-1.45739
NCU00150	his-7	Histidine	1	-1.36302	1
NCU07156	his-6	Histidine	-1.21672	1	1
NCU01300	his-1	Histidine	-1	-1.24195	1
NCU06360	his-5	Histidine	-1.19129	-1.21791	1
NCU06974	his-4	Histidine	1	1	1
NCU02450	ile-1	Leucine, isoleucine and valine	-1.21513	-1.54278	-1.32604
NCU01666	ilv-4	Leucine, isoleucine and valine	-1.3592	-1.74069	-1.61781
NCU02397	ilv-5	Leucine, isoleucine and valine	1	3.17008	4.50033
NCU03608	ilv-2	Leucine, isoleucine and valine	-1.37014	-1.72549	-1.59158
NCU04579	ilv-1	Leucine, isoleucine and valine	1	1	1
NCU02010	leu-4	Leucine, isoleucine and valine	-1.23806	-1.16773	-1.32323
NCU04385	leu-2	Leucine, isoleucine and valine	-1.39936	-2.42442	-2.12057
NCU06232	leu-1	Leucine, isoleucine and valine	-1.30434	-1.67016	-1.44365
NCU04754	ilv-6	Leucine, isoleucine and valine	-1.31534	-1.84768	-1.37065
NCU04292	val-1	Leucine, isoleucine and valine	-1.8222	-1.88398	-1.22561
NCU05526	lys-5	Lysine	-1.26323	-1.46135	1.15682
NCU08898	lys-6	Lysine	1	-1.51606	1
NCU02954	lys-7	Lysine	-1.25532	-1.54963	-1.51352
NCU09116	lys-1	Lysine	-1.52136	-1.42991	-1.63281
NCU03010	lys-3	Lysine	-1.61894	-2.72539	-1.85257
NCU03748	lys-2	Lysine	-1.23285	-1.67025	1
NCU01439	ser-2	Serine	-1.81439	-2.68033	-2.03666
NCU01429	ser-7	Serine	-1.43107	-1.99092	-2.1586
NCU02004	ser-3	Serine	1	2.46745	1.5343
NCU04303	asn-1	Aspartic acid and asparagine	-1.38348	-1.55526	-1.37999
NCU07300	asn-2	Aspartic acid and asparagine	1	1	1
NCU05298	nit-3	Glutamic acid and glutamine	1	-1.20659	1
NCU04720	nit-6	Glutamic acid and glutamine	1	1	-1.40361
NCU01195	am	Glutamic acid and glutamine	-1.29156	1	-1.49855
NCU00461	gdh	Glutamic acid and glutamine	1.33557	4.65619	2.5197
NCU06724	gln-1	Glutamic acid and glutamine	-1.30356	-2.11109	-2.27468
NCU04856	gln-2	Glutamic acid and glutamine	-1.3811	-1.41517	-1.28399
NCU01744	en(am)-2	Glutamic acid and glutamine	-1.21873	-1.41331	-1.36304
NCU02274	glc	Glycine	-1.17017	-1.58745	-1.28057
NCU03973	ala	Alanine	1	1	1.40461
NCU09111	ppp-1	Purines	-1.17322	-1.17905	1.33812
NCu00087	ppp-2	Purines	1	1	1.41691
NCU03100	ppp-3	Purines	1	-1.25678	1
NCU04216	ad-7	Purines	1	1	1
NCU00177	ad-2	Purines	-1.27883	-1.74962	-1.17949
NCU08685	ad-6	Purines	1	-1.23047	1
NCu03194	ad-3A	Purines	-1.181	-1.50903	1
NCU03166	ad-3B	Purines	-1.39999	-1.65003	-1.26808
NCU06187	ad-4	Purines	1	-1.65602	-1.50479
NCu02629	ad-5	Purines	1	-1.14393	1
NCU09789	ad-8	Purines	1	-1.22566	-1.3572
NCU06187	ad-4	Purines	1	-1.65602	-1.50479
NCU03117	gua-1	Purines	-1.37141	-1.62852	1
NCU02325	gua-3	Purines	-1.14992	-1.48928	1
NCU08287	pyr-3	Pyrimidines	-1.24251	-1.83472	-1.51131
NCU04323	pyr-6	Pyrimidines	1	-1.65283	-1.31019
NCU04318	pyr-1	Pyrimidines	1	1	NE
NCU05290	pyr-2	Pyrimidines	-1	-1.33454	-1
NCU03488	pyr-4	Pyrimidines	1.28511	1	-2.29751
NCU08045	chol-1	Choline	1	-1.5818	-1.84201
NCU04699	chol-2	Choline	1	1.21529	1.77701
NCU05752	nt	Nicotinate and nicotinamide	-2.20128	-3.70622	-2.72193
NCU03347	nic-4	Nicotinate and nicotinamide	1	-1.65831	-1.32231
NCU06924	nic-3	Nicotinate and nicotinamide	1	1.16347	1.24461
NCU03282	nic-2	Nicotinate and nicotinamide	-1.44009	-1.30341	-1.67735
NCU02998	nic-1	Nicotinate and nicotinamide	1	1	1
NCU04019	nic-5	Nicotinate and nicotinamide	-1.17297	1	-1.1403
NCU00649	nic-6	Nicotinate and nicotinamide	-1.15371	-1.36739	-1.13689
NCU03963	nic-7	Nicotinate and nicotinamide	-1.29922	-1.40379	1.45802
NCU00713	nic-8	Nicotinate and nicotinamide	-1.2816	-2.04727	-2.2922
NCU11173	thi-2	Thiamine	1	1	1
NCU07849	thi-4	Thiamine	-1.37793	-2.24093	-2.60684
NCU08029	thi-5	Thiamine	1	-1.23722	1
NCU01449	rib-3	Riboflavin	1.58858	1.43694	-1.32407
NCU07188	rib-4	Riboflavin	-1.2038	-1.56652	1
NCU08313	rib-2	Riboflavin	1	1.34856	1.46661
NCU07456	rib-5	Riboflavin	-1.23217	-1.41938	1
NCU01429	ser-7	Pyridoxine, pyridoxal and pyridoxamine	-1.43107	-1.99092	-2.1586
NCU03425	thr-2	Pyridoxine, pyridoxal and pyridoxamine	-1.13125	-1.28797	-1.1451
NCU03168	pdx-3	Pyridoxine, pyridoxal and pyridoxamine	1	-1.52314	1
NCU08269	pdx-4	Pyridoxine, pyridoxal and pyridoxamine	1	1	1
NCU06549	pdx-2	Pyridoxine, pyridoxal and pyridoxamine	-1.45728	-1.37077	1
NCU06550	pdx-1	Pyridoxine, pyridoxal and pyridoxamine	-1.46109	-1.55977	-1.62261
NCU07608	ppm-4	Pyridoxine, pyridoxal and pyridoxamine	-1.67497	-2.02357	-1.19452
NCU10048	pan-2	Pantothenic acid	1	-1.22748	1.24208
NCU07836	pan-3	Pantothenic acid	NE	NE	NE
NCU08661	pan-4	Pantothenic acid	1	1	1.27394
NCU03979	bio-1	Biotin	-1.21339	-2.34964	-1.26365
NCU01210	pab-1	Para-aminobenzoate	NE	NE	NE
NCU06714	pab-2	Para-aminobenzoate	-1.2444	-1.51758	1.279
NCU02542	emp-1	Embden-Meyerhof pathway	1	1	1.23177
NCU07281	emp-2	Embden-Meyerhof pathway	1	-1.17374	-1.48776
NCU00629	emp-3	Embden-Meyerhof pathway	1	1	-1.20191
NCU07807	emp-4	Embden-Meyerhof pathway	1	-1.17918	-1.49887
NCU01528	gpd-1	Embden-Meyerhof pathway	1	1	-2.13837
NCU07914	pgk	Embden-Meyerhof pathway	1	-1.27937	-1.75862
NCU02252	emp-6	Embden-Meyerhof pathway	1	-1.16824	-1.92323
NCU10042	emp-7	Embden-Meyerhof pathway	1	-1.26362	-1.95086
NCU09873	acu-6	Tricarboxylic acid and glyoxylate cycles	4.91609	71.55	18.5601
NCU06836	acu-5	Tricarboxylic acid and glyoxylate cycles	-1.31332	-1.73422	-2.70863
NCU01692	tca-1	Tricarboxylic acid and glyoxylate cycles	1	1	1
NCU02482	tca-2	Tricarboxylic acid and glyoxylate cycles	-1.30138	-1.80538	-2.83009
NCU02366	tca-3	Tricarboxylic acid and glyoxylate cycles	1	1	1.2268
NCU04230	acu-3	Tricarboxylic acid and glyoxylate cycles	1	1	1
NCU07697	tca-4	Tricarboxylic acid and glyoxylate cycles	1	1	1.41734
NCU03857	tca-5	Tricarboxylic acid and glyoxylate cycles	1	-1.53337	-1.59056
NCU00775	tca-6	Tricarboxylic acid and glyoxylate cycles	1	1	0.27633
NCU05425	tca-7	Tricarboxylic acid and glyoxylate cycles	1	1	0.25897
NCU01227	tca-8	Tricarboxylic acid and glyoxylate cycles	1	1	0.39279
NCU08471	tca-9	Tricarboxylic acid and glyoxylate cycles	1	1	0.43861
NCU00959	tca-10	Tricarboxylic acid and glyoxylate cycles	1	1	0.3483
NCU07756	tca-11	Tricarboxylic acid and glyoxylate cycles	1	1	0.35788
NCU08336	tca-12	Tricarboxylic acid and glyoxylate cycles	1	-1.32365	0.29845
NCU03031	tca-13	Tricarboxylic acid and glyoxylate cycles	1	1	0.38857
NCU10008	tca-14	Tricarboxylic acid and glyoxylate cycles	1	-1.4855	0.382116
NCU10007	acu-9	Tricarboxylic acid and glyoxylate cycles	1.19116	1.23562	1.51295
NCU04899	tca-15	Tricarboxylic acid and glyoxylate cycles	1	1	1
NCU06211	tca-16	Tricarboxylic acid and glyoxylate cycles	1.16874	1	-1.36086
NCU00720	tca-17	Tricarboxylic acid and glyoxylate cycles	1	-1.14774	1
NCU09111	ppp-1	Pentose phosphate pathway (partial)	-1.17322	-1.17905	1.33812
NCU00087	ppp-2	Pentose phosphate pathway (partial)	1	1	1.41691
NCU03100	ppp-3	Pentose phosphate pathway (partial)	1	-1.25678	1
NCU07608	ppp-4	Pentose phosphate pathway (partial)	-1.67497	-2.02357	-1.19452

## Sheet: ETS Complex Genes
ETS Complex 1 Genes (ND = Not Detected)			Fold Change (Red shading indicates >2-fold down-regulated relative to wild type)			References:
NCU Number	Gene Name	Annotation	∆gna-1	∆gna-3	∆ric8	Marques I, Duarte M, Assunção J, Ushakova AV, Videira A. Composition of complex I from Neurospora crassa and disruption of two "accessory" subunits. Biochim Biophys Acta. 2005 Apr-May;1707(2-3):211-20. doi: 10.1016/j.bbabio.2004.12.003.
NCU16018	ndh-1	NADH dehydrogenase subunit 1 (Mitochondrial chromosome)	ND	ND	ND	FungiDB
NCU16006	ndh-2	NADH dehydrogenase subunit 2 (Mitochondrial chromosome)	ND	ND	ND
NCU16007	ndh-3	NADH dehydrogenase subunit 3 (Mitochondrial chromosome)	ND	ND	ND
NCU16020	ndh-4	NADH dehydrogenase subunit 4 (Mitochondrial chromosome)	ND	ND	ND
NCU16008	ndh-4L	NADH dehydrogenase subunit 4L (Mitochondrial chromosome)	ND	ND	ND
NCU16012	ndh-5	NADH dehydrogenase subunit 5 (Mitochondrial chromosome)	ND	ND	ND
NCU16004	ndh-6	NADH dehydrogenase subunit 6 (Mitochondrial chromosome)	ND	ND	ND
NCU01765	nuo78	NADH:ubiquinone oxidoreductase 78	1	-1.26369	-2.29299
NCU02534	nuo49	NADH:ubiquinone oxidoreductase 49kD subunit	1	-1.49684	-2.42106
NCU04074	nuo30.4	NADH:ubiquinone oxidoreductase 30.4 kDa subunit	1	-1.41336	-2.27578
NCU05221	nuo21	NADH:ubiquinone oxidoreductase 21kD subunit	1	-1.3653	-2.57221
NCU01360	nuo11.5	NADH:ubiquinone oxidoreductase 11.5kD subunit	1	-1.44765	-2.54128
NCU00484	nuo18.4	NADH:ubiquinone oxidoreductase 18.4kD subunit	1	-1.36971	-2.34773
NCU03953	nuo19.3	Mitochondrial NADH-ubiquinone oxidoreductase 20 kDa subunit	1	-1.3057	-1.94343
NCU05009	nuo21.3c	NADH-quinone oxidoreductase chain I	1	-1.48088	-2.50437
NCU04044	nuo51	NADH2 dehydrogenase flavoprotein 1	1	-1.18858	-2.04329
NCU01169	nuo24	NADH:ubiquinone oxidoreductase 24	1	-1.23415	-2.01131
NCU03156	nuo10.5	NADH:ubiquinone oxidoreductase 10.5kD subunit	-1.14767	-1.47486	-1.48382
NCU05299	nuo29.9	NADH:ubiquinone oxidoreductase 29.9kD subunit	1	-1.41582	-2.87245
NCU00418	nuo14.8	NADH:ubiquinone oxidoreductase 14.8kD subunit	1	-1.28692	-1.54109
NCU02472	nuo20.8	NADH:ubiquinone oxidoreductase 20.8kD subunit	1	-1.56303	-2.28898
NCU02373	nuo40	NADH-ubiquinone oxidoreductase 40 kDa subunit	1	-1.33713	-1.7433
NCU05008	nuo9.6	Complex 1 9.6kD subunit	1	-1.21128	1
NCU09299	nuo14	NADH:ubiquinone oxidoreductase 14kD subunit	1	-1.32432	-2.12357
NCU09002	nuo10.6	NADH:ubiquinone oxidoreductase 10.6kD subunit	1	-1.26316	-1.66975
NCU11348	nuo11.3	NADH-ubiquinone oxidoreductase B18 subunit	1	-1.49947	-2.80561
NCU09460	nuo20.1	NADH:ubiquinone oxidoreductase 20.1kD subunit	1	-1.24078	-1.99516
NCU11258	nuo11.7	Complex I LYR family protein, 11.7kD subunit	1	1	-1.21487
NCU08930	nuo21.3a	NADH:ubiquinone oxidoreductase 21.3kD subunit A	1	1.26465	-2.59196
NCU02280	nuo21.3b	NADH:ubiquinone oxidoreductase 21.3kD subunit B	1	1.43699	-2.44001
NCU01859	nuo20.9	NADH:ubiquinone oxidoreductase 20.9kD subunit	1	1.47222	-2.15972
NCU00969	nuo17.8	NADH:ubiquinone oxidoreductase 17.8kD subunit	1	1	-1.45565
NCU01142	nuo13.4	NADH:ubiquinone oxidoreductase 13.4kD subunit	1	1.28432	-1.9884
NCU03093	nuo12.3	NADH:ubiquinone oxidoreductase 12.3kD subunit	1	1.536	-2.65285
NCU04753	nuo11.6	NADH:ubiquinone oxidoreductase 11.6kD subunit	1	1	-1.67142
NCU01467	nuo10.4	NADH:ubiquinone oxidoreductase 10.4kD subunit	1	1.6159	-2.61215
NCU00670	nuo9.5	NADH:ubiquinone oxidoreductase 9.5kD subunit	1	1.69182	-2.78003
NCU00160	nuo6.6	NADH:ubiquinone oxidoreductase 6.6kD subunit	1	1.48753	-2.35332
NCU04781	nuo9.8	NADH:ubiquinone oxidoreductase 9.8 kDa subunit	1	-1.46233	-2.63595
Complex 2
NCU07756	tca-11	Succinate dehydrogenase cytochrome b560 subunit	1	1	1.28154
NCU03031	tca-13	Succinate dehydrogenase cytochrome b small subunit	1	1	1.30909
NCU08336	tca-12	Succinate dehydrogenase flavoprotein subunit	1	-1.32365	1.22983
NCU00959	tca-10	Succinate dehydrogenase iron-sulfur protein	1	1	1.27306
Complex 3
NCU06606	fes-1	Ubiquinol-cytochrome c reductase iron-sulfur subunit	1	1	1.33556
NCU16013		Cytochrome b	1	1	1
NCU09816	cyt-26	Cytochrome-26	1	1	1.19035
NCU03559		Ubiquinol-cytochrome C reductase complex core protein 2	1	1	1.23586
NCU05989		Ubiquinol-cytochrome C reductase 6	1	1.14698	1.14001
NCU08940	qcr7	Ubiquinol-cytochrome C reductase complex protein	1	1	1.16037
NCU08947	qcr8	Ubiquinol-cytochrome C reductase chain VIII	1	1	1.14665
NCU03233		Ubiquinol-cytochrome C reductase 9	1	1	1.19974
Complex 4
NCU06141		Protoheme IX farnesyltransferase	1	1	1.436
NCU16003		Cytochrome C oxidase subunit 3	1	1	1
NCU16016		Cytochrome C oxidase subunit 1	1	1	1
NCU16028		Cytochrome C oxidase subunit 2	1	1	1
NCU05457	cya-4	Cytochrome C oxidase subunit IV	1	1	1.14318
NCU06695	cox-6	Cytochrome C oxidase polypeptide VI	1	1	1
NCU05689	cox-4	Cytochrome C oxidase polypeptide IV	1	1	1
NCU01962	eat-5	Encodes anonymous transcript-5 protein	1.15733	1	1.14671
NCU06741		Cytochrome oxidase-13	1	-1.12353	1
NCU05816		Hypothetical protein	1	-1.13733	1
NCU03340		Cytochrome C oxidase chain VIIc	1	-1.14022	1
NCU01657		Cytochrome C oxidase assembly protein	1	1	1.32843
NCU04817		Electron transfer protein 1	1	-0.475009	1.14647
NCU02530		Cytochrome oxidase-12	1	-0.302216	1.23381
NCU01808	cyc-1	Cytochrome C	1	1.40447	2.6859
NCU07953	aod-1	Alternative oxidase	1	4.51652	16.2727
ATP Synthase F-Type
NCU02514	atp-1	Mitochondrial ATP synthase alpha subunit	1	1	1
NCU05430	atp-2	ATP synthase beta subunit	1	1	1
NCU09119		ATP synthase subunit gamma	1	-1.20305	1
NCU00385	des	ATP synthase subunit delta	1	1	1
NCU03558		Hypothetical protein	1	-1.13235	1
NCU01606		ATP synthase subunit 5	1	-1.17797	1
NCU16025		ATPase subunit 6	1	1	1
NCU00502		ATP synthase subunit 4	1	-1.24	1
NCU02250	oli	ATP synthase subunit ATP9	1	-1.24164	1
NCU16027		ATPase subunit 9	1	1	1
NCU00636		ATP synthase-1	1	-1.12056	1
NCU09143		Hypothetical protein	1	1	1.21243
NCU05220		ATP synthase-2	1	-1.18135	1
NCU00644		ATP synthase-3	1	1	1.10801
NCU03199		ATP synthase-4	1	-1.13974	1
NCU08093		Hypothetical protein	1	-1.17535	1
NCU06588		Hypothetical protein	1	-1.26155	1
NCU16024		ATPase subunit 8	1	1	1

## Sheet: Arginine Metabolic Genes
Arginine Metabolic Genes (NE=Not Expressed)																Fold Change (Red or green shading indicates >2-fold down or up-regulated relative to wild type, respectively)			References
NCU	Gene Name	Annotation	WT.r1	WT.r2	WT.r3	gna1.r1	gna1.r2	gna1.r3	gna3.r1	gna3.r2	gna3.r3	ric8.r1	ric8.r2	ric8.r3		∆gna-1	∆gna-3	∆ric8	Davis RH. 2000. Neurospora: Contributions of a model organism. Oxford University Press, New York, NY.
NCU16442		Prolyl 4-hydroxylase	1.52374	2.28917	0	0.685564	0.72915	0.952136	5.39892	6.66066	4.8459	8.95618	10.4015	8.59689		NE	NE	7.80952	Radford A. Metabolic highways of Neurospora crassa revisited. Adv Genet. 2004;52:165-207. doi: 10.1016/S0065-2660(04)52005-9. PMID: 15522735.
NCU11320	put-2	Agmatinase	18.1546	13.3831	14.1956	11.2152	12.4161	10.3376	8.93483	9.8496	10.8162	12.1947	12.5735	15.2596		-1.33528	-1.49884	1	FungiDB Searches
NCU10468	arg-4	Amino-acid N-acetyltransferase	438.482	525.583	464.652	384.248	396.437	420.438	293.754	307.639	277.887	200.934	199.306	184.513		-1.18589	-1.58765	-2.31188
NCU09699	hat-8	Histone acetyltransferase Spt10	102.717	91.5464	94.4134	80.6445	88.9046	80.5596	55.3108	56.0234	52.6691	56.3218	48.5951	46.9449		1	-1.71604	-1.79825
NCU08803		General amidase GmdA	2.27126	1.91627	2.01995	2.71925	3.26333	1.91799	1.62197	2.38361	1.20334	2.8049	2.56045	2.17069		NE	NE	NE
NCU08719	gta-3	Glutamyl-tRNA(Gln) amidotransferase	12.4373	10.4419	10.3776	13.8096	13.459	13.6288	13.8345	14.5312	15.5599	9.35085	12.4749	9.76158		1	1.36057	1
NCU08411	aat-1	Aspartate aminotransferase	593.131	642.945	599.241	462.793	423.434	453.155	366.142	373.542	349.897	333.285	325.034	311.875		-1.36583	-1.64535	-1.78881
NCU08162	arg-10	Argininosuccinate lyase	412.069	331.154	326.459	242.274	250.765	243.656	201.975	177.61	176.05	316.364	253.957	226.021		-1.44484	-1.87948	-1.26974
NCU07941	aat-2	Aspartate transaminase	107.745	104.598	101.373	105.985	108.259	101.766	87.3328	86.9976	88.7073	46.841	57.6766	56.5752		1	-1.16457	-1.83463
NCU07682	arg-14	Amino-acid N-acetyltransferase	86.9186	92.5588	82.2823	71.7028	76.2395	69.5258	49.6998	45.637	46.5177	65.8583	53.3069	51.2051		-1.20004	-1.80446	-1.45667
NCU07413	pyr-12	Cytosine deaminase	4.72655	3.58503	3.76563	3.64285	3.10378	4.73176	6.24962	5.24091	5.111	4.02583	2.21599	2.31362		NE	NE	NE
NCU07176	amt	Amidinotransferase	0.620002	1.13186	0.742123	1.21798	0.550302	0.478803	1.24662	0.955077	1.13635	1.19032	0.727285	0.855297		NE	NE	NE
NCU07053	ahd-4	Aldehyde dehydrogenase	2.46603	2.1598	2.84938	2.68516	3.92697	2.01552	0.567093	0.390372	0.370477	0.308485	0.25909	0.278776		NE	NE	NE
NCU06727	spe-3	Spermidine synthase	361.047	348.546	346.12	296.527	316.175	332.889	266.022	265.573	265.559	469.212	403.485	454.79		1	-1.29318	1.33137
NCU06724	gln-1	Glutamine synthetase	775.232	699.399	706.416	560.8	574.796	530.216	357.915	325.37	325.761	315.149	282.027	308.204		-1.30356	-2.11109	-2.27468
NCU06558	oxD	D-amino-acid oxidase	143.603	99.709	119.304	82.8231	77.0527	81.88	91.2191	81.2834	70.755	72.8647	56.1281	53.5573		-1.48979	-1.45179	-1.87677
NCU06471	pro-1	Pyrroline-5-carboxylate reductase	54.2135	44.5977	56.0304	45.8665	47.514	47.7529	35.8396	36.7889	34.6326	58.7369	57.0953	67.3102		1	-1.40483	1.25868
NCU05977	dps-1	Dihydrodipicolinate synthase	5.29463	7.16791	5.43983	9.47101	10.0607	11.3555	15.7162	16.5588	18.7445	14.6614	14.2867	17.3048		1.71605	2.88428	2.71443
NCU05410	arg-5	Acetylornithine transaminase	178.285	158.901	166.58	111.88	113.61	129.523	76.8758	83.1586	83.3216	122.617	113.651	113.102		-1.41119	-2.01852	-1.36167
NCU04856	gln-2	Glutamine synthetase	822.829	787.588	749.542	587.037	591.361	523.486	577.407	569.158	481.415	579.836	664.98	492.827		-1.3811	-1.41517	-1.28399
NCU03973	ala	Alanine transaminase	43.5392	45.2655	45.9893	49.0095	47.2055	51.4302	44.8193	44.7019	48.0543	58.2751	57.2755	63.2261		1	1	1.40461
NCU03415	cbs-3	Aldehyde dehydrogenase	8.15733	14.0231	13.5292	56.8173	76.9251	63.1971	37.3734	44.4502	61.7492	24.1892	24.5379	24.9235		5.49527	4.0826	2.16631
NCU03127	ure-4	Urease	61.8144	54.262	57.0107	62.5327	56.6159	56.5193	37.7848	37.6156	39.8124	32.7218	35.6373	33.8064		1	-1.46449	-1.59595
NCU03076	pcd-2	L-glutamate gamma-semialdehyde dehydrogenase	319.857	316.091	259.746	153.746	174.336	133.277	106.46	96.9361	75.2963	103.25	116.869	62.4115		-1.93389	-3.13968	-3.00253
NCU02639	arg-1	Argininosuccinate synthase	759.302	768.719	747.54	554.841	505.958	563.838	372.287	381.311	411.472	578.692	502.933	531.438		-1.39548	1.90774	1.33315
NCU02479	gln-4	Glutamine synthetase	167.645	141.437	136.647	77.8212	76.7488	72.2146	85.0589	82.9279	80.5241	84.6919	65.0849	62.0726		-1.95607	-1.74975	-1.99099
NCU02333	aga-1	Arginase	168.189	147.012	151.117	103.704	103.278	103.951	73.0543	74.5284	84.588	149.378	131.345	135.578		-1.49199	-1.95957	1
NCU02227	arg-11	Acetylornithine deacetylase	192.581	168.287	172.816	178.29	177.868	169.793	136.539	141.584	118.352	90.4046	82.0587	78.2896		1	-1.31191	-2.01144
NCU02084	aga-2	Agmatinase	60.252	52.8246	59.9492	68.8418	67.6988	59.7169	67.224	78.2002	72.8728	21.6076	28.7696	26.9295		1	-1.29564	-2.10153
NCU01667	arg-12	Ornithine carbamoyltransferase	194.697	176.736	174.973	141.375	117.122	134.262	92.1362	94.4488	96.1182	174.836	136.073	134.975		-1.38526	-1.88604	1
NCU01412	pro-3	Glutamate-5-semialdehyde dehydrogenase	100.127	91.0911	98.0061	85.3101	79.4408	89.6394	71.9524	71.0306	68.4819	67.2465	64.1926	67.2406		-1.13143	-1.33446	-1.37357
NCU01348	put-3	Agmatinase	158.917	189.157	137.782	134.657	148.947	139.174	44.136	42.6516	22.2451	2.48307	3.8789	4.12998		1	-4.35178	-43.4448
NCU01271	spe-1	Ornithine decarboxylase	329.428	322.069	326.614	242.733	234.877	232.304	162.898	167.013	168.821	303.861	248.075	267.115		-1.37232	-1.91482	-1.1286
NCU01195	am	Glutamate dehydrogenase (NADP(+))	2413.29	1821.24	2216.65	1721.58	1590.72	1657.5	1855.5	1874.93	1904.23	1517.13	1180.81	1364.44		-1.29156	1	-1.49855
NCU01083	spe-2	Adenosylmethionine decarboxylase	92.9224	97.4876	105.789	82.5078	82.6459	91.7211	57.3788	63.1205	61.7097	94.1145	84.236	90.2924		1	-1.58738	1
NCU00567	arg-6	N-acetyl-gamma-glutamyl-phosphate reductase	181.318	211.161	210.997	153.793	136.113	166.12	106.173	114.616	127.142	142.28	164.62	169.802		-1.31915	-1.69479	-1.19563
NCU00461	gdh-1	Glutamate dehydrogenase	39.9816	41.6701	42.864	57.6151	53.565	54.5424	191.933	180.732	193.975	75.0646	115.598	105.46		1.33557	4.65619	2.5197
NCU00207	pro-9	Prolyl 4-hydroxylase	19.1372	19.616	19.2986	17.702	20.2602	15.5897	35.9223	32.5718	33.6043	9.92668	15.1735	13.6671		1	1.79844	-1.4061
NCU00194	ota	Ornithine aminotransferase	136.329	116.509	134.249	99.4637	92.482	95.552	81.7863	84.56	92.8728	63.558	74.3893	75.5116		-1.33952	-1.45646	-1.70764
NCU00106	pro-4	Glutamate 5-kinase	151.147	140.892	153.3	134.064	117.224	131.787	94.25	93.0995	87.2555	85.6824	83.3334	85.6979		-1.15715	-1.5822	-1.64975
NCU10468	arg-4	N-acetylornithine-glutamate acetyl transferase														-1.186	-1.588	-2.297

## Sheet: Conidiation-Related Genes
Conidiation-Related Genes			Fold Change (Green shading indicates >2-fold up-regulated relative to wild type)			Genes taken from: Ruger-Herreros C. & Corrochano L. Conidiation in Neurospora crassa: vegetative reproduction by a model fungus. PMID 31172300
NCU Number	Gene Name	Annotation	∆gna-1	∆gna-3	∆ric8
NCU00478	acon-2	Aconidiate-2	1.39741	1.29168	1.40321
NCU01713	ve-1	Tubulin-folding cofactor B	1	1	1
NCU02713	csp-1	Conidial separation-1	1.94933	6.12578	6.81917
NCU03043	flb-3	C2H2 finger domain-containing protein FlbC	1.31977	3.66697	2.74043
NCU03725	vib-1	VIB-1	-1.38914	-1.92867	-1.91165
NCU06095	csp-2	CP2 transcription factor	1.27799	8.67436	5.4867
NCU06799	vad-5	Fungal specific transcription factor	1.52054	1.41416	1
NCU07324	con-13	Conidiation-specific protein 13	76.7296	7344.55	3258.76
NCU07325	con-10	Conidiation-specific protein con-10	NE	347.157	1912.6
NCU07617	acon-3	Acr1	39.8257	148.883	21.1143
NCU08726	fl	C6 zinc finger regulator fluffy	2.47819	10.3799	4.83876
NCU08769	con-6	Conidiation-specific protein 6	NE	1584.41	7585.22
NCU09739	fld	ADA-7	1.77798	1.96567	1
ncu02265	frq	Period clock protein FRQ	1.76731	2.0823	2.34743
NCU02356	wc-1	White collar 1 protein	1	1.56516	1.32624
NCU00902	wc-2	Zinc finger white collar protein	1	1	1
NCU03363	frh	FRQ-interacting RNA helicase	1	-1.27865	1.27454
NCU02814	prd-4	Serine/threonine-protein kinase chk2	1	-1.23428	-1.30985

## Sheet: Small Molecule Membrane Transpo
Small Molecule Transporter Genes (PM = Plasma Membrane, MT=Mitochondrion and NE=Not Expressed)					Fold Change (Red or green shading indicates >2-fold down or up-regulated relative to wild type, respectively)
NCU	Gene name	Annotation	Yeast Homolog	Location	∆gna-1	∆gna-3	∆ric8	References:
NCU05776	aap-3	Choline, ethanolamine and carnitine transport	HNM1	PM	1	-1.97968	-1.50499	Cools M, Lissoir S, Bodo E, Ulloa-Calzonzin J, DeLuna A, Georis I, André B. Nitrogen coordinated import and export of arginine across the yeast vacuolar membrane. PLoS Genet. 2020 Aug 10;16(8):e1008966. doi: 10.1371/journal.pgen.1008966. PMID: 32776922; PMCID: PMC7440668.
NCU00765	aap-2	Choline, ethanolamine and carnitine transport	HNM1	PM	NE	NE	NE	SGD Searches
NCU05198	aap-21	Polyamine and carnitine transport	AGP2	PM, vacuole, ER	-1.27998	1.27943	1.39592	Li Z, Brendel M. Co-regulation with genes of phospholipid biosynthesis of the CTR/HNM1-encoded choline/nitrogen mustard permease in Saccharomyces cerevisiae. Mol Gen Genet. 1993 Dec;241(5-6):680-4. doi: 10.1007/BF00279911. PMID: 8264542.
NCU06619	mtr	Neutral amino acid transport	None	PM	-1.62725	-2.30227	-1.56755	Schreve JL, Garrett JM. Yeast Agp2p and Agp3p function as amino acid permeases in poor nutrient conditions. Biochem Biophys Res Commun. 2004 Jan 16;313(3):745-51. doi: 10.1016/j.bbrc.2003.11.172. PMID: 14697254.
NCU03509	pmg	General amino acid uptake	GAP1	PM	2.13471	2.1823	1	Uemura T, Kashiwagi K, Igarashi K. Uptake of putrescine and spermidine by Gap1p on the plasma membrane in Saccharomyces cerevisiae. Biochem Biophys Res Commun. 2005 Mar 25;328(4):1028-33. doi: 10.1016/j.bbrc.2005.01.064. PMID: 15707981.
NCU07129	aap-8	Proline transport	PUT4	PM	1.7945	-1.49551	-10.371	Vandenbol M, Jauniaux JC, Grenson M. Nucleotide sequence of the Saccharomyces cerevisiae PUT4 proline-permease-encoding gene: similarities between CAN1, HIP1 and PUT4 permeases. Gene. 1989 Nov 15;83(1):153-9. doi: 10.1016/0378-1119(89)90413-7. PMID: 2687114.
NCU07175	aap-9	GABA Transport	UGA4	Vacuole, PM	1	-1.3436	-1.96056	Russnak R, Konczal D, McIntire SL. A family of yeast proteins mediating bidirectional vacuolar amino acid transport. J Biol Chem. 2001 Jun 29;276(26):23849-57. doi: 10.1074/jbc.M008028200. Epub 2001 Mar 26. PMID: 11274162.
NCU08880	aap-18	Neutral amino acid transporter	None	Unknown	1.83068	4.33683	3.7667	Bermudez Moretti M, Perullini AM, Batlle A, Correa Garcia S. Expression of the UGA4 gene encoding the delta-aminolevulinic and gamma-aminobutyric acids permease in Saccharomyces cerevisiae is controlled by amino acid-sensing systems. Arch Microbiol. 2005 Nov;184(2):137-40. doi: 10.1007/s00203-005-0022-3. Epub 2005 Oct 21. PMID: 16187100.
NCU02783	aap-19	General amino acid uptake	GAP1	PM	1.43215	1	-2.44073	Kosugi A, Koizumi Y, Yanagida F, Udaka S. MUP1, high affinity methionine permease, is involved in cysteine uptake by Saccharomyces cerevisiae. Biosci Biotechnol Biochem. 2001 Mar;65(3):728-31. doi: 10.1271/bbb.65.728. PMID: 11330701.
NCU04435	aap-22	Glutamine transporter	AGP3	PM	1.9457	4.21421	3.02247	Regenberg B, Holmberg S, Olsen LD, Kielland-Brandt MC. Dip5p mediates high-affinity and high-capacity transport of L-glutamate and L-aspartate in Saccharomyces cerevisiae. Curr Genet. 1998 Mar;33(3):171-7. doi: 10.1007/s002940050324. PMID: 9508791.
NCU05830	aap-20	General amino acid permease; involved in uptake	GAP1	PM	-1.39184	1	-1.73337	Ferreira C, van Voorst F, Martins A, Neves L, Oliveira R, Kielland-Brandt MC, Lucas C, Brandt A. A member of the sugar transporter family, Stl1p is the glycerol/H+ symporter in Saccharomyces cerevisiae. Mol Biol Cell. 2005 Apr;16(4):2068-76. doi: 10.1091/mbc.e04-10-0884. Epub 2005 Feb 9. PMID: 15703210; PMCID: PMC1073684.
NCU05775	aap-13	Neutral amino acid export	AVT3/AVT4	Vacuole	1	1.3068	1	Cai H, Hauser M, Naider F, Becker JM. Differential regulation and substrate preferences in two peptide transporters of Saccharomyces cerevisiae. Eukaryot Cell. 2007 Oct;6(10):1805-13. doi: 10.1128/EC.00257-06. Epub 2007 Aug 10. PMID: 17693598; PMCID: PMC2043388.
NCU01481	aap-14	Predicted transporter	AVT2	Vacuole	1.19926	-1.29255	-1.48012	Hein C, Springael JY, Volland C, Haguenauer-Tsapis R, André B. NPl1, an essential yeast gene involved in induced degradation of Gap1 and Fur4 permeases, encodes the Rsp5 ubiquitin-protein ligase. Mol Microbiol. 1995 Oct;18(1):77-87. doi: 10.1111/j.1365-2958.1995.mmi_18010077.x. PMID: 8596462.
NCU08066	aap-17	Aspartate and glutamate exporter	AVT6	Vacuole	1	1.24333	1	Jin YH, Jang YK, Kim MJ, Rad MR, Kirchrath L, Seong RH, Hong SH, Hollenberg CP, Park SD. Characterization of SFP2, a putative sulfate permease gene of Saccharomyces cerevisiae. Biochem Biophys Res Commun. 1995 Sep 14;214(2):709-15. doi: 10.1006/bbrc.1995.2343. PMID: 7677785.
NCU10675	aap-12	Methionine transporter	MUP1	PM	NE	NE	NE	Young L, Leonhard K, Tatsuta T, Trowsdale J, Langer T. Role of the ABC transporter Mdl1 in peptide export from mitochondria. Science. 2001 Mar 16;291(5511):2135-8. doi: 10.1126/science.1056957. PMID: 11251115.
NCU06231	aap-16	Neutral amino acid export	AVT1	Vacuole	1	1.32056	1.75312	Makuc J, Paiva S, Schauen M, Krämer R, André B, Casal M, Leão C, Boles E. The putative monocarboxylate permeases of the yeast Saccharomyces cerevisiae do not transport monocarboxylic acids across the plasma membrane. Yeast. 2001 Sep 15;18(12):1131-43. doi: 10.1002/yea.763. PMID: 11536335.
NCU07754	aap-10	Methionine transporter	MUP1	PM	NE	NE	NE	Bianchi F, Klooster JS, Ruiz SJ, Luck K, Pols T, Urbatsch IL, Poolman B. Asymmetry in inward- and outward-affinity constant of transport explain unidirectional lysine flux in Saccharomyces cerevisiae. Sci Rep. 2016 Aug 23;6:31443. doi: 10.1038/srep31443. PMID: 27550794; PMCID: PMC4993999.
NCU04942	aap-7	Methionine transporter	MUP1	PM	1	1.73147	1.96324	Marobbio CM, Punzi G, Pierri CL, Palmieri L, Calvello R, Panaro MA, Palmieri F. Pathogenic potential of SLC25A15 mutations assessed by transport assays and complementation of Saccharomyces cerevisiae ORT1 null mutant. Mol Genet Metab. 2015 May;115(1):27-32. doi: 10.1016/j.ymgme.2015.03.003. Epub 2015 Mar 17. PMID: 25818551.
NCU04468	aap-6	Dicarboxylic amino acid, glutamate, aspartate, asparagine, serine, alanine and glycine transport	DIP5	PM, vacuole	1	1	1	Decottignies A, Grant AM, Nichols JW, de Wet H, McIntosh DB, Goffeau A. ATPase and multidrug transport activities of the overexpressed yeast ABC protein Yor1p. J Biol Chem. 1998 May 15;273(20):12612-22. doi: 10.1074/jbc.273.20.12612. PMID: 9575223.
NCU00721	aap-24	Proline transport	PUT4	PM	-1.96274	-3.21437	-2.90777	Sasser TL, Padolina M, Fratti RA. The yeast vacuolar ABC transporter Ybt1p regulates membrane fusion through Ca2+ transport modulation. Biochem J. 2012 Dec 15;448(3):365-72. doi: 10.1042/BJ20120847. PMID: 22970809; PMCID: PMC3646803.
NCU02195	aap-23	Proline transport	MUP1	PM	NE	NE	NE	Shimazu M, Sekito T, Akiyama K, Ohsumi Y, Kakinuma Y. A family of basic amino acid transporters of the vacuolar membrane from Saccharomyces cerevisiae. J Biol Chem. 2005 Feb 11;280(6):4851-7. doi: 10.1074/jbc.M412617200. Epub 2004 Nov 30. PMID: 15572352.
NCU06138	mfs-19	Glycerol transport	STL1	PM	NE	NE	NE	Llorente B, Dujon B. Transcriptional regulation of the Saccharomyces cerevisiae DAL5 gene family and identification of the high affinity nicotinic acid permease TNA1 (YGR260w). FEBS Lett. 2000 Jun 23;475(3):237-41. doi: 10.1016/s0014-5793(00)01698-7. PMID: 10869563.
NCU02653	mfs-20	Allantoate and ureidosuccinate transport	DAL5	PM	NE	NE	NE	Eising S, Esch B, Wälte M, Vargas Duarte P, Walter S, Ungermann C, Bohnert M, Fröhlich F. A lysosomal biogenesis map reveals the cargo spectrum of yeast vacuolar protein targeting pathways. J Cell Biol. 2022 Apr 4;221(4):e202107148. doi: 10.1083/jcb.202107148. Epub 2022 Feb 17. PMID: 35175277; PMCID: PMC8859911.
NCU07334	uc-5	Uracil transporter	FUR4	PM	-1.27216	1	-2.07392	Akita O, Nishimori C, Shimamoto T, Fujii T, Iefuji H. Transport of pyruvate in Saccharomyces cerevisiae and cloning of the gene encoded pyruvate permease. Biosci Biotechnol Biochem. 2000 May;64(5):980-4. doi: 10.1271/bbb.64.980. PMID: 10879467.
NCU03235	cys-13	Sulfate transporter	SUL1	PM	1	1	1.29968	Wagner R, Straub ML, Souciet JL, Potier S, de Montigny J. New plasmid system to select for Saccharomyces cerevisiae purine-cytosine permease affinity mutants. J Bacteriol. 2001 Jul;183(14):4386-8. doi: 10.1128/JB.183.14.4386-4388.2001. PMID: 11418581; PMCID: PMC95330.
NCU04433	cys-14	Sulfate transporter	SUL1	PM	1	1.3241	1	Tschopp JF, Emr SD, Field C, Schekman R. GAL2 codes for a membrane-bound subunit of the galactose permease in Saccharomyces cerevisiae. J Bacteriol. 1986 Apr;166(1):313-8. doi: 10.1128/jb.166.1.313-318.1986. PMID: 3082856; PMCID: PMC214594.
NCU03815	nap-1	Methionine transporter	MUP1	PM	1	1.29314	1	Greatrix BW, van Vuuren HJ. Expression of the HXT13, HXT15 and HXT17 genes in Saccharomyces cerevisiae and stabilization of the HXT1 gene transcript by sugar-induced osmotic stress. Curr Genet. 2006 Apr;49(4):205-17. doi: 10.1007/s00294-005-0046-x. Epub 2006 Jan 6. PMID: 16397765.
NCU04117	abc-7	ABC transporter	MDL1	MT	1	1.13585	1.9221	Yang Z, Huang J, Geng J, Nair U, Klionsky DJ. Atg22 recycles amino acids to link the degradative and recycling functions of autophagy. Mol Biol Cell. 2006 Dec;17(12):5094-104. doi: 10.1091/mbc.e06-06-0479. Epub 2006 Oct 4. PMID: 17021250; PMCID: PMC1679675.
NCU16534	mfs-5	Predicted monocarboxylate transporter	MCH1	PM	1	2.5198	1.75505	Kim Y, Chattopadhyay S, Locke S, Pearce DA. Interaction among Btn1p, Btn2p, and Ist2p reveals potential interplay among the vacuole, amino acid levels, and ion homeostasis in the yeast Saccharomyces cerevisiae. Eukaryot Cell. 2005 Feb;4(2):281-8. doi: 10.1128/EC.4.2.281-288.2005. PMID: 15701790; PMCID: PMC549324.
NCU05168	pmb	Lysine transport	LYP1	PM	-1.58072	-1.66477	-1.23204	Tenreiro S, Rosa PC, Viegas CA, Sá-Correia I. Expression of the AZR1 gene (ORF YGR224w), encoding a plasma membrane transporter of the major facilitator superfamily, is required for adaptation to acetic acid and resistance to azoles in Saccharomyces cerevisiae. Yeast. 2000 Dec;16(16):1469-81. doi: 10.1002/1097-0061(200012)16:16<1469::AID-YEA640>3.0.CO;2-A. PMID: 11113970.
NCU03783	aap-15	Neutral amino acid export	AVT3/AVT4	Vacuole	-1.16988	1.3481	1	Gao XD, Wang J, Keppler-Ross S, Dean N. ERS1 encodes a functional homologue of the human lysosomal cystine transporter. FEBS J. 2005 May;272(10):2497-511. doi: 10.1111/j.1742-4658.2005.04670.x. PMID: 15885099.
NCU02802	arg-13	Ornithine transporter	ORT1	MT	-1.20825	-1.33178	1.88178	Kim Y, Chattopadhyay S, Locke S, Pearce DA. Interaction among Btn1p, Btn2p, and Ist2p reveals potential interplay among the vacuole, amino acid levels, and ion homeostasis in the yeast Saccharomyces cerevisiae. Eukaryot Cell. 2005 Feb;4(2):281-8. doi: 10.1128/EC.4.2.281-288.2005. PMID: 15701790; PMCID: PMC549324.
NCU04161	abc-20	ABC transporter	YOR1	PM	NE	1	3.45512
NCU06382	abc-13	Bile acid transport	YBT1	Vacuole	1	1	-1.25138
NCU07276	abc-19	Bile acid transport	YBT1	Vacuole	1	NE	NE
NCU01095	mdr-7	Basic amino acid transporter	VBA2	vacuole	NE	NE	NE
NCU00195	MFS transporter	Nicotinic acid transporter	TNA1	PM	1	NE	NE
NCU04656	MFS transporter	Nicotinic acid transporter	TNA1	PM	-1.82008	-2.1222	-2.3535
NCU04374	MFS transporter	Nicotinic acid transporter	TNA1	PM	1.49178	2.49122	1
NCU10987	mfs-14	Unknown	FMP42	MT	1.31192	3.55437	3.67412
NCU01231	mfs-22	Monocarboxylate and H+ symporter	JEN1	PM	NE	NE	NE
NCU04195	pup-6	Predicted purine-cytosine transporter	FCY21	PM	-1.51504	-3.81314	-4.5576
NCU16534	mfs-5	Predicted monocarboxylate transporter	MCH1	PM	1	2.5198	1.75505
NCU00648	aap-5	choline, ethanolamine and carnitine transport	HNM1	PM	NE	NE	NE
NCU06918	pup-2	Purine permease	None	PM	-1.31115	NE	NE
NCU00988	mfs-11	Galactose transporter	GAL2	PM	NE	NE	NE
NCU09551	mdr-14	Basic amino acid transporter	VBA1	Vacuole	1	-1.56617	-1.83626
NCU05585	mfs-12	Predicted polyol, mannitol and sorbitol transporter	HXT13	PM	NE	NE	NE
NCU05079	mfs-9	Transporter of di- and tri-peptides	PTR2	Vacuole	1	-2.72151	-13.6421
NCU09195	gpr-6	Predicted vacuolar membrane transporter for cationic amino acids	RTC2	Vacuole	1	1	1
NCU00300	gpr-5	Predicted vacuolar membrane transporter for cationic amino acids	YPQ1	Vacuole	1	1.4214	2.74967
NCU02632	vsb-1		VSB1	Vacuole	-1.31137	-1.86621	-1.77488
NCU04391	mdr-4	Multi-drug resistance-4	VBA3	Vacuole	NE	NE	NE
NCU07504	apg-11	Major facilitator superfamily transporter MFS1	ATG22	Vacuole	1	-1.14623	-1.31186
NCU08408	btn-1	Cln3-like battenin protein	YHC3	Vacuole	1	1	-1.50951
NCU09548	eli-2	Platelet-activating factor acetylhydrolase	VBA3	Vacuole	NE	2.7688	NE
NCU00857		Hypothetical protein	AZR1	PM	1	-1.44244	-2.28486
NCU01250		Cystinosin	ERS1	PM, Vacuole, Endosome	1	-1.42955	-1.95063
NCU05862		MFS domain transporter	VBA1	Vacuole	NE	NE	NE

## Sheet: Small Molecule Vacuolar Transpo
Small Molecule Vacuolar Transporter Genes (NE=Not Expressed)				Fold Change (Green or red shading indicates >2-fold up-regulated or down-regulated, respectively, expression relative to wild type)
NCU	Gene name	Annotation	Yeast Homolog	∆gna-1	∆gna-3	∆ric8	References:
NCU00300	gpr-5	Vacuolar membrane PQ loop repeat protein	YPQ1	1	1.4214	2.74967	Cools M, Lissoir S, Bodo E, Ulloa-Calzonzin J, DeLuna A, Georis I, André B. Nitrogen coordinated import and export of arginine across the yeast vacuolar membrane. PLoS Genet. 2020 Aug 10;16(8):e1008966. doi: 10.1371/journal.pgen.1008966. PMID: 32776922; PMCID: PMC7440668.
NCU00765	aap-2	Amino acid permease 2	HNM1	NE	NE	NE	Li Z, Brendel M. Co-regulation with genes of phospholipid biosynthesis of the CTR/HNM1-encoded choline/nitrogen mustard permease in Saccharomyces cerevisiae. Mol Gen Genet. 1993 Dec;241(5-6):680-4. doi: 10.1007/BF00279911. PMID: 8264542.
NCU00857		Hypothetical protein	AZR1	1	-1.44244	-2.28486	Tenreiro S, Rosa PC, Viegas CA, Sá-Correia I. Expression of the AZR1 gene (ORF YGR224w), encoding a plasma membrane transporter of the major facilitator superfamily, is required for adaptation to acetic acid and resistance to azoles in Saccharomyces cerevisiae. Yeast. 2000 Dec;16(16):1469-81. doi: 10.1002/1097-0061(200012)16:16<1469::AID-YEA640>3.0.CO;2-A. PMID: 11113970.
NCU01095	mdr-7	Multi-drug resistance-7	VBA2	NE	NE	NE	Eising S, Esch B, Wälte M, Vargas Duarte P, Walter S, Ungermann C, Bohnert M, Fröhlich F. A lysosomal biogenesis map reveals the cargo spectrum of yeast vacuolar protein targeting pathways. J Cell Biol. 2022 Apr 4;221(4):e202107148. doi: 10.1083/jcb.202107148. Epub 2022 Feb 17. PMID: 35175277; PMCID: PMC8859911.
NCU01250		Cystinosin; cystine transport	ERS1	1	-1.42955	-1.95063	Shimazu M, Sekito T, Akiyama K, Ohsumi Y, Kakinuma Y. A family of basic amino acid transporters of the vacuolar membrane from Saccharomyces cerevisiae. J Biol Chem. 2005 Feb 11;280(6):4851-7. doi: 10.1074/jbc.M412617200. Epub 2004 Nov 30. PMID: 15572352.
NCU01481	aap-14	Amino acid transporter	AVT2	1.19926	-1.29255	-1.48012	Bermudez Moretti M, Perullini AM, Batlle A, Correa Garcia S. Expression of the UGA4 gene encoding the delta-aminolevulinic and gamma-aminobutyric acids permease in Saccharomyces cerevisiae is controlled by amino acid-sensing systems. Arch Microbiol. 2005 Nov;184(2):137-40. doi: 10.1007/s00203-005-0022-3. Epub 2005 Oct 21. PMID: 16187100.
NCU02632	vsb-1	APC amino acid permease	VSB1	-1.31137	-1.86621	-1.77488	Gao XD, Wang J, Keppler-Ross S, Dean N. ERS1 encodes a functional homologue of the human lysosomal cystine transporter. FEBS J. 2005 May;272(10):2497-511. doi: 10.1111/j.1742-4658.2005.04670.x. PMID: 15885099.
NCU03783	aap-15	Transmembrane domain transporter	AVT3/AVT4	1.16988	1.3481	1	Yang Z, Huang J, Geng J, Nair U, Klionsky DJ. Atg22 recycles amino acids to link the degradative and recycling functions of autophagy. Mol Biol Cell. 2006 Dec;17(12):5094-104. doi: 10.1091/mbc.e06-06-0479. Epub 2006 Oct 4. PMID: 17021250; PMCID: PMC1679675.
NCU04391	mdr-4	Multi-drug resistance-4	VBA3	NE	NE	NE
NCU05775	aap-13	Amino acid transporter	AVT3/AVT4	1	1.3068	1
NCU05776	aap-3	Amino acid permease	HNM1	1	-1.97968	-1.50499
NCU05862		MFS domain transporter	VBA1	NE	NE	NE
NCU06231	aap-16	Vacuolar amino acid transporter 1	AVT1	1	1.32056	1.75312
NCU07175	aap-9	APC amino acid permease	UGA4	1	-1.3436	-1.96056
NCU07504	apg-11	Major facilitator superfamily transporter MFS1	ATG22	1	-1.14623	-1.31186
NCU08066	aap-17	Amino acid transporter	AVT6	1	1.24333	1
NCU08408	btn-1	Cln3-like battenin protein	YHC3	1	1	-1.50951
NCU09195	gpr-6	Vacuolar membrane PQ loop repeat protein	YPQ1	1	1	1
NCU09548	eli-2	Platelet-activating factor acetylhydrolase	VBA3	NE	2.7688	NE
NCU09551	mdr-14	Multi-drug resistance-14	VBA1	1	-1.56617	-1.83626

## Sheet: TOR and AMPK Signaling-Related 
TOR and AMPK Signaling-Related Genes (NE = Not Expressed)				Fold Change (Green shading indicates >2-fold up-regulated relative to wild type)			References:
NCU	Gene name	Annotation	Yeast Ortholog	∆gna-1	∆gna-3	∆ric8	Lakin-Thomas P. The Case for the Target of Rapamycin Pathway as a Candidate Circadian Oscillator. Int J Mol Sci. 2023 Aug 27;24(17):13307. doi: 10.3390/ijms241713307. PMID: 37686112; PMCID: PMC10488232.
NCU05950	vta	vacuolar TOR-associated protein/Ragulator Complex	EGO1	-1.30827	1	-1.44113	González A, Hall MN. Nutrient sensing and TOR signaling in yeast and mammals. EMBO J. 2017 Feb 15;36(4):397-408. doi: 10.15252/embj.201696010. Epub 2017 Jan 17. PMID: 28096180; PMCID: PMC5694944.
None		Ragulator complex	EGO2				Saxton RA, Sabatini DM. mTOR Signaling in Growth, Metabolism, and Disease. Cell. 2017 Mar 9;168(6):960-976. doi: 10.1016/j.cell.2017.02.004. Erratum in: Cell. 2017 Apr 6;169(2):361-371. PMID: 28283069; PMCID: PMC5394987.
None		Ragulator complex	EGO3				Ratnayake L, Adhvaryu KK, Kafes E, Motavaze K, Lakin-Thomas P. A component of the TOR (Target Of Rapamycin) nutrient-sensing pathway plays a role in circadian rhythmicity in Neurospora crassa. PLoS Genet. 2018 Jun 20;14(6):e1007457. doi: 10.1371/journal.pgen.1007457. PMID: 29924817; PMCID: PMC6028147.
NCU01099	gtr1/gtp-6	GTp binding protein Resemblance-1	GTR1	NE	NE	NE	González A, Hall MN, Lin SC, Hardie DG. AMPK and TOR: The Yin and Yang of Cellular Nutrient Sensing and Growth Control. Cell Metab. 2020 Mar 3;31(3):472-492. doi: 10.1016/j.cmet.2020.01.015. PMID: 32130880.
NCU00376	gtr2/gtp-28	GTp binding protein Resemblance-2	GTR2	1.17216	-1.22652	-1.39355	Eskandari R, Ratnayake L, Lakin-Thomas PL. Shared Components of the FRQ-Less Oscillator and TOR Pathway Maintain Rhythmicity in Neurospora. J Biol Rhythms. 2021 Aug;36(4):329-345. doi: 10.1177/0748730421999948. Epub 2021 Apr 7. PMID: 33825541; PMCID: PMC8276340.
None		Gtr2p GAP	LST4
None		Gtr2p GAP	LST7
NCU03200	stk-10	Related to Sch9/S6 Kinases	SCH9	1	1	1
NCU05608	div-18	Target Of Rapamycin-1	TOR1	1.1348	1.09302	1
None		Target Of Rapamycin-2	TOR2
NCU04376	nup-23	Interacts with VTA in N. crassa	None	1	1.21412	1.18975
NCU04811		Interacts with VTA and GTR2 in N. crassa	None	1	1.3763	1.32767
NCU08268		TOR signaling pathway regulator	TAP42	1	1	1
NCU02621	ada-16	C2H2 transcription factor	SFP1	-1.17542	1.18641	2.24058
NCU08632		WD-repeat protein	SEA2, RTC1	1	-1.24171	-1.3689
NCU02112		WD-repeat protein	SEA3, MTC5	1	1	-1.22614
NCU00091		WD-repeat protein	SEA4	1	1	1
NCU04063	sec-13	Nucleoporin	SEH1	1.16604	1.29647	1
NCU01539	ap3-4	GEF	VAM6	1	1.17529	1.22197
NCU03029		Subunit of SEACIT complex	NPR2	1	-1.17991	1
NCU02725		Subunit of SEACIT complex	NPR3	1	1	1
NCU07710	iml-1	GAP subunit of SEACIT complex	IML1	1	-1.30958	-1.38907
NCU01444	gtp-19	Rheb small monomeric GTPase RhbA	RHB1	1	1.48642	1.1365
NCU01481	aap-14	Weak homology to Human SLC38A9	AVT1	1.19926	-1.29255	-1.48012
NCU06231	aap-16	Weak homology to Human SLC38A9	AVT2	1	1.32056	1.75312
NCU02259		Folliculin-related GAP for Gtr2-related GTPases	None	-1.3182	1.71315	1.29786
NCU08502	crp-14	40S ribosomal protein S6	RPS6A and B	1	-1.40983	1
NCU08277	eif2-alpha	Eukaryotic translation initiation factor 2 alpha subunit	SUI2	1	-1.24407	1.11576
NCU04281		WD-repeat protein pop3	LST8	1	-1.15767	-1.33012
NCU07710	iml-10	Vacuolar membrane-associated protein	IML1	1	-1.30958	-1.38907
NCU04140	fkr-2	Peptidyl-prolyl cis-trans isomerase	FPR1	1	-1.28644	-1.28492
NCU00457	eif4B	Translation initiation factor 4B	TIF3	1	-1.37536	1
NCU03197	stk-11	Related to ribosomal protein S6 kinase beta-2	None	1	2.00033	1
NCU03191		Rab protein geranylgeranyltransferase component A	MRS6	1	1	1
NCU04566	prk-10	AMPK alpha subunit	SNF1	1	1	1
None		AMPK beta subunit	SIP1
NCU03837	snf1-1	AMPK beta subunit	SIP2/GAL83	1	1.316	1
NCU01471	snf4-1	AMPK gamma subunit	SNF4	1	1.827	1.171
NCU04281		TORC1 LST8, WD-repeat protein pop3	LST8	1	-1.158	-1.33
NCU00621		TORC1 RAPTOR, ubiquitin-binding TORC1 subunit KOG1	KOG1	1	1	-1.242
NCU07854		TORC2 RICTOR/Cytosolic regulator Pianissimo	AVO3/TSC11	1	1	1
NCU00324		TORC2 SIN1	AVO1	1	1	-1.6

## Sheet: V-ATPase Genes
V-ATPase Genes			Fold Change			References
NCU	Gene name	Annotation	∆gna-1	∆gna-3	∆ric8	Chavez C, Bowman EJ, Reidling JC, Haw KH, Bowman BJ. Analysis of strains with mutations in six genes encoding subunits of the V-ATPase: eukaryotes differ in the composition of the V0 sector of the enzyme. J Biol Chem. 2006 Sep 15;281(37):27052-62. doi: 10.1074/jbc.M603883200.
NCU01207	vma-1	Subunit A	1	1	-1.19812	FungiDB Searches
NCU09897	vma-5	Subunit C	1	1	1
NCU01332	vma-3	Subunit c	1	1	1
NCU00667	vma-11	Subunit c'	1	1.11061	-1.22328
NCU07681	vma-9	Subunit e	1	1	-1.31891
NCU09747	vma-16	Subunit c''	1	1	-1.46487
NCU03463	vph-1	Subunit a	1	1	-1.12583
NCU02746	vma-13	Subunit H	1	1	1
NCU03395	vma-6	Subunit D	1	1.34865	1
NCU04387	vma-7	Subunit F	1	1	1
NCU05118	vma-10	Subunit G	1	-1.11691	-1.29513
NCU07446	vma-4	Subunit E	1	1	-1.1302
NCU08035	vma-8	Subunit D	1	1	-1.18141
NCU08515	vma-2	Subunit B	1	-1.08354	-1.38657
NCU09107	vma-21	Assembly protein	1	1	1.38615
Regulatory genes
NCU03883	vtc-1	Vacuolar transport chaperone 1	1.2468	1.49929	1.65923
NCU01745	vtc-2	Vacuolar transport chaperone 2	1	1	1
NCU08110	vtc-4	Vacuolar transport chaperone 4	1	1.20415	1.29626

## Sheet: Ribosomal Genes
Ribosomal Genes			Fold Change
60S Subunit						Reference:
NCU	Gene name	Annotation	∆gna-1	∆gna-3	∆ric8	Shen L, Su Z, Yang K, Wu C, Becker T, Bell-Pedersen D, Zhang J, Sachs MS. Structure of the translating Neurospora ribosome arrested by cycloheximide. Proc Natl Acad Sci U S A. 2021 Nov 30;118(48):e2111862118. doi: 10.1073/pnas.2111862118. PMID: 34815343; PMCID: PMC8640747.
NCU00413	crp-36	uL2	1	-1.399	1
NCU06843	crp-37	uL3	1	-1.433	1
NCU03757	crp-38	uL4	1	-1.267	1
NCU04331	crp-4	uL18	1	-1.435	1
NCU02707	crp-39	eL6	1	-1.396	1
NCU07829	crp-40	uL30	1	-1.362	1
NCU04779	crp-41	eL8	1	-1.367	1.123
NCU02744	crp-82	uL6	-1.15	-1.461	1
NCU08964	crp-43	uL16	1	-1.36	1
NCU02509	crp-44	uL5	-1.177	-1.464	1
NCU05554	un-25	eL13	1	-1.274	1
NCU00634	crp-47	eL14	1	-1.304	1
NCU01776	crp-48	eL15	1	-1.382	1
NCU01221	crp-46	uL13	1	-1.354	1
NCU03703	crp-49	uL22	1	-1.29	1.137
NCU03988	crp-50	eL18	1	-1.307	1
NCU05804	crp-52	eL19	1	-1.367	1
NCU08389	crp-51	eL20	1	-1.285	1
NCU01948	crp-53	eL21	1	-1.433	1
NCU06661	crp-54	eL22	-1.178	-1.46	1
NCU02905	crp-81	uL14	1	-1.328	1
NCU03150	crp-83	eL24	1	-1.378	1
NCU06226	crp-56	uL23	1	-1.439	1
NCU03565	crp-57	uL24	1	-1.292	1
NCU01827	crp-58	eL27	1	-1.33	1
NCU03806	cyh-2	uL15	1	-1.327	1
NCU06210		eL28	1	-1.314	1.174
NCU00315	crp-60	eL29	-1.191	-1.374	1
NCU08963	crp-61	eL30	1	-1.399	1
NCU08344	crp-62	eL31	-1.146	-1.32	0.836
NCU00464	crp-63	eL32	1	-1.341	1
NCU09109	crp-64	eL33	-1.133	-1.448	1
NCU07857	crp-65	eL34	1	-1.334	1
NCU10498	crp-66	uL29	1	-1.382	1
NCU03302	crp-72	eL36	-1.222	-1.519	1
NCU01966	crp-77	eL37	-1.109	-1.299	1
NCU03635	crp-67	eL38	1	-1.261	0.862
NCU08990	crp-78	eL39	1	-1.235	1
NCU05032	crp-80	eL40	1	-1.364	1
NCU16635		eL41	1	-1.287	1
NCU00706	crp-68	eL42	-1.187	-1.409	1
NCU07562	crp-85	eL43	1	-1.339	1
40S Subunit
NCU03393	rap-1	uS2	1	-1.342	1
NCU01452	crp-8	eS1	1	-1.427	1
NCU06047	crp-9	uS5	1	-1.406	1
NCU00489	crp-10	uS3	1	-1.321	1
NCU02181	crp-11	eS4	1	-1.465	1
NCU09475	crp-13	uS7	1	-1.372	1
NCU08502	crp-14	eS6	1	-1.41	1
NCU00258	crp-15	eS7	1	-1.452	1
NCU08500	crp-16	eS8	1	-1.421	1
NCU01949	un-16	eS4	-1.201	-1.463	1
NCU06743	crp-18	eS10	1	-1.397	1
NCU03102	crp-19	uS17	1	-1.388	1
NCU06432	crp-20	eS12	-1.187	-1.478	1
NCU03038	crp-21	uS15	-1.16	-1.43	1
NCU07830	crp-2	uS11	1	-1.372	1
NCU07830	crp-2	uS19	1	-1.372	1
NCU08620	crp-23	uS9	1	-1.39	1
NCU07014	crp-3	eS17	-1.186	-1.489	1
NCU00475	crp-24	uS13	1	-1.365	1
NCU07826	crp-25	eS19	1	-1.367	1
NCU06892	crp-26	uS10	1	-1.482	1
NCU08627	crp-7	eS21	-1.136	-1.314	1
NCU06431	crp-27	uS8	-1.161	-1.476	1
NCU01552	crp-28	uS12	1.159	-1.419	1
NCU07182	crp-29	eS24	1	-1.258	1
NCU09476	crp-30	eS25	-1.188	-1.44	1
NCU04552	crp-5	eS26	-1.179	-1.478	1
NCU00618	crp-6	eS27	1	-1.276	1
NCU05599	crp-32	eS28	-1.173	-1.39	1
NCU03738	crp-33	uS14	-1.15	-1.417	1
NCU06048	crp-73	eS30	-1.377	1	1.447
NCU04553	ubi-3	eS31	-1.197	-1.463	1
NCU05810	cpc-2	CPC-2	1	-1.329	1
