# Supplementary material for: RNAseq and targeted metabolomics implicate RIC8 in regulation of energy homeostasis, amino acid compartmentation, and asexual development in Neurospora crassa
Source: mBio. 2024 Nov 18;15(12):e03133-24. doi: 10.1128/mbio.03133-24 (PMC11633382; doi:10.1128/mbio.03133-24)
Supplement: File S3 — Complete LC-MS data. [file mbio.03133-24-s0003.xlsx]

## Sheet: All Compounds
All Metabolites from targeted LC/MS
						Wild-Type					Δgna-1					Δgna-3					Δric8
Compound	Category	Polarity	% Error	Detectable?	Quantifiable?	Replicate 1	Replicate 2	Replicate 3	Replicate 4	Replicate 5	Replicate 1	Replicate 2	Replicate 3	Replicate 4	Replicate 5	Replicate 1	Replicate 2	Replicate 3	Replicate 4	Replicate 5	Replicate 1	Replicate 2	Replicate 3	Replicate 4	Replicate 5
N-Acetylglutamic acid	Acetyl amino acid	Positive	1.23818	YES	YES	519938720	906952160	730823680	942048016	922353296	2095471456	1922874432	1714155808	1231824528	2409298912	1739866080	1019742928	988909840	1095495760	2063242624	371548280	286421256	414476008	384050424	332705184
N-Acetylglycine	Acetyl amino acid	Positive	10.0131	YES	YES	5644089	6681047	6496601	5817809	5749709	4662302	6546772	4949807	6320249	5259771	6011144	4803446	6183807	7636436	6781926	6891872	7496046	3742149	4232428	3454756
N-Acetyllysine	Acetyl amino acid	Positive	16.9142	YES	YES	14413387	17084070	15002013	19051589	22462719	14569982	16516598	12326306	9737948	15999249	28272709	20068296	28194486	28118239	29372621	14137027	13363968	5964258	6527736	5980627
N-Acetylproline	Acetyl amino acid	Negative	25.7342	YES	YES	2808688	3729200	3586320	3074923	2842017	4499679	4188908	3855884	3039052	4202911	2882697	2801576	3298952	4255827	4284789	1123624	881383	614252	732775	748545
Trimethylamine N-oxide	Amine oxide	Positive	6.393	YES	YES	820037	796364	701837	864063	898043	857686	791856	758213	948611	783117	1082490	869425	944627	849464	963474	1132850	1053554	1168755	1116631	1021963
2-Aminobutyric acid	Amino acid	Positive	7.89295	YES	YES	1883157072	1637546760	1289066824	1555259696	1460497560	1755652778	2332310112	1905910792	1941545252	1783428836	1871101340	1684566846	1743956698	1793824720	1571812296	1035010080	1267967418	1095703924	1214992534	1430609702
3-Methylhistidine	Amino acid	Positive	17.3565	YES	YES	10719383	9552534	9868500	7659047	7127833	6663284	11888306	7091349	7151582	9504537	11608997	9745034	10468278	8215397	10708956	11194583	14408707	12660989	11874451	11539660
4-Guanidinobutyric acid	Amino acid	Positive	0.65762	YES	YES	17150986	11512951	7014147	7679758	6054798	4139558	7135701	4115496	3675722	18726792	13418451	4809603	12818646	4084809	13166311	3218187	5657872	4480067	2599668	1864505
4-Hydroxyproline	Amino acid	Positive	5.41579	YES	YES	5750739	4718539	3954651	5885726	5901924	6407765	5639955	5800869	6624368	8553098	10966880	5876204	5630620	6521204	7860254	5146682	5263426	4810173	4290827	6417503
5-Aminovaleric acid	Amino acid	Positive	7.40986	YES	YES	2391084	2933249	2788853	2316902	2652229	2666725	2345822	2333709	2075095	2415328	2307743	2657086	2584477	2319253	2403193	2063852	2208304	2634045	2204497	1939369
5-Hydroxylysine	Amino acid	Positive	13.5873	YES	YES	124091	68615	150101	95901	165070	164295	329480	194579	77827	130315	114040	162316	257747	282633	115806	156505	246873	257930	58505	180531
5-Hydroxytryptophan	Amino acid	Positive	11.7046	YES	YES	676112	812025	651697	728691	647398	535326	596749	560096	484666	649500	729393	827734	944598	835186	506151	469419	439870	568007	552265	522670
Arginine	Amino acid	Positive	2.95711	YES	YES	10062000000	10704000000	13668000000	12429000000	13314000000	10080000000	10330000000	10442000000	10173000000	9858184448	16855000000	12398000000	12856000000	12206000000	12322000000	7248640512	6109462656	5883590144	7794913152	8637020672
Asparagine	Amino acid	Negative	0	YES	YES	28143038	26897202	28042692	29067176	31647666	27449050	28344780	25635142	23428682	30294866	53945656	38245040	39816240	37809172	42843172	20227496	17196816	17625948	20706914	21299174
Aspartic acid	Amino acid	Negative	7.83031	YES	YES	78822730	59330272	56374473	206398488	132037588	219420460	98939980	127587320	318390088	246564944	71062518	81683336	91835446	190265296	285650032	354601992	212235756	403451392	411936184	361168144
beta-Alanine	Amino acid	Positive	9.63122	YES	YES	25235895	14814719	21957817	21586554	20160458	27045116	19013434	24037827	23675169	32336302	39335741	45714724	44115633	67286120	60226919	103498886	89428720	100117204	100771205	90680150
Cystathionine	Amino acid	Positive	10.5079	YES	YES	1319995392	1642286336	2052067968	780898688	815013472	1250009728	1728895680	1677238336	813647392	1335310912	920122816	1004340320	1158483776	1117472448	1119936704	600098784	685586304	496093392	524850448	638684032
gamma-Aminobutyric acid	Amino acid	Positive	25.3673	YES	YES	458520944	304035408	2831632768	134199332	112269116	138230876	638014496	392897120	124571648	148441532	213793520	186729128	286013064	241162416	224417824	516980432	1215938240	478246816	270579624	269983256
Glutamic acid	Amino acid	Positive	8.40503	YES	YES	5203513216	7112624896	6884352000	6587936128	6581526912	7985742976	7142355200	7733718912	5884151680	8348939776	8435982336	7500754432	7420695040	7393718528	9329505024	4711964800	3705785408	5082852864	5811007616	4433542976
Isoleucine	Amino acid	Positive	19.6526	YES	YES	2892000768	2648234592	3189513280	2550006592	2657833824	2267721760	2760789376	2127853568	2304094080	2497844032	3367960672	2922929344	2938493824	2759330144	3356041184	1892912480	2534100224	1995799920	2186368720	2181019872
Kynurenine	Amino acid	Positive	7.66268	YES	YES	9556549	11310692	2418467	19879902	22788194	12516123	8690512	10684227	18016513	12210613	14735837	7607340	5832055	3801392	3869689	3423709	4303307	3732088	2768470	2897912
Leucine	Amino acid	Positive	8.72446	YES	YES	2878745582	2235451876	2713881368	1938923942	1945925912	2020119638	2628931806	2165126254	1643784817	2053770042	3155354838	2604516717	2800700852	2865942604	3021092664	1794540026	2475731205	1832785760	1932779311	1948589819
Lysine	Amino acid	Positive	1.80053	YES	YES	1923292736	2399816128	2224690880	2710594560	2977526144	1473322304	1858327424	1640067072	1416751744	1312362624	4928549888	3685595648	3755026816	3214670592	3139623808	856154304	803889248	644506608	1037448960	1173238752
Malylglutamic acid	Amino acid	Negative	-1	YES	YES	83592	90127	46881	116375	94980	68893	86248	52629	89125	88579	124468	106172	88430	104859	107774	42272	70232	49700	55898	42512
Methionine	Amino acid	Positive	6.25035	YES	YES	688564352	1019396672	1150490240	1936015104	1456129600	2665250944	818970592	811803296	2644281216	2899557760	1081072736	848043744	702118240	1355006464	1811820160	847643072	716228480	1308115008	1335073152	1149093376
O-Succinylhomoserine	Amino acid	Positive	4.24796	YES	YES	49128340	55392511	33467646	58847496	52822605	71467061	57067865	65481409	51264455	59059336	51923329	62001256	64906883	51352380	42736792	30643556	26441923	24456334	32309736	33041614
Pipecolic acid	Amino acid	Positive	3.48583	YES	YES	1958756184	1585877416	586648664	1907058456	2249836960	809303804	818073628	792370456	701172576	781067516	2428893632	1697711696	1573749440	731252424	585452104	252669441	307489004	262965408	294392412	269226428
Serine	Amino acid	Positive	9.20504	YES	YES	740433372	889707656	790557176	793797492	794602656	825503536	825843896	814315076	962694260	831266536	783207440	822738364	850083440	949255432	992899724	879761940	750641684	856268208	1017513500	941323344
Taurine	Amino acid	Negative	-1	YES	YES	3742256	3960115	4047700	4115895	4563715	3125385	3257360	3181897	4321316	2866596	2509259	3241974	3209264	3208009	2707975	3391456	3379644	2860503	3056865	3322007
Threonine	Amino acid	Positive	1.99615	YES	YES	5383646336	4914993920	4088341760	5444109440	5324203648	5331592576	4737122944	4757888256	4768058496	5450201344	6781964544	6034744448	5790453888	5222046464	5673780480	4055949056	3331087360	3585177984	4573039744	4728430592
Tryptophan	Amino acid	Positive	10.3483	YES	YES	600707552	482727728	788026048	465724176	459381312	479293776	699941440	559315184	402213216	462474656	792929760	688440480	742497056	716142048	736547904	460485424	536021152	396307680	417921280	421900656
Tyrosine	Amino acid	Positive	4.78634	YES	YES	675572800	656014336	656244688	547606224	550956560	571481456	838087168	660954816	575836960	526279392	973975328	825274432	919634560	996684736	790838112	669206896	602035248	468899312	517681264	761644832
Urocanic acid	Amino acid	Positive	3.96414	YES	YES	7472990	8472267	6714099	6636257	10367685	9033188	9686927	8443411	7060104	10321310	12400932	6059430	7830008	3324537	16551940	4054693	4346201	7722488	5509167	6842735
Valine	Amino acid	Positive	25.3713	YES	YES	8333457344	8640694720	10453000000	8735414784	9223777024	8205599104	8511251968	8025660032	7922120000	8510160192	10088000000	9390966656	9996901888	11196000000	11977000000	7083175168	7975577344	7486950464	7995345536	7482484864
Nicotinic acid	B vitamin	Negative	-1	YES	YES	68004113	125919227	105797513	65936943	68956951	116812464	124982884	119367974	90136093	93832013	125557739	133992589	146292478	158990189	83466967	110293978	85500145	106166444	100469423	79936803
Thiamine	B vitamin	Positive	4.32285	YES	YES	958102	788221	1307917	368060	1763618	1201338	3457503	1659673	331029	2162942	574952	1696639	1951464	1775929	1969958	741929	2637929	1740021	331080	2161307
Thiamine pyrophosphate	B vitamin	Positive	8.31056	YES	YES	1260261	1294254	1864986	868826	2794628	1361913	2145807	2571524	763004	2052308	1239156	1792791	1985380	3004903	2118605	1183252	1931627	2784599	702823	2230957
Acetylcarnitine	Carnitine	Positive	1.87219	YES	YES	690630664	1756601024	1246128896	522757408	663274048	960835760	1331755488	1193652192	974084144	972088176	907155816	828075216	833064376	736860560	778064232	2089993616	2234823392	1784469024	2069392048	1946858448
Carnitine	Carnitine	Positive	22.1095	YES	YES	727224672	625060768	385035216	883157952	879880224	700601760	704827680	688040704	953627552	721312640	518167488	475885456	489720496	543264608	626791792	768162976	787617088	866410272	872623776	819535616
3-Hydroxy-3-methylglutaryl CoA	Cholesterol synthesis	Positive	16.7781	YES	YES	883569	633984	1416282	722020	807100	425128	444865	882937	535317	1041567	442802	497168	783601	867890	530701	255458	586068	227441	199727	309915
Choline	Choline	Positive	6.82825	YES	YES	337828004	549326432	638096888	322724048	312708656	533299904	586294416	484854216	333469164	445092404	714402672	908868576	843138000	801151752	928718680	1309248512	1195342800	1169193984	964326576	861577496
FAD	Electron carrier	Positive	11.6822	YES	YES	75205748	64281528	58700316	70339120	72219580	52441056	55233522	53982322	53728178	73577236	93886092	66011704	66894282	65624696	100364416	46819940	65430280	62894620	54058254	52848882
NAD	Electron carrier	Positive	18.0172	YES	YES	465794112	186713616	429622704	458531592	457197112	233072324	184488972	255749984	249439528	403750968	235300028	167062740	144543852	157847536	118031220	137819884	214942568	165910980	159504452	292928456
NADP	Electron carrier	Positive	9.22487	YES	YES	2498207	2643592	3728418	2661154	3131921	1615477	1267969	1489706	1877181	2237936	3586060	2016436	2034113	2592123	2920231	1506017	2101459	2167075	1441355	1622897
Nicotinamide mononucleotide	Electron carrier	Positive	7.93295	YES	YES	58947433	54450765	66643274	44727812	51286760	40134124	45398811	42593121	37311856	54107645	73865980	39307981	37034144	41111236	41784571	25268647	33916426	37234749	30254726	32177889
Creatinine	Energy	Positive	1.35775	YES	YES	1211712	1017467	1326513	1304205	1476152	2164167	1539103	871450	1549622	1470294	655021	2031711	690906	406825	2375481	1875533	703290	678312	915000	1210903
Phosphocreatine	Energy	Negative	41.3648	YES	YES	310	3260	5890	812	180	2651	1175	822	2772	6088	17567	1411	2442	5921	135	4456	827	5397	8817	1329
Glycerol-3-phosphate	Glycolysis	Negative	15.1137	YES	YES	97784412	40206870	150007276	40367048	57002755	87912547	182320571	125827107	60123418	75579763	146566844	133358143	120810214	130912955	81848269	73469119	70553961	68787500	65332981	60093206
Phosphoenolpyruvic acid	Glycolysis	Negative	-1	YES	YES	907551	981923	1868522	1848172	1469475	466816	518203	572319	1061233	703578	493490	541541	634705	698262	520142	541938	627032	509273	702604	514558
DXP	MEP pathway	Negative	-1	YES	YES	1440459	1380492	2130760	1418242	1287918	1217217	1333769	1310527	1367354	1808227	1362274	1133406	1293422	1144115	1368797	935674	1223330	1060246	1111628	964486
MEcPP	MEP pathway	Negative	-1	YES	YES	229579	124811	136274	200487	257157	241618	185843	204194	177679	241815	302157	284488	294821	227094	210597	201868	326871	264426	244107	238209
MEP	MEP pathway	Negative	-1	YES	YES	431356	284012	354342	414064	424488	252696	438126	331562	543377	290665	124807	185156	228730	266859	166091	381208	458954	404750	395837	385162
Dimethylarginine	Methyl amino acid	Positive	0.63794	YES	YES	98243894	86333778	81626684	91112972	95163726	72081532	102542222	83512260	83400990	71643462	94456850	91264998	91016740	75642388	70937386	76847516	87536330	77495268	86002452	91864134
Trimethyllysine	Methyl amino acid	Positive	1.06769	YES	YES	107753686	69641734	116003292	83075808	79301364	112657926	197871932	131919272	129744120	88784828	47094448	96363358	85628616	106523858	70226959	149779428	186038764	157138868	168256140	190001648
Betaine	Methylation	Positive	11.3183	YES	YES	3905790	729471	3930785	3258668	6667020	3183045	534016	1156509	3198796	3126552	4852428	277998	1289933	3460436	6130256	8709323	4544903	7554361	2176981	4487869
S-Adenosylhomocysteine	Methylation	Positive	1.27578	YES	YES	413329584	318885552	792459744	331533744	393382760	423121456	736022848	671616160	298581072	390142760	684243760	460189504	530768912	682658128	891795760	445780552	482692856	289784536	410878080	418748840
S-Adenosylmethionine	Methylation	Positive	2.73782	YES	YES	129929868	85176154	118674124	135563124	167183160	156271316	179517192	193279068	118493080	182486048	311719152	212422400	164836264	226100280	241702512	116597580	130669408	113140944	120901472	145161364
Gluconic acid	Organic acid	Negative	10.9643	YES	YES	18021422	16570419	20057001	27422054	28828663	43958426	29416255	27950784	44002520	33677866	52929146	23010153	21742987	34505155	45455254	27647399	13582332	29216986	29231920	28387980
Glutaric acid	Organic acid	Negative	-1	YES	YES	566549	492522	614724	437525	496010	472461	683060	613672	403486	441102	743341	570147	681476	606898	554984	343977	429393	276265	332446	366161
Glyceric acid	Organic acid	Negative	1.18217	YES	YES	12273936	11069310	15573745	9688567	10343627	11054015	9444486	8666065	8405118	10127592	18371456	11684322	15463884	20665928	22539882	11129196	8480474	16155273	8970015	5274183
Glycolic acid	Organic acid	Negative	-1	YES	YES	43636	37274	41302	36485	33342	48034	34345	48708	41045	32263	24657	38890	48011	40855	28615	102096	50749	76157	72388	47424
Hydroxypyruvic acid	Organic acid	Negative	-1	YES	YES	521253	738826	647658	551469	412874	619972	488115	509020	444341	724725	304629	423904	491611	457998	384440	218181	158099	212147	213157	166127
Malonic acid	Organic acid	Negative	31.4516	YES	YES	3247996	3311007	4746815	3431769	2925710	2589462	2730688	2551489	2306109	2385265	2943377	2234409	2354733	3257721	2661031	1865181	1376004	1984303	1755508	1504181
Tartaric acid	Organic acid	Negative	9.13065	YES	YES	508087	546849	442627	524151	732376	753822	619608	877068	2835833	735534	918778	575713	797893	751925	578546	1186131	468069	490982	465272	561502
3-Nitrotyrosine	Oxidative stress	Negative	-1	YES	YES	92634	243389	2619658	145627	193619	2262318	193674	72025	176557	3421123	2957829	166266	3510953	3881896	379603	4479995	4100036	4986485	4776603	5116027
GSH	Oxidative stress	Positive	3.49184	YES	YES	5133976576	6311186944	6129518848	6453337856	6651738880	6216380160	5837331712	6583947776	5934723840	3869905920	6442081536	6369903616	5956277504	6289265664	5633735680	4595240576	3911316352	3926719232	4801014656	4723332736
GSSG	Oxidative stress	Positive	19.4711	YES	YES	486356592	531547632	384635408	237371200	184316088	219800360	356538576	219240280	123478020	1154931392	950368832	440789024	622310080	208598816	918902048	104853448	270673744	246513008	129001240	66637690
Methionine sulfoxide	Oxidative stress	Positive	0.30595	YES	YES	4587001	6323995	8629876	12885708	10052881	16194606	6301977	5084652	17354248	17524447	7973110	5905901	6083348	9654040	11019197	6542276	6004425	8830662	10061928	9637232
Ophthalmic acid	Oxidative stress	Positive	8.34485	YES	YES	1117907552	1087494176	773360480	957370432	893724000	984814080	1181248544	1160628928	1438315904	1149622336	819101088	712163072	863517984	1121755648	696155504	750877632	690124208	607202288	596337632	1249697440
Glu-asp-OH	Peptide	Positive	1.08366	YES	YES	222469	321487	366942	505844	434548	268191	298029	218713	339301	269095	504191	459989	430281	535825	598573	209168	191925	227151	365532	220731
4-Hydroxybenzoic acid	Phenolic	Negative	-1	YES	YES	962402	1002515	1041106	1061523	758414	1169098	893132	780020	890443	880074	869508	957309	1107595	990855	941172	754271	688229	849957	748282	887253
CDP-choline	Phospholipid turnover	Positive	18.7297	YES	YES	178983480	88221840	235225200	62268058	80690620	98379924	149995916	155309512	42819578	102759608	102417192	146647744	133118176	134020956	57796696	172082240	251812616	178340400	122926076	147409704
CDP-ethanolamine	Phospholipid turnover	Positive	29.8866	YES	YES	14163053	13028319	15476168	9059577	8519489	8263801	13075550	10648948	9385297	10974634	13420053	11222511	13803870	16122671	18664768	11130210	19274166	14699563	9555772	11159254
O-Phosphoethanolamine	Phospholipid turnover	Negative	-1	YES	YES	867855	1369097	2853147	648508	905459	508491	1393056	798243	533381	534495	509262	1020423	1672206	2228926	1527394	1334482	1093374	969899	1135368	1132838
N-Acetylputrescine	Polyamine	Positive	7.58601	YES	YES	30769828	29051982	29101739	29856417	30773544	31224957	32549950	30992835	33917570	30313309	29080437	25332157	26308280	24699326	27901362	37533774	38963704	37477029	39713016	43647134
Adenine	Purine	Positive	15.5974	YES	YES	549657744	622507256	757027168	672340328	645392800	654449896	655879344	624701488	661106296	555996272	927868992	792671560	890148176	627243928	953213280	685247360	655450232	703072384	786119552	684690272
Adenosine	Purine	Positive	6.57655	YES	YES	2147899312	8056295552	17427000000	3689963088	3414411088	4860444448	4497121824	4545256032	3433497312	5042145568	24859000000	6413025664	11617000000	6564171776	20809000000	6218618496	3143545552	6683476384	4358939520	2281886800
ADP	Purine	Positive	12.3084	YES	YES	124624448	183446514	214180138	153322974	171334904	89874410	101169370	94171174	93108281	113107638	204964257	128843227	161365174	159389466	218312896	87388522	81982222	98820745	73440266	69574666
ADP ribose	Purine	Positive	6.95609	YES	YES	125170272	272588760	229133632	105835004	112322084	214462008	251881960	238855600	167465416	240021504	291075760	296295728	302476112	377189072	472918448	274020720	266681560	279520480	249411744	184060944
Allantoin	Purine	Negative	-1	YES	YES	2917424	2711658	1966132	2230104	2305259	1591343	3140313	2537291	2408220	1550539	2968860	3508604	3695750	3605893	2816590	3194852	3914164	2902353	4394652	5097435
AMP	Purine	Positive	10.8773	YES	YES	1049388008	2216631952	2139754976	1867403680	1813147104	1143297392	1134838024	1169730536	1417850928	1362972032	2807777728	1346538840	2101624048	2101274528	4256160096	1227816592	785040112	1231819544	1288593144	1046668272
ATP	Purine	Negative	-1	YES	YES	19346081	18331366	21911645	10946156	18541544	9863595	15239328	15794461	11826399	12312890	15831203	12717432	10931959	18862785	13498414	9829885	9862100	14293407	10066029	12961412
cyclic GMP	Purine	Positive	19.9074	YES	YES	9869772	8968503	10539211	11910102	9068407	12384115	9592170	10611275	11884780	10871183	11317794	10174895	10751343	10829702	13269874	10522499	10848372	11719168	10912635	10382713
dATP	Purine	Positive	9.15884	YES	YES	167022	104089	97452	122634	134914	112127	89735	103368	103217	101015	221710	99039	144479	136474	211621	66140	78582	47737	78496	76972
Deoxyadenosine	Purine	Positive	10.4715	YES	YES	12089753	12199381	14120743	11518704	11496294	14759554	12969893	13319204	14180658	13707640	13666482	12300533	13071679	11912378	14407996	14327995	15193970	14703071	15411518	16017737
Deoxyguanosine	Purine	Negative	9.139	YES	YES	341544	152979	665111	142026	100534	145223	1601028	322263	125071	254562	469463	273215	555142	368731	511345	1236886	2218543	1364097	1036797	1228662
dGDP	Purine	Negative	-1	YES	YES	1284888	1480155	1954959	1479081	1773740	657568	628141	941425	776445	734312	1517150	1155774	1544214	1675353	1859211	748367	727094	1041267	815045	777795
dGMP	Purine	Negative	-1	YES	YES	552610	1106813	1143831	1016730	1161581	820469	622990	735990	983191	918565	1535213	921793	1260613	1438409	1989008	2429674	440060	1634946	755903	557219
GMP	Purine	Negative	-1	YES	YES	38298840	123596941	163211025	74176110	73986918	40085285	38089518	43067258	52387562	54772992	125009516	47170634	103843260	90883308	206959505	60038189	45073506	69699670	58768186	42422816
Guanine	Purine	Positive	11.9572	YES	YES	148226232	177727396	219820364	190942316	183273828	191391148	193884048	195071172	208828700	134155748	210176696	235822184	245734816	187288508	214736180	254241680	205056684	212657600	270023192	267840432
Guanosine	Purine	Positive	3.35712	YES	YES	300624322	1046363208	776852280	330493180	377390664	502898312	655193872	632393940	436096560	486158584	1334416208	543357376	791878312	619536264	974231376	811426208	613618748	868423536	711472864	399071836
Hypoxanthine	Purine	Positive	0.07284	YES	YES	49635883	25004973	238534696	12798744	7611637	28536226	166657704	152256608	13061909	21328724	52204222	87767164	40784795	63121756	51046772	136614232	140298112	148245972	100210396	106685288
IDP	Purine	Negative	-1	YES	YES	296120	392022	345169	264988	303335	154695	228398	166029	175956	195639	381622	248812	113844	332972	322712	237019	174520	171085	161877	185081
IMP	Purine	Negative	-1	YES	YES	9944766	20259991	26474345	18724145	16798031	13401022	14911013	12866279	15047700	13361581	21204177	17557660	18227990	18289204	28784826	8887617	7964745	9464773	8544087	7634418
Inosine	Purine	Negative	9.30151	YES	YES	5126004	30582191	13258902	7458377	7018777	9713332	15669132	12597290	3987258	7907303	64791688	17407949	21502840	12247867	49689493	10929546	9730945	13470488	8155883	3571895
Xanthine	Purine	Negative	-1	YES	YES	12541621	7386322	27677582	2377672	799387	7592854	26906326	24358819	2892144	4953762	8447921	15016963	13092182	17328315	13512761	29166373	25598942	27938785	19300739	21527105
cyclic CMP	Pyrimidine	Negative	-1	YES	YES	4832642	4904098	5433902	6332852	4907094	6287561	5053077	5484117	6205712	5236667	5068011	5488891	5903640	5677676	6353846	5331898	5057496	5848342	5548798	5612805
Cytidine	Pyrimidine	Positive	4.16901	YES	YES	46848219	104099870	56811066	52986025	49481312	63276582	63264337	67924837	64879027	67141406	153341058	74826599	92375080	85290455	151900660	76209967	59340134	93704400	88084168	56595489
dCMP	Pyrimidine	Negative	-1	YES	YES	210607	272705	408366	358237	329895	379297	325204	345239	259766	376471	350634	497836	376218	419003	410220	338037	278728	421988	429377	421855
dUMP	Pyrimidine	Negative	31.9482	YES	YES	483484	537100	799782	527241	558611	461242	582968	482684	640899	115051	518014	437765	488925	555743	417735	527242	574410	521273	470141	445720
Orotic acid	Pyrimidine	Negative	24.6437	YES	YES	23747305	1481360	12085117	8718801	5041284	2619432	43257066	5228446	5708517	3346586	9963982	5566845	10532670	3735067	7381003	8107565	4841645	4671978	4728308	3613322
UDP-glucose	Pyrimidine	Negative	30.1532	YES	YES	1391308448	1156146272	1194516864	1221870512	1324160336	1326520544	1391976032	1256535584	1261107888	1609365536	1549831168	1269819760	1209382336	1166369488	1254209840	933267680	1142909408	1068020848	915728928	1017672528
UMP	Pyrimidine	Negative	8.92546	YES	YES	41762731	121549376	81184766	75726542	50275020	34469918	34434014	42037002	55196495	54054871	144742740	38384814	84407590	63585371	312187304	32309117	23636315	46724962	33892516	25237421
Uridine	Pyrimidine	Negative	11.4358	YES	YES	5134417	46784596	24143174	8360537	6806172	9614288	10935974	12947584	13106959	9934377	55020151	15250296	27224683	21618726	71919639	23333248	10012671	36915886	25595312	10266240
Disaccharide C12	Sugar	Negative	-1	YES	YES	1673597888	1577684368	1620256824	1615952920	1559972968	1387548928	1399271432	1355470432	1470453464	1599676256	1248594056	1482732808	1478703328	1351956408	1407766592	1719727824	1940161488	1899472496	1837588016	1818751264
Hexose	Sugar	Negative	-1	YES	YES	11644458	11499141	9086273	11322682	11297846	13844233	13600319	14310766	15705192	12530783	12367654	12608207	12269694	11857479	8924791	18101052	17442013	16756434	16581588	15677438
Adonitol	Sugar alcohol	Positive	-1	YES	YES	4211206	3471118	3089665	3125915	3441005	2529065	2740924	2798242	2388463	3482154	4568999	1942124	2162285	1503558	2235126	971786	1179490	1392931	942726	764012
myo-Inositol	Sugar alcohol	Negative	2.71002	YES	YES	3480891	3941267	3728007	1942079	1475066	2788716	3686325	3675610	3080750	3134707	2485318	6080560	6603779	7774328	6875379	8035760	6527197	7088229	6572644	6267757
Sorbitol	Sugar alcohol	Negative	4.98249	YES	YES	1456100160	1426227776	1085066400	1375922752	1366731136	1655779840	1692100672	1756714112	1897403712	1614101184	1572232128	1555455488	1530580992	1415020096	1120332928	2181229888	2162098432	2115374016	2020101952	1904487936
Hexose phosphate	Sugar phosphate	Negative	-1	YES	YES	32399885	31637881	149858636	12363409	28187054	67468716	87698476	71316344	13108750	57560361	31724194	88880630	48413521	108740692	30155950	61633042	51035419	30969548	42461449	57653540
Pentose phosphate	Sugar phosphate	Negative	-1	YES	YES	21639461	44361526	52332172	20713225	21186608	56436688	53811980	42110226	31411384	51848555	98092138	67186302	36454599	46538684	30097955	33032969	20394330	34843894	26838543	18162100
Trehalose-6-P	Sugar phosphate	Negative	6.70757	YES	YES	5819404	1138899	1846143	1676125	3105134	7650484	5121977	6799774	1024905	5136149	4329592	5528253	4763997	5867388	1689937	6342561	2942450	4636554	6238475	4881847
alpha-Ketoglutaric acid	TCA cycle	Negative	15.2255	YES	YES	82371966	89768620	83625116	107838468	91677668	86112551	70948891	82540644	79252122	72724011	74442137	88172563	88151228	70855902	63675754	34436863	29945947	30256106	40382694	38665269
Iso/Citric acid	TCA cycle	Negative	6.12444	YES	YES	345709152	670988832	1016007776	323203912	436330912	344728216	277881336	437870640	449570456	328997176	244449172	258953024	376474776	406505864	519768832	1018868032	703936416	945129008	1354967552	1180408320
Malic acid	TCA cycle	Negative	13.19	YES	YES	866460800	647103024	817398672	963336768	1042054176	1259358240	1254227808	1210044224	1026830336	1018388448	875311184	1107592640	1126230688	1304458784	877104448	1385576992	1326143872	1211046368	1432197216	1386990400
Succinic acid	TCA cycle	Negative	19.6435	YES	YES	51654630	45196981	171448268	52421013	56833541	72810362	136246581	120581538	37357436	52337621	90247738	118380039	110273272	69187768	57253975	226046390	321719268	115965075	114459134	147680945
Argininosuccinic acid	Urea cycle	Positive	14.3976	YES	YES	695976352	792730352	579808528	991725856	1115467712	998375744	896675008	1047273536	882433536	1092100320	1126615968	872014576	1033954784	1292420032	1212018304	1179677312	1179877664	1073824448	1146546688	1055240928
Citrulline	Urea cycle	Positive	0	YES	YES	2867269120	3321362944	2520615424	3284433664	3803384832	2760411904	2676719616	2906077184	2245691136	2733164288	5836243456	3523117568	3621609984	2773597952	2790942208	826868224	933052928	817342592	887750848	880824192
Ornithine	Urea cycle	Positive	7.16586	YES	YES	2959873920	5362377984	4834633600	5212450304	5852271616	4316074496	4238090880	3993766016	3043436416	3200206720	6046806016	6538547968	6671100928	5298626304	5202519552	1341794496	956438016	969633344	1682041280	1734923456
Urea	Urea cycle	Positive	-1	YES	YES	80960776	143198816	176629424	80384096	79304864	48192312	30928046	11584538	83009984	48419628	180066176	53939452	62517276	106430024	149727280	154264352	37724392	78275144	49685768	121899712
UDP-N-acetylglucosamine		Negative	10.8748	YES	YES	1003168576	903204096	1085516384	1024264032	1023163328	1040749088	1106698368	1013665024	1106768032	1269163200	1145238656	907474528	943865536	999159968	1215867104	793957280	949987552	973699680	874814944	894385984
Phenylalanine	Amino acid	Positive		YES	NO
Proline	Amino acid	Positive		YES	NO
Glutamine	Amino acid	Positive		YES	NO
Glycerophosphocholine	Choline	Positive		YES	NO
N-Acetylserine	Acetyl amino acid	Negative		NO	NO
O-Acetylserine	Acetyl amino acid	Positive		NO	NO
N-Methyltryptamine	Alkaloid	Positive		NO	NO
Trigonelline	Alkaloid	Positive		NO	NO
2,6-Diaminopimelic acid	Amino acid	Positive		NO	NO
3-methoxytyramine	Amino acid	Positive		NO	NO
Aminoadipic acid	Amino acid	Positive		NO	NO
Cysteic acid	Amino acid	Positive		NO	NO
Cysteinesulfinic acid	Amino acid	Positive		NO	NO
Cystine	Amino acid	Positive		NO	NO
Glutamine	Amino acid	Positive		NO	NO
Homocystine	Amino acid	Positive		NO	NO
Methionine sulfoximine	Amino acid	Positive		NO	NO
S-Carboxymethylcysteine	Amino acid	Positive		NO	NO
Selenomethionine	Amino acid	Positive		NO	NO
Tryptophanamide	Amino acid	Positive		NO	NO
Tyramine	Amino acid	Positive		NO	NO
Xanthurenic acid	Amino acid	Positive		NO	NO
Glucosaminic acid	Amino sugar	Positive		NO	NO
Hexoseamine	Amino sugar	Positive		NO	NO
N-Acetylhexoseamine	Amino sugar	Positive		NO	NO
N-Acetylneuraminic acid	Amino sugar	Negative		NO	NO
Folic acid	B vitamin	Positive		NO	NO
Thiamine monophosphate	B vitamin	Positive		NO	NO
Glutarylcarnitine	Carnitine	Positive		NO	NO
Acetylcholine	Choline	Positive		NO	NO
3-dephospho-CoA	CoA	Positive		NO	NO
L-DOPA	Dopamine pathway	Positive		NO	NO
NADH	Electron carrier	Positive		NO	NO
NADPH	Electron carrier	Positive		NO	NO
Creatine	Energy	Positive		NO	NO
Naringenin-7-O-glucoside	Flavonoid glycoside	Negative		NO	NO
2/3-Phosphoglyceric acid	Glycolysis	Negative		NO	NO
CDP-ME	MEP pathway	Negative		NO	NO
1-Methylhistidine	Methyl amino acid	Positive		NO	NO
N-Methylglutamate	Methyl amino acid	Positive		NO	NO
N,N-dimethylglycine	Methylation	Positive		NO	NO
Sarcosine	Methylation	Positive		NO	NO
2-Methylglutaric acid	Organic acid	Negative		NO	NO
3-Methylglutaric acid	Organic acid	Negative		NO	NO
Adipic acid	Organic acid	Negative		NO	NO
Azelaic acid	Organic acid	Negative		NO	NO
Methylmalonic acid	Organic acid	Negative		NO	NO
Guanidinosuccinic acid	Oxidative stress	Positive		NO	NO
6-Phosphogluconic acid	Pentose Phosphate pathway	Negative		NO	NO
Anserine	Peptide	Positive		NO	NO
Thyrotropin releasing hormone	Peptide	Positive		NO	NO
3,4-Dihydroxycinnamic acid	Phenolic	Negative		NO	NO
Epi/catechin	Phenolic	Positive		NO	NO
Gallic acid	Phenolic	Negative		NO	NO
p-Coumaric acid	Phenolic	Positive		NO	NO
Syringic acid	Phenolic	Negative		NO	NO
Vanillic acid	Phenolic	Positive		NO	NO
Phosphocholine	Phospholipid turnover	Positive		NO	NO
2-phosphoglycolate	Photosynthesis	Negative		NO	NO
3-Methylxanthine	Purine	Positive		NO	NO
8-OH-deoxyguanosine	Purine	Positive		NO	NO
ADP glucose	Purine	Negative		NO	NO
dAMP	Purine	Positive		NO	NO
GDP	Purine	Positive		NO	NO
GTP	Purine	Positive		NO	NO
ITP	Purine	Positive		NO	NO
Xanthosine	Purine	Positive		NO	NO
XMP	Purine	Negative		NO	NO
3-Ureidopropionic acid	Pyrimidine	Positive		NO	NO
CTP	Pyrimidine	Positive		NO	NO
dCDP	Pyrimidine	Positive		NO	NO
Deoxycytidine	Pyrimidine	Negative		NO	NO
Deoxyuridine	Pyrimidine	Negative		NO	NO
Dihydroortic acid	Pyrimidine	Negative		NO	NO
Thymidine	Pyrimidine	Positive		NO	NO
UDP-glucuronic acid	Pyrimidine	Negative		NO	NO
Tetrasaccharide C24	Sugar	Negative		NO	NO
Trisaccharide C18	Sugar	Negative		NO	NO
Glucosamine-6-phosphate	Sugar phosphate	Negative		NO	NO
Glucosamine-6-sulfate	Sugar sulfate	Negative		NO	NO
3,5-Diiodotyrosine	Thyroid hormone pathway	Positive		NO	NO

## Sheet: Category tables
Total metabolites detected per category
			Δgna-1 v.s. WT						Δgna-3 v.s. WT						Δric8 v.s. WT
Category	Total		Category	Lower abundance	Higher abundance	Not significantly different from Wild-type	Total		Category	Lower abundance	Higher abundance	Not significantly different from Wild-type	Total		Category	Lower abundance	Higher abundance	Not significantly different from Wild-type	Total
Acetyl amino acid	4		Acetyl amino acid		2	2	4		Acetyl amino acid		1	3	4		Acetyl amino acid	3		1	4
Amino acid	29		Amino acid	5	1	23	29		Amino acid	1	9	19	29		Amino acid	16	3	9	28
Electron carrier	4		Electron carrier	2		2	4		Electron carrier	1		3	4		Electron carrier	4			4
Organic acid	7		Organic acid	1	1	5	7		Organic acid	1	2	4	7		Organic acid	3	1	3	7
Oxidative stress	5		Oxidative stress			5	5		Oxidative stress			5	5		Oxidative stress	2	1	2	5
Purine	21		Purine	4	1	16	21		Purine		3	18	21		Purine	7	5	9	21
Pyrimidine	8		Pyrimidine			8	8		Pyrimidine		1	7	8		Pyrimidine	2		6	8
TCA cycle	4		TCA cycle		1	3	4		TCA cycle			4	4		TCA cycle	1	2		3
Urea cycle	4		Urea cycle	1		3	4		Urea cycle			4	4		Urea cycle	2	1	1	4
Misc	35		Misc	3	3	29	35		Misc	4	6	25	35		Misc	6	9	20	35
Total	121		Total	16	9	96	121		Total	7	22	92	121		Total	46	22	51	119

## Sheet: Δgna-1 vs WT
Differentially Regulated metabolites in Δgna-1 mutants
		Average
Compound	Category	Wild-Type	Δgna-1	p-value	Higher or Lower	Misc
N-Acetylglutamic acid	Acetyl amino acid	8.04423e+08	1.87473e+09	0.00347738	Higher
N-Acetylproline	Acetyl amino acid	3.20823e+06	3.95729e+06	0.046823	Higher
2-Aminobutyric acid	Amino acid	1.56511e+09	1943769554	0.0286525	Higher
5-Hydroxytryptophan	Amino acid	703185	565267	0.0107966	Lower
Isoleucine	Amino acid	2.78752e+09	2.39166e+09	0.0372049	Lower
Lysine	Amino acid	2.44718e+09	1.54017e+09	0.00482546	Lower
Pipecolic acid	Amino acid	1657635536	780397596	0.0376344	Lower
Taurine	Amino acid	4.08594e+06	3.35051e+06	0.0409923	Lower
NADP	Electron carrier	2.93266e+06	1.69765e+06	0.00285428	Lower
Nicotinamide mononucleotide	Electron carrier	5.52112e+07	4.39091e+07	0.0434307	Lower
Phosphoenolpyruvic acid	Glycolysis	1.41513e+06	664430	0.0174577	Lower	Misc
Gluconic acid	Organic acid	2.21799e+07	3.58012e+07	0.0144708	Higher
Malonic acid	Organic acid	3.53266e+06	2.5126e+06	0.0298092	Lower
N-Acetylputrescine	Polyamine	29910702	3.17997e+07	0.0448728	Higher	Misc
ADP	Purine	1.69382e+08	9.82862e+07	0.0071245	Lower
AMP	Purine	1817265144	1.24574e+09	0.0479806	Lower
Deoxyadenosine	Purine	12284975	1.37874e+07	0.0334134	Higher
dGDP	Purine	1.59456e+06	747578	0.000837582	Lower
IDP	Purine	320327	184143	0.00141412	Lower
Disaccharide C12	Sugar	1.60949e+09	1.44248e+09	0.0142043	Lower	Misc
Hexose	Sugar	10970080	1.39983e+07	0.00266213	Higher	Misc
Adonitol	Sugar alcohol	3.46778e+06	2.78777e+06	0.0387871	Lower	Misc
Sorbitol	Sugar alcohol	1.34201e+09	1723219904	0.00222635	Higher	Misc
Malic acid	TCA cycle	867270688	1.15377e+09	0.0107889	Higher
Urea	Urea cycle	1.12096e+08	4.44269e+07	0.0256765	Lower

## Sheet: Δgna-3 vs WT
Differentially Regulated metabolites in Δgna-3 mutants
		Average
Compound	Category	Wild-Type	Δgna-3	p-value	Higher or Lower	Misc
N-Acetyllysine	Acetyl amino acid	1.76028e+07	2.68053e+07	0.00361614	Higher
Trimethylamine N-oxide	Amine oxide	816069	941896	0.0465705	Higher	Misc
Asparagine	Amino acid	2.87596e+07	42531856	0.00824111	Higher
beta-Alanine	Amino acid	2.07511e+07	5.13358e+07	0.00308426	Higher
Glutamic acid	Amino acid	6.47399e+09	8016131072	0.016256	Higher
Leucine	Amino acid	2342585736	2889521535	0.0458883	Higher
Lysine	Amino acid	2.44718e+09	3.74469e+09	0.0114269	Higher
Taurine	Amino acid	4.08594e+06	2.9753e+06	0.000642751	Lower
Threonine	Amino acid	5.03106e+09	5.9006e+09	0.042058	Higher
Tryptophan	Amino acid	5.59313e+08	7.35311e+08	0.0464537	Higher
Tyrosine	Amino acid	6.17279e+08	9.01281e+08	0.000645699	Higher
Valine	Amino acid	9.07727e+09	1.05298e+10	0.0439631	Higher
Nicotinic acid	B vitamin	8.69229e+07	1.2966e+08	0.0428039	Higher	Misc
Choline	Choline	4.32137e+08	839255936	0.00161552	Higher	Misc
NAD	Electron carrier	3.99572e+08	1.64557e+08	0.00895955	Lower
Phosphoenolpyruvic acid	Glycolysis	1.41513e+06	577628	0.0139608	Lower	Misc
MEP	MEP pathway	381652	194329	0.00107402	Lower	Misc
S-Adenosylmethionine	Methylation	127305286	2.31356e+08	0.00827014	Higher	Misc
Glutaric acid	Organic acid	521466	631369	0.0492473	Higher
Glyceric acid	Organic acid	11789837	1.77451e+07	0.0330218	Higher
Hydroxypyruvic acid	Organic acid	574416	412516	0.0431166	Lower
Glu-asp-OH	Peptide	370258	505772	0.0503713	Higher	Misc
N-Acetylputrescine	Polyamine	29910702	2.66643e+07	0.0119443	Lower	Misc
Adenine	Purine	6.49385e+08	8.38229e+08	0.0308858	Higher
ADP ribose	Purine	1.6901e+08	347991024	0.00653877	Higher
Allantoin	Purine	2.42612e+06	3.31914e+06	0.00682958	Higher
Cytidine	Pyrimidine	6.20453e+07	1.11547e+08	0.0441716	Higher
Disaccharide C12	Sugar	1.60949e+09	1.39395e+09	0.00485622	Lower	Misc
myo-Inositol	Sugar alcohol	2913462	5.96387e+06	0.0250857	Higher	Misc

## Sheet: Δric8 vs WT
Differentially Regulated metabolites in Δric8 mutants
		Average
Compound	Category	Wild-Type	Δric8	p-value	Higher or Lower	Misc
N-Acetylglutamic acid	Acetyl amino acid	8.04423e+08	3.5784e+08	0.00392395	Lower
N-Acetyllysine	Acetyl amino acid	1.76028e+07	9.19472e+06	0.00826006	Lower
N-Acetylproline	Acetyl amino acid	3.20823e+06	820116	4.59425e-05	Lower
Trimethylamine N-oxide	Amine oxide	816069	1.09875e+06	0.000219329	Higher	Misc
2-Aminobutyric acid	Amino acid	1.56511e+09	1.20886e+09	0.0198997	Lower
3-Methylhistidine	Amino acid	8.98546e+06	12335678	0.00570032	Higher
4-Guanidinobutyric acid	Amino acid	9882528	3.56406e+06	0.0337078	Lower
5-Aminovaleric acid	Amino acid	2.61646e+06	2.21001e+06	0.0380159	Lower
5-Hydroxytryptophan	Amino acid	703185	510446	0.00137922	Lower
Arginine	Amino acid	12035400000	7.13473e+09	0.000701694	Lower
Asparagine	Amino acid	2.87596e+07	1.94113e+07	4.09734e-05	Lower
Aspartic acid	Amino acid	1.06593e+08	3.48679e+08	0.000876131	Higher
beta-Alanine	Amino acid	2.07511e+07	96899233	1.50491e-07	Higher
Cystathionine	Amino acid	1.32205e+09	589062592	0.0386257	Lower
Glutamic acid	Amino acid	6.47399e+09	4.74903e+09	0.00719876	Lower
Isoleucine	Amino acid	2.78752e+09	2.15804e+09	0.00407806	Lower
Lysine	Amino acid	2.44718e+09	9.03048e+08	0.000332388	Lower
Malylglutamic acid	Amino acid	86391	52122.8	0.0351085	Lower
O-Succinylhomoserine	Amino acid	4.99317e+07	2.93786e+07	0.00682804	Lower
Pipecolic acid	Amino acid	1657635536	2.77349e+08	0.00859981	Lower
Taurine	Amino acid	4.08594e+06	3202095	0.00100986	Lower
Threonine	Amino acid	5.03106e+09	4.05474e+09	0.0303835	Lower
Valine	Amino acid	9.07727e+09	7.60471e+09	0.0138667	Lower
Acetylcarnitine	Carnitine	975878408	2.02511e+09	0.00834948	Higher	Misc
3-Hydroxy-3-methylglutaryl CoA	Cholesterol synthesis	892591	315722	0.00993611	Lower	Misc
Choline	Choline	4.32137e+08	1.09994e+09	0.000269115	Higher	Misc
FAD	Electron carrier	6.81493e+07	5.64104e+07	0.0322796	Lower
NAD	Electron carrier	3.99572e+08	194221268	0.0143847	Lower
NADP	Electron carrier	2.93266e+06	1.76776e+06	0.00369	Lower
Nicotinamide mononucleotide	Electron carrier	5.52112e+07	3.17705e+07	0.00125821	Lower
Phosphoenolpyruvic acid	Glycolysis	1.41513e+06	579081	0.0141051	Lower	Misc
DXP	MEP pathway	1.53157e+06	1.05907e+06	0.0322896	Lower	Misc
Trimethyllysine	Methyl amino acid	9.11552e+07	1.70243e+08	0.000167256	Higher	Misc
Glutaric acid	Organic acid	521466	349648	0.00277285	Lower
Glycolic acid	Organic acid	38407.8	69762.8	0.0324764	Higher
Hydroxypyruvic acid	Organic acid	574416	193542	0.00181419	Lower
Malonic acid	Organic acid	3.53266e+06	1.69704e+06	0.00273366	Lower
3-Nitrotyrosine	Oxidative stress	658985	4.69183e+06	0.000539864	Higher
GSH	Oxidative stress	6.13595e+09	4.39152e+09	0.000967856	Lower
GSSG	Oxidative stress	364845384	163535826	0.0406444	Lower
4-Hydroxybenzoic acid	Phenolic	965192	785598	0.0290427	Lower	Misc
N-Acetylputrescine	Polyamine	29910702	3.94669e+07	0.000521642	Higher	Misc
ADP	Purine	1.69382e+08	8.22413e+07	0.0027279	Lower
Allantoin	Purine	2.42612e+06	3.90069e+06	0.0172403	Higher
AMP	Purine	1817265144	1.11599e+09	0.0237475	Lower
ATP	Purine	1.78154e+07	1.14026e+07	0.0217041	Lower
dATP	Purine	125222	69585.4	0.00728591	Lower
Deoxyadenosine	Purine	12284975	1.51309e+07	0.00170746	Higher
Deoxyguanosine	Purine	280439	1416997	0.00279964	Higher
dGDP	Purine	1.59456e+06	821914	0.00129336	Lower
Guanine	Purine	1.83998e+08	2.41964e+08	0.0127557	Higher
IDP	Purine	320327	185916	0.00149706	Lower
IMP	Purine	1.84403e+07	8499128	0.0199833	Lower
Xanthine	Purine	1.01565e+07	2.47064e+07	0.036533	Higher
UDP-glucose	Pyrimidine	1.2576e+09	1.01552e+09	0.00395387	Lower
UMP	Pyrimidine	74099687	3.23601e+07	0.0383948	Lower
Disaccharide C12	Sugar	1.60949e+09	1.84314e+09	0.00151629	Higher	Misc
Hexose	Sugar	10970080	16911705	1.32204e-05	Higher	Misc
Adonitol	Sugar alcohol	3.46778e+06	1050189	3.63992e-05	Lower	Misc
myo-Inositol	Sugar alcohol	2913462	6.89832e+06	0.000323757	Higher	Misc
Sorbitol	Sugar alcohol	1.34201e+09	2.07666e+09	3.35169e-05	Higher	Misc
alpha-Ketoglutaric acid	TCA cycle	9.10564e+07	3.47374e+07	4.59698e-05	Lower
Iso/Citric acid	TCA cycle	5.58448e+08	1.04066e+09	0.0230725	Higher
Malic acid	TCA cycle	867270688	1.34839e+09	0.000615391	Higher
Argininosuccinic acid	Urea cycle	835141760	1127033408	0.0385413	Higher
Citrulline	Urea cycle	3.15941e+09	8.69168e+08	0.000422856	Lower
Ornithine	Urea cycle	4.84432e+09	1.33697e+09	0.00125024	Lower
UDP-N-acetylglucosamine		1.00786e+09	897369088	0.0365711	Lower	Misc
